# Supplementary material for: Screening and Validation of Functional Residues of the Antimicrobial Peptide PpRcys1
Source: Biomolecules. 2025 Nov 18;15(11):1617. doi: 10.3390/biom15111617 (PMC12650370; doi:10.3390/biom15111617)
Supplement: Supplementary file 1 [file biomolecules-15-01617-s001.zip]

Archive with 12 entries (8 files):
- biomolecules-3957884 - WB Original Images/
- biomolecules-3957884 - WB Original Images/Origin WB image/
- biomolecules-3957884 - WB Original Images/Origin WB image/Illustration of the original image.pdf
- biomolecules-3957884 - WB Original Images/Origin WB image/original WB images of Figure 4A lower.tif
- biomolecules-3957884 - WB Original Images/Origin WB image/original WB images of Figure 4A upper.tif
- biomolecules-3957884-PDB files/
- biomolecules-3957884-PDB files/PpRcys1.pdb
- biomolecules-3957884-PDB files/PpRcys1_300ns.pdb
- biomolecules-3957884-PDB files/PpRcys1_RMRK.pdb
- biomolecules-3957884-PDB files/PpRcys1_RMRK_300ns.pdb
- biomolecules-3957884-supplementary/
- biomolecules-3957884-supplementary/supplementary.pdf
