# Supplementary material for: Screening and Validation of Functional Residues of the Antimicrobial Peptide PpRcys1
Source: Biomolecules. 2025 Nov 18;15(11):1617. doi: 10.3390/biom15111617 (PMC12650370; doi:10.3390/biom15111617)
Supplement: Supplementary file 1 [file biomolecules-15-01617-s001.zip › biomolecules-3957884-PDB files/PpRcys1.pdb]

ATOM      1  N   MET A   1     -56.725  12.034  19.798  1.00 48.25           N  
ATOM      2  H   MET A   1     -56.185  12.836  19.505  1.00 48.25           H  
ATOM      3  H2  MET A   1     -56.734  11.984  20.806  1.00 48.25           H  
ATOM      4  H3  MET A   1     -57.671  12.147  19.464  1.00 48.25           H  
ATOM      5  CA  MET A   1     -56.153  10.800  19.219  1.00 48.25           C  
ATOM      6  HA  MET A   1     -55.118  10.681  19.538  1.00 48.25           H  
ATOM      7  C   MET A   1     -56.161  10.988  17.716  1.00 48.25           C  
ATOM      8  CB  MET A   1     -56.942   9.557  19.660  1.00 48.25           C  
ATOM      9  HB2 MET A   1     -56.592   8.694  19.094  1.00 48.25           H  
ATOM     10  HB3 MET A   1     -58.005   9.696  19.465  1.00 48.25           H  
ATOM     11  O   MET A   1     -57.204  10.867  17.092  1.00 48.25           O  
ATOM     12  CG  MET A   1     -56.724   9.281  21.151  1.00 48.25           C  
ATOM     13  HG2 MET A   1     -55.657   9.136  21.323  1.00 48.25           H  
ATOM     14  HG3 MET A   1     -57.056  10.135  21.741  1.00 48.25           H  
ATOM     15  SD  MET A   1     -57.596   7.815  21.742  1.00 48.25           S  
ATOM     16  CE  MET A   1     -56.800   7.599  23.358  1.00 48.25           C  
ATOM     17  HE1 MET A   1     -57.229   6.730  23.856  1.00 48.25           H  
ATOM     18  HE2 MET A   1     -55.730   7.441  23.226  1.00 48.25           H  
ATOM     19  HE3 MET A   1     -56.968   8.483  23.974  1.00 48.25           H  
ATOM     20  N   THR A   2     -55.060  11.515  17.190  1.00 44.98           N  
ATOM     21  H   THR A   2     -54.213  11.598  17.735  1.00 44.98           H  
ATOM     22  CA  THR A   2     -55.036  12.231  15.910  1.00 44.98           C  
ATOM     23  HA  THR A   2     -56.031  12.639  15.732  1.00 44.98           H  
ATOM     24  C   THR A   2     -54.709  11.275  14.767  1.00 44.98           C  
ATOM     25  CB  THR A   2     -54.057  13.423  15.953  1.00 44.98           C  
ATOM     26  HB  THR A   2     -53.097  13.131  15.527  1.00 44.98           H  
ATOM     27  O   THR A   2     -53.681  10.606  14.775  1.00 44.98           O  
ATOM     28  CG2 THR A   2     -54.608  14.634  15.203  1.00 44.98           C  
ATOM     29 HG21 THR A   2     -54.791  14.367  14.162  1.00 44.98           H  
ATOM     30 HG22 THR A   2     -55.539  14.973  15.657  1.00 44.98           H  
ATOM     31 HG23 THR A   2     -53.881  15.446  15.225  1.00 44.98           H  
ATOM     32  OG1 THR A   2     -53.848  13.847  17.290  1.00 44.98           O  
ATOM     33  HG1 THR A   2     -53.207  14.560  17.251  1.00 44.98           H  
ATOM     34  N   LEU A   3     -55.630  11.214  13.812  1.00 46.87           N  
ATOM     35  H   LEU A   3     -56.443  11.802  13.932  1.00 46.87           H  
ATOM     36  CA  LEU A   3     -55.602  10.461  12.565  1.00 46.87           C  
ATOM     37  HA  LEU A   3     -55.484   9.397  12.772  1.00 46.87           H  
ATOM     38  C   LEU A   3     -54.449  10.965  11.670  1.00 46.87           C  
ATOM     39  CB  LEU A   3     -56.992  10.745  11.943  1.00 46.87           C  
ATOM     40  HB2 LEU A   3     -57.754  10.701  12.720  1.00 46.87           H  
ATOM     41  HB3 LEU A   3     -56.992  11.772  11.577  1.00 46.87           H  
ATOM     42  O   LEU A   3     -54.510  12.095  11.190  1.00 46.87           O  
ATOM     43  CG  LEU A   3     -57.439   9.817  10.807  1.00 46.87           C  
ATOM     44  HG  LEU A   3     -56.578   9.531  10.201  1.00 46.87           H  
ATOM     45  CD1 LEU A   3     -58.113   8.568  11.379  1.00 46.87           C  
ATOM     46 HD11 LEU A   3     -58.407   7.908  10.563  1.00 46.87           H  
ATOM     47 HD12 LEU A   3     -59.000   8.839  11.952  1.00 46.87           H  
ATOM     48 HD13 LEU A   3     -57.416   8.032  12.023  1.00 46.87           H  
ATOM     49  CD2 LEU A   3     -58.456  10.535   9.920  1.00 46.87           C  
ATOM     50 HD21 LEU A   3     -58.007  11.428   9.486  1.00 46.87           H  
ATOM     51 HD22 LEU A   3     -58.764   9.875   9.108  1.00 46.87           H  
ATOM     52 HD23 LEU A   3     -59.333  10.820  10.501  1.00 46.87           H  
ATOM     53  N   ILE A   4     -53.399  10.169  11.443  1.00 59.02           N  
ATOM     54  H   ILE A   4     -53.358   9.266  11.893  1.00 59.02           H  
ATOM     55  CA  ILE A   4     -52.326  10.526  10.496  1.00 59.02           C  
ATOM     56  HA  ILE A   4     -52.330  11.607  10.355  1.00 59.02           H  
ATOM     57  C   ILE A   4     -52.662   9.903   9.140  1.00 59.02           C  
ATOM     58  CB  ILE A   4     -50.910  10.192  11.022  1.00 59.02           C  
ATOM     59  HB  ILE A   4     -50.829   9.114  11.160  1.00 59.02           H  
ATOM     60  O   ILE A   4     -52.355   8.748   8.854  1.00 59.02           O  
ATOM     61  CG1 ILE A   4     -50.668  10.894  12.381  1.00 59.02           C  
ATOM     62 HG12 ILE A   4     -51.446  10.593  13.083  1.00 59.02           H  
ATOM     63 HG13 ILE A   4     -50.735  11.974  12.251  1.00 59.02           H  
ATOM     64  CG2 ILE A   4     -49.852  10.648   9.994  1.00 59.02           C  
ATOM     65 HG21 ILE A   4     -48.855  10.350  10.317  1.00 59.02           H  
ATOM     66 HG22 ILE A   4     -50.030  10.175   9.028  1.00 59.02           H  
ATOM     67 HG23 ILE A   4     -49.883  11.730   9.869  1.00 59.02           H  
ATOM     68  CD1 ILE A   4     -49.326  10.556  13.041  1.00 59.02           C  
ATOM     69 HD11 ILE A   4     -48.500  10.980  12.469  1.00 59.02           H  
ATOM     70 HD12 ILE A   4     -49.302  10.980  14.045  1.00 59.02           H  
ATOM     71 HD13 ILE A   4     -49.207   9.475  13.110  1.00 59.02           H  
ATOM     72  N   VAL A   5     -53.346  10.700   8.323  1.00 50.98           N  
ATOM     73  H   VAL A   5     -53.601  11.606   8.689  1.00 50.98           H  
ATOM     74  CA  VAL A   5     -53.574  10.484   6.894  1.00 50.98           C  
ATOM     75  HA  VAL A   5     -53.895   9.457   6.718  1.00 50.98           H  
ATOM     76  C   VAL A   5     -52.249  10.738   6.168  1.00 50.98           C  
ATOM     77  CB  VAL A   5     -54.675  11.456   6.407  1.00 50.98           C  
ATOM     78  HB  VAL A   5     -54.360  12.482   6.601  1.00 50.98           H  
ATOM     79  O   VAL A   5     -51.826  11.884   6.048  1.00 50.98           O  
ATOM     80  CG1 VAL A   5     -54.950  11.315   4.909  1.00 50.98           C  
ATOM     81 HG11 VAL A   5     -55.740  12.005   4.612  1.00 50.98           H  
ATOM     82 HG12 VAL A   5     -54.051  11.555   4.342  1.00 50.98           H  
ATOM     83 HG13 VAL A   5     -55.260  10.296   4.677  1.00 50.98           H  
ATOM     84  CG2 VAL A   5     -55.997  11.226   7.154  1.00 50.98           C  
ATOM     85 HG21 VAL A   5     -56.327  10.196   7.022  1.00 50.98           H  
ATOM     86 HG22 VAL A   5     -56.763  11.899   6.768  1.00 50.98           H  
ATOM     87 HG23 VAL A   5     -55.871  11.431   8.217  1.00 50.98           H  
ATOM     88  N   VAL A   6     -51.574   9.690   5.691  1.00 52.62           N  
ATOM     89  H   VAL A   6     -51.923   8.760   5.877  1.00 52.62           H  
ATOM     90  CA  VAL A   6     -50.374   9.831   4.846  1.00 52.62           C  
ATOM     91  HA  VAL A   6     -49.902  10.788   5.065  1.00 52.62           H  
ATOM     92  C   VAL A   6     -50.821   9.881   3.384  1.00 52.62           C  
ATOM     93  CB  VAL A   6     -49.306   8.758   5.139  1.00 52.62           C  
ATOM     94  HB  VAL A   6     -49.695   7.772   4.882  1.00 52.62           H  
ATOM     95  O   VAL A   6     -50.870   8.877   2.680  1.00 52.62           O  
ATOM     96  CG1 VAL A   6     -48.022   9.021   4.338  1.00 52.62           C  
ATOM     97 HG11 VAL A   6     -47.617  10.002   4.585  1.00 52.62           H  
ATOM     98 HG12 VAL A   6     -48.229   8.980   3.269  1.00 52.62           H  
ATOM     99 HG13 VAL A   6     -47.280   8.257   4.569  1.00 52.62           H  
ATOM    100  CG2 VAL A   6     -48.919   8.761   6.625  1.00 52.62           C  
ATOM    101 HG21 VAL A   6     -48.135   8.025   6.804  1.00 52.62           H  
ATOM    102 HG22 VAL A   6     -48.559   9.747   6.917  1.00 52.62           H  
ATOM    103 HG23 VAL A   6     -49.779   8.494   7.240  1.00 52.62           H  
ATOM    104  N   LEU A   7     -51.222  11.079   2.962  1.00 55.03           N  
ATOM    105  H   LEU A   7     -51.177  11.831   3.635  1.00 55.03           H  
ATOM    106  CA  LEU A   7     -51.427  11.463   1.569  1.00 55.03           C  
ATOM    107  HA  LEU A   7     -51.779  10.603   0.999  1.00 55.03           H  
ATOM    108  C   LEU A   7     -50.092  11.937   0.971  1.00 55.03           C  
ATOM    109  CB  LEU A   7     -52.484  12.592   1.512  1.00 55.03           C  
ATOM    110  HB2 LEU A   7     -52.248  13.277   0.698  1.00 55.03           H  
ATOM    111  HB3 LEU A   7     -52.409  13.178   2.428  1.00 55.03           H  
ATOM    112  O   LEU A   7     -49.400  12.746   1.578  1.00 55.03           O  
ATOM    113  CG  LEU A   7     -53.934  12.105   1.333  1.00 55.03           C  
ATOM    114  HG  LEU A   7     -54.085  11.189   1.903  1.00 55.03           H  
ATOM    115  CD1 LEU A   7     -54.918  13.161   1.838  1.00 55.03           C  
ATOM    116 HD11 LEU A   7     -54.710  13.402   2.881  1.00 55.03           H  
ATOM    117 HD12 LEU A   7     -54.825  14.071   1.245  1.00 55.03           H  
ATOM    118 HD13 LEU A   7     -55.937  12.783   1.759  1.00 55.03           H  
ATOM    119  CD2 LEU A   7     -54.259  11.848  -0.141  1.00 55.03           C  
ATOM    120 HD21 LEU A   7     -55.282  11.483  -0.232  1.00 55.03           H  
ATOM    121 HD22 LEU A   7     -53.584  11.090  -0.541  1.00 55.03           H  
ATOM    122 HD23 LEU A   7     -54.156  12.766  -0.719  1.00 55.03           H  
ATOM    123  N   LEU A   8     -49.834  11.503  -0.267  1.00 56.11           N  
ATOM    124  H   LEU A   8     -50.431  10.758  -0.596  1.00 56.11           H  
ATOM    125  CA  LEU A   8     -49.057  12.207  -1.297  1.00 56.11           C  
ATOM    126  HA  LEU A   8     -49.116  11.600  -2.200  1.00 56.11           H  
ATOM    127  C   LEU A   8     -47.559  12.413  -1.026  1.00 56.11           C  
ATOM    128  CB  LEU A   8     -49.752  13.544  -1.622  1.00 56.11           C  
ATOM    129  HB2 LEU A   8     -49.734  14.159  -0.722  1.00 56.11           H  
ATOM    130  HB3 LEU A   8     -49.172  14.073  -2.379  1.00 56.11           H  
ATOM    131  O   LEU A   8     -47.122  13.372  -0.402  1.00 56.11           O  
ATOM    132  CG  LEU A   8     -51.206  13.413  -2.107  1.00 56.11           C  
ATOM    133  HG  LEU A   8     -51.753  12.705  -1.484  1.00 56.11           H  
ATOM    134  CD1 LEU A   8     -51.912  14.762  -2.002  1.00 56.11           C  
ATOM    135 HD11 LEU A   8     -52.949  14.663  -2.320  1.00 56.11           H  
ATOM    136 HD12 LEU A   8     -51.895  15.110  -0.969  1.00 56.11           H  
ATOM    137 HD13 LEU A   8     -51.410  15.496  -2.633  1.00 56.11           H  
ATOM    138  CD2 LEU A   8     -51.278  12.925  -3.553  1.00 56.11           C  
ATOM    139 HD21 LEU A   8     -52.320  12.880  -3.871  1.00 56.11           H  
ATOM    140 HD22 LEU A   8     -50.849  11.926  -3.636  1.00 56.11           H  
ATOM    141 HD23 LEU A   8     -50.738  13.610  -4.207  1.00 56.11           H  
ATOM    142  N   GLY A   9     -46.747  11.581  -1.667  1.00 51.01           N  
ATOM    143  H   GLY A   9     -47.133  10.763  -2.116  1.00 51.01           H  
ATOM    144  CA  GLY A   9     -45.345  11.896  -1.894  1.00 51.01           C  
ATOM    145  HA2 GLY A   9     -45.224  12.953  -2.132  1.00 51.01           H  
ATOM    146  HA3 GLY A   9     -44.769  11.672  -0.996  1.00 51.01           H  
ATOM    147  C   GLY A   9     -44.825  11.050  -3.034  1.00 51.01           C  
ATOM    148  O   GLY A   9     -44.464   9.897  -2.828  1.00 51.01           O  
ATOM    149  N   ALA A  10     -44.846  11.603  -4.244  1.00 62.43           N  
ATOM    150  H   ALA A  10     -45.155  12.561  -4.325  1.00 62.43           H  
ATOM    151  CA  ALA A  10     -44.212  11.004  -5.405  1.00 62.43           C  
ATOM    152  HA  ALA A  10     -44.767  10.114  -5.702  1.00 62.43           H  
ATOM    153  C   ALA A  10     -42.773  10.606  -5.044  1.00 62.43           C  
ATOM    154  CB  ALA A  10     -44.259  12.030  -6.544  1.00 62.43           C  
ATOM    155  HB1 ALA A  10     -45.292  12.286  -6.777  1.00 62.43           H  
ATOM    156  HB2 ALA A  10     -43.717  12.933  -6.262  1.00 62.43           H  
ATOM    157  HB3 ALA A  10     -43.792  11.606  -7.434  1.00 62.43           H  
ATOM    158  O   ALA A  10     -41.943  11.459  -4.727  1.00 62.43           O  
ATOM    159  N   VAL A  11     -42.483   9.305  -5.069  1.00 52.46           N  
ATOM    160  H   VAL A  11     -43.225   8.642  -5.241  1.00 52.46           H  
ATOM    161  CA  VAL A  11     -41.113   8.806  -4.972  1.00 52.46           C  
ATOM    162  HA  VAL A  11     -40.593   9.338  -4.176  1.00 52.46           H  
ATOM    163  C   VAL A  11     -40.438   9.147  -6.295  1.00 52.46           C  
ATOM    164  CB  VAL A  11     -41.071   7.302  -4.633  1.00 52.46           C  
ATOM    165  HB  VAL A  11     -41.653   6.747  -5.368  1.00 52.46           H  
ATOM    166  O   VAL A  11     -40.535   8.420  -7.280  1.00 52.46           O  
ATOM    167  CG1 VAL A  11     -39.639   6.756  -4.618  1.00 52.46           C  
ATOM    168 HG11 VAL A  11     -39.656   5.682  -4.435  1.00 52.46           H  
ATOM    169 HG12 VAL A  11     -39.154   6.936  -5.578  1.00 52.46           H  
ATOM    170 HG13 VAL A  11     -39.056   7.246  -3.838  1.00 52.46           H  
ATOM    171  CG2 VAL A  11     -41.656   7.048  -3.237  1.00 52.46           C  
ATOM    172 HG21 VAL A  11     -41.610   5.985  -3.003  1.00 52.46           H  
ATOM    173 HG22 VAL A  11     -41.099   7.607  -2.485  1.00 52.46           H  
ATOM    174 HG23 VAL A  11     -42.700   7.362  -3.203  1.00 52.46           H  
ATOM    175  N   VAL A  12     -39.777  10.300  -6.322  1.00 49.78           N  
ATOM    176  H   VAL A  12     -39.882  10.918  -5.530  1.00 49.78           H  
ATOM    177  CA  VAL A  12     -38.760  10.627  -7.319  1.00 49.78           C  
ATOM    178  HA  VAL A  12     -39.165  10.412  -8.308  1.00 49.78           H  
ATOM    179  C   VAL A  12     -37.598   9.669  -7.063  1.00 49.78           C  
ATOM    180  CB  VAL A  12     -38.321  12.118  -7.277  1.00 49.78           C  
ATOM    181  HB  VAL A  12     -37.254  12.185  -7.064  1.00 49.78           H  
ATOM    182  O   VAL A  12     -36.772   9.885  -6.179  1.00 49.78           O  
ATOM    183  CG1 VAL A  12     -38.540  12.763  -8.650  1.00 49.78           C  
ATOM    184 HG11 VAL A  12     -37.975  12.218  -9.406  1.00 49.78           H  
ATOM    185 HG12 VAL A  12     -39.599  12.747  -8.908  1.00 49.78           H  
ATOM    186 HG13 VAL A  12     -38.189  13.795  -8.635  1.00 49.78           H  
ATOM    187  CG2 VAL A  12     -39.052  12.978  -6.232  1.00 49.78           C  
ATOM    188 HG21 VAL A  12     -38.858  12.594  -5.231  1.00 49.78           H  
ATOM    189 HG22 VAL A  12     -38.680  14.002  -6.276  1.00 49.78           H  
ATOM    190 HG23 VAL A  12     -40.125  12.986  -6.422  1.00 49.78           H  
ATOM    191  N   ILE A  13     -37.572   8.552  -7.793  1.00 57.58           N  
ATOM    192  H   ILE A  13     -38.357   8.362  -8.399  1.00 57.58           H  
ATOM    193  CA  ILE A  13     -36.410   7.664  -7.852  1.00 57.58           C  
ATOM    194  HA  ILE A  13     -36.012   7.536  -6.845  1.00 57.58           H  
ATOM    195  C   ILE A  13     -35.367   8.399  -8.697  1.00 57.58           C  
ATOM    196  CB  ILE A  13     -36.754   6.260  -8.416  1.00 57.58           C  
ATOM    197  HB  ILE A  13     -36.983   6.357  -9.478  1.00 57.58           H  
ATOM    198  O   ILE A  13     -35.260   8.191  -9.903  1.00 57.58           O  
ATOM    199  CG1 ILE A  13     -37.988   5.631  -7.731  1.00 57.58           C  
ATOM    200 HG12 ILE A  13     -37.761   5.437  -6.682  1.00 57.58           H  
ATOM    201 HG13 ILE A  13     -38.824   6.328  -7.784  1.00 57.58           H  
ATOM    202  CG2 ILE A  13     -35.529   5.336  -8.254  1.00 57.58           C  
ATOM    203 HG21 ILE A  13     -35.320   5.166  -7.198  1.00 57.58           H  
ATOM    204 HG22 ILE A  13     -35.708   4.379  -8.746  1.00 57.58           H  
ATOM    205 HG23 ILE A  13     -34.652   5.783  -8.723  1.00 57.58           H  
ATOM    206  CD1 ILE A  13     -38.476   4.332  -8.382  1.00 57.58           C  
ATOM    207 HD11 ILE A  13     -39.413   4.028  -7.916  1.00 57.58           H  
ATOM    208 HD12 ILE A  13     -38.646   4.490  -9.447  1.00 57.58           H  
ATOM    209 HD13 ILE A  13     -37.747   3.534  -8.242  1.00 57.58           H  
ATOM    210  N   SER A  14     -34.634   9.327  -8.085  1.00 44.58           N  
ATOM    211  H   SER A  14     -34.868   9.589  -7.138  1.00 44.58           H  
ATOM    212  CA  SER A  14     -33.434   9.884  -8.701  1.00 44.58           C  
ATOM    213  HA  SER A  14     -33.710  10.424  -9.607  1.00 44.58           H  
ATOM    214  C   SER A  14     -32.495   8.719  -9.023  1.00 44.58           C  
ATOM    215  CB  SER A  14     -32.726  10.845  -7.738  1.00 44.58           C  
ATOM    216  HB2 SER A  14     -31.826  11.235  -8.212  1.00 44.58           H  
ATOM    217  HB3 SER A  14     -32.448  10.309  -6.831  1.00 44.58           H  
ATOM    218  O   SER A  14     -32.173   7.955  -8.106  1.00 44.58           O  
ATOM    219  OG  SER A  14     -33.583  11.917  -7.402  1.00 44.58           O  
ATOM    220  HG  SER A  14     -33.183  12.441  -6.704  1.00 44.58           H  
ATOM    221  N   PRO A  15     -31.986   8.567 -10.259  1.00 49.56           N  
ATOM    222  CA  PRO A  15     -30.827   7.729 -10.491  1.00 49.56           C  
ATOM    223  HA  PRO A  15     -30.934   6.771  -9.982  1.00 49.56           H  
ATOM    224  C   PRO A  15     -29.609   8.464  -9.919  1.00 49.56           C  
ATOM    225  CB  PRO A  15     -30.789   7.490 -12.003  1.00 49.56           C  
ATOM    226  HB2 PRO A  15     -31.457   6.667 -12.255  1.00 49.56           H  
ATOM    227  HB3 PRO A  15     -29.784   7.287 -12.375  1.00 49.56           H  
ATOM    228  O   PRO A  15     -28.741   8.932 -10.642  1.00 49.56           O  
ATOM    229  CG  PRO A  15     -31.360   8.794 -12.559  1.00 49.56           C  
ATOM    230  HG2 PRO A  15     -31.841   8.642 -13.525  1.00 49.56           H  
ATOM    231  HG3 PRO A  15     -30.566   9.536 -12.644  1.00 49.56           H  
ATOM    232  CD  PRO A  15     -32.367   9.242 -11.492  1.00 49.56           C  
ATOM    233  HD2 PRO A  15     -33.370   8.926 -11.778  1.00 49.56           H  
ATOM    234  HD3 PRO A  15     -32.333  10.326 -11.379  1.00 49.56           H  
ATOM    235  N   ALA A  16     -29.502   8.520  -8.591  1.00 40.70           N  
ATOM    236  H   ALA A  16     -30.286   8.177  -8.055  1.00 40.70           H  
ATOM    237  CA  ALA A  16     -28.215   8.593  -7.913  1.00 40.70           C  
ATOM    238  HA  ALA A  16     -27.553   9.247  -8.480  1.00 40.70           H  
ATOM    239  C   ALA A  16     -27.583   7.187  -7.925  1.00 40.70           C  
ATOM    240  CB  ALA A  16     -28.394   9.208  -6.521  1.00 40.70           C  
ATOM    241  HB1 ALA A  16     -27.425   9.292  -6.029  1.00 40.70           H  
ATOM    242  HB2 ALA A  16     -28.834  10.201  -6.609  1.00 40.70           H  
ATOM    243  HB3 ALA A  16     -29.045   8.576  -5.917  1.00 40.70           H  
ATOM    244  O   ALA A  16     -27.129   6.667  -6.909  1.00 40.70           O  
ATOM    245  N   VAL A  17     -27.583   6.546  -9.098  1.00 42.28           N  
ATOM    246  H   VAL A  17     -27.939   7.060  -9.892  1.00 42.28           H  
ATOM    247  CA  VAL A  17     -26.670   5.455  -9.407  1.00 42.28           C  
ATOM    248  HA  VAL A  17     -26.604   4.782  -8.552  1.00 42.28           H  
ATOM    249  C   VAL A  17     -25.307   6.123  -9.563  1.00 42.28           C  
ATOM    250  CB  VAL A  17     -27.173   4.623 -10.611  1.00 42.28           C  
ATOM    251  HB  VAL A  17     -27.718   5.280 -11.289  1.00 42.28           H  
ATOM    252  O   VAL A  17     -24.936   6.663 -10.597  1.00 42.28           O  
ATOM    253  CG1 VAL A  17     -26.119   3.880 -11.442  1.00 42.28           C  
ATOM    254 HG11 VAL A  17     -25.610   3.128 -10.840  1.00 42.28           H  
ATOM    255 HG12 VAL A  17     -26.609   3.376 -12.275  1.00 42.28           H  
ATOM    256 HG13 VAL A  17     -25.394   4.576 -11.864  1.00 42.28           H  
ATOM    257  CG2 VAL A  17     -28.137   3.547 -10.084  1.00 42.28           C  
ATOM    258 HG21 VAL A  17     -28.559   2.985 -10.917  1.00 42.28           H  
ATOM    259 HG22 VAL A  17     -28.953   4.020  -9.537  1.00 42.28           H  
ATOM    260 HG23 VAL A  17     -27.613   2.860  -9.419  1.00 42.28           H  
ATOM    261  N   THR A  18     -24.586   6.116  -8.448  1.00 43.64           N  
ATOM    262  H   THR A  18     -25.095   5.824  -7.625  1.00 43.64           H  
ATOM    263  CA  THR A  18     -23.160   5.792  -8.451  1.00 43.64           C  
ATOM    264  HA  THR A  18     -22.872   5.803  -7.400  1.00 43.64           H  
ATOM    265  C   THR A  18     -22.217   6.800  -9.110  1.00 43.64           C  
ATOM    266  CB  THR A  18     -22.914   4.349  -8.954  1.00 43.64           C  
ATOM    267  HB  THR A  18     -22.562   4.368  -9.986  1.00 43.64           H  
ATOM    268  O   THR A  18     -21.200   6.411  -9.678  1.00 43.64           O  
ATOM    269  CG2 THR A  18     -21.913   3.612  -8.070  1.00 43.64           C  
ATOM    270 HG21 THR A  18     -21.761   2.601  -8.450  1.00 43.64           H  
ATOM    271 HG22 THR A  18     -22.277   3.561  -7.044  1.00 43.64           H  
ATOM    272 HG23 THR A  18     -20.955   4.132  -8.089  1.00 43.64           H  
ATOM    273  OG1 THR A  18     -24.074   3.551  -8.910  1.00 43.64           O  
ATOM    274  HG1 THR A  18     -23.943   2.832  -9.533  1.00 43.64           H  
ATOM    275  N   ALA A  19     -22.431   8.102  -8.911  1.00 41.07           N  
ATOM    276  H   ALA A  19     -23.314   8.397  -8.520  1.00 41.07           H  
ATOM    277  CA  ALA A  19     -21.312   9.046  -8.912  1.00 41.07           C  
ATOM    278  HA  ALA A  19     -20.624   8.778  -9.714  1.00 41.07           H  
ATOM    279  C   ALA A  19     -20.537   8.914  -7.585  1.00 41.07           C  
ATOM    280  CB  ALA A  19     -21.811  10.463  -9.214  1.00 41.07           C  
ATOM    281  HB1 ALA A  19     -22.330  10.474 -10.172  1.00 41.07           H  
ATOM    282  HB2 ALA A  19     -20.964  11.148  -9.262  1.00 41.07           H  
ATOM    283  HB3 ALA A  19     -22.494  10.794  -8.431  1.00 41.07           H  
ATOM    284  O   ALA A  19     -20.526   9.816  -6.751  1.00 41.07           O  
ATOM    285  N   GLN A  20     -19.900   7.759  -7.355  1.00 44.94           N  
ATOM    286  H   GLN A  20     -19.940   7.064  -8.086  1.00 44.94           H  
ATOM    287  CA  GLN A  20     -18.753   7.729  -6.450  1.00 44.94           C  
ATOM    288  HA  GLN A  20     -19.020   8.165  -5.487  1.00 44.94           H  
ATOM    289  C   GLN A  20     -17.704   8.612  -7.113  1.00 44.94           C  
ATOM    290  CB  GLN A  20     -18.244   6.296  -6.234  1.00 44.94           C  
ATOM    291  HB2 GLN A  20     -17.205   6.329  -5.904  1.00 44.94           H  
ATOM    292  HB3 GLN A  20     -18.287   5.750  -7.177  1.00 44.94           H  
ATOM    293  O   GLN A  20     -17.150   8.247  -8.146  1.00 44.94           O  
ATOM    294  CG  GLN A  20     -19.066   5.576  -5.157  1.00 44.94           C  
ATOM    295  HG2 GLN A  20     -18.912   6.077  -4.201  1.00 44.94           H  
ATOM    296  HG3 GLN A  20     -20.125   5.636  -5.406  1.00 44.94           H  
ATOM    297  CD  GLN A  20     -18.699   4.101  -5.021  1.00 44.94           C  
ATOM    298  NE2 GLN A  20     -18.716   3.546  -3.828  1.00 44.94           N  
ATOM    299 HE21 GLN A  20     -18.596   2.543  -3.820  1.00 44.94           H  
ATOM    300 HE22 GLN A  20     -19.047   4.068  -3.029  1.00 44.94           H  
ATOM    301  OE1 GLN A  20     -18.396   3.403  -5.972  1.00 44.94           O  
ATOM    302  N   THR A  21     -17.513   9.813  -6.577  1.00 45.75           N  
ATOM    303  H   THR A  21     -18.034  10.067  -5.750  1.00 45.75           H  
ATOM    304  CA  THR A  21     -16.595  10.816  -7.104  1.00 45.75           C  
ATOM    305  HA  THR A  21     -16.963  11.151  -8.074  1.00 45.75           H  
ATOM    306  C   THR A  21     -15.211  10.196  -7.307  1.00 45.75           C  
ATOM    307  CB  THR A  21     -16.542  12.034  -6.162  1.00 45.75           C  
ATOM    308  HB  THR A  21     -15.656  12.629  -6.386  1.00 45.75           H  
ATOM    309  O   THR A  21     -14.443   9.997  -6.368  1.00 45.75           O  
ATOM    310  CG2 THR A  21     -17.782  12.915  -6.315  1.00 45.75           C  
ATOM    311 HG21 THR A  21     -17.711  13.774  -5.648  1.00 45.75           H  
ATOM    312 HG22 THR A  21     -17.852  13.277  -7.340  1.00 45.75           H  
ATOM    313 HG23 THR A  21     -18.682  12.348  -6.077  1.00 45.75           H  
ATOM    314  OG1 THR A  21     -16.515  11.627  -4.811  1.00 45.75           O  
ATOM    315  HG1 THR A  21     -16.381  12.405  -4.266  1.00 45.75           H  
ATOM    316  N   CYS A  22     -14.871   9.934  -8.571  1.00 49.48           N  
ATOM    317  H   CYS A  22     -15.614   9.938  -9.255  1.00 49.48           H  
ATOM    318  CA  CYS A  22     -13.557   9.487  -9.050  1.00 49.48           C  
ATOM    319  HA  CYS A  22     -13.352   8.483  -8.679  1.00 49.48           H  
ATOM    320  C   CYS A  22     -12.393  10.404  -8.640  1.00 49.48           C  
ATOM    321  CB  CYS A  22     -13.619   9.478 -10.584  1.00 49.48           C  
ATOM    322  HB2 CYS A  22     -12.648   9.170 -10.972  1.00 49.48           H  
ATOM    323  HB3 CYS A  22     -13.801  10.493 -10.937  1.00 49.48           H  
ATOM    324  O   CYS A  22     -11.241  10.121  -8.943  1.00 49.48           O  
ATOM    325  SG  CYS A  22     -14.871   8.401 -11.302  1.00 49.48           S  
ATOM    326  N   LEU A  23     -12.704  11.539  -8.017  1.00 46.58           N  
ATOM    327  H   LEU A  23     -13.671  11.655  -7.750  1.00 46.58           H  
ATOM    328  CA  LEU A  23     -11.830  12.686  -7.837  1.00 46.58           C  
ATOM    329  HA  LEU A  23     -10.963  12.556  -8.484  1.00 46.58           H  
ATOM    330  C   LEU A  23     -11.271  12.796  -6.412  1.00 46.58           C  
ATOM    331  CB  LEU A  23     -12.631  13.926  -8.299  1.00 46.58           C  
ATOM    332  HB2 LEU A  23     -12.880  14.550  -7.441  1.00 46.58           H  
ATOM    333  HB3 LEU A  23     -13.580  13.605  -8.729  1.00 46.58           H  
ATOM    334  O   LEU A  23     -10.434  13.657  -6.156  1.00 46.58           O  
ATOM    335  CG  LEU A  23     -11.892  14.762  -9.364  1.00 46.58           C  
ATOM    336  HG  LEU A  23     -11.177  14.140  -9.904  1.00 46.58           H  
ATOM    337  CD1 LEU A  23     -12.879  15.315 -10.392  1.00 46.58           C  
ATOM    338 HD11 LEU A  23     -13.619  15.949  -9.905  1.00 46.58           H  
ATOM    339 HD12 LEU A  23     -13.380  14.493 -10.905  1.00 46.58           H  
ATOM    340 HD13 LEU A  23     -12.340  15.902 -11.136  1.00 46.58           H  
ATOM    341  CD2 LEU A  23     -11.148  15.929  -8.719  1.00 46.58           C  
ATOM    342 HD21 LEU A  23     -10.397  15.547  -8.028  1.00 46.58           H  
ATOM    343 HD22 LEU A  23     -10.643  16.513  -9.488  1.00 46.58           H  
ATOM    344 HD23 LEU A  23     -11.842  16.573  -8.179  1.00 46.58           H  
ATOM    345  N   ASN A  24     -11.718  11.959  -5.465  1.00 48.96           N  
ATOM    346  H   ASN A  24     -12.407  11.264  -5.715  1.00 48.96           H  
ATOM    347  CA  ASN A  24     -11.205  12.003  -4.093  1.00 48.96           C  
ATOM    348  HA  ASN A  24     -10.118  12.032  -4.158  1.00 48.96           H  
ATOM    349  C   ASN A  24     -11.560  10.747  -3.275  1.00 48.96           C  
ATOM    350  CB  ASN A  24     -11.681  13.312  -3.414  1.00 48.96           C  
ATOM    351  HB2 ASN A  24     -11.945  14.066  -4.155  1.00 48.96           H  
ATOM    352  HB3 ASN A  24     -12.574  13.158  -2.808  1.00 48.96           H  
ATOM    353  O   ASN A  24     -12.280  10.822  -2.278  1.00 48.96           O  
ATOM    354  CG  ASN A  24     -10.588  13.884  -2.535  1.00 48.96           C  
ATOM    355  ND2 ASN A  24     -10.074  15.042  -2.874  1.00 48.96           N  
ATOM    356 HD21 ASN A  24      -9.338  15.405  -2.286  1.00 48.96           H  
ATOM    357 HD22 ASN A  24     -10.356  15.485  -3.737  1.00 48.96           H  
ATOM    358  OD1 ASN A  24     -10.140  13.280  -1.576  1.00 48.96           O  
ATOM    359  N   ARG A  25     -11.096   9.555  -3.681  1.00 54.31           N  
ATOM    360  H   ARG A  25     -10.501   9.500  -4.496  1.00 54.31           H  
ATOM    361  CA  ARG A  25     -11.241   8.384  -2.798  1.00 54.31           C  
ATOM    362  HA  ARG A  25     -12.285   8.354  -2.488  1.00 54.31           H  
ATOM    363  C   ARG A  25     -10.394   8.601  -1.532  1.00 54.31           C  
ATOM    364  CB  ARG A  25     -10.902   7.074  -3.534  1.00 54.31           C  
ATOM    365  HB2 ARG A  25     -10.313   6.430  -2.880  1.00 54.31           H  
ATOM    366  HB3 ARG A  25     -10.315   7.280  -4.429  1.00 54.31           H  
ATOM    367  O   ARG A  25      -9.225   8.940  -1.665  1.00 54.31           O  
ATOM    368  CG  ARG A  25     -12.200   6.344  -3.905  1.00 54.31           C  
ATOM    369  HG2 ARG A  25     -12.835   7.008  -4.492  1.00 54.31           H  
ATOM    370  HG3 ARG A  25     -12.729   6.094  -2.985  1.00 54.31           H  
ATOM    371  CD  ARG A  25     -11.947   5.067  -4.717  1.00 54.31           C  
ATOM    372  HD2 ARG A  25     -11.045   4.579  -4.350  1.00 54.31           H  
ATOM    373  HD3 ARG A  25     -11.777   5.342  -5.758  1.00 54.31           H  
ATOM    374  NE  ARG A  25     -13.096   4.139  -4.620  1.00 54.31           N  
ATOM    375  HE  ARG A  25     -13.952   4.508  -4.229  1.00 54.31           H  
ATOM    376  NH1 ARG A  25     -12.086   2.336  -5.600  1.00 54.31           N  
ATOM    377 HH11 ARG A  25     -12.171   1.388  -5.939  1.00 54.31           H  
ATOM    378 HH12 ARG A  25     -11.402   2.947  -6.023  1.00 54.31           H  
ATOM    379  NH2 ARG A  25     -14.089   2.078  -4.689  1.00 54.31           N  
ATOM    380 HH21 ARG A  25     -14.003   1.097  -4.918  1.00 54.31           H  
ATOM    381 HH22 ARG A  25     -14.951   2.440  -4.307  1.00 54.31           H  
ATOM    382  CZ  ARG A  25     -13.098   2.870  -4.979  1.00 54.31           C  
ATOM    383  N   PRO A  26     -10.922   8.423  -0.309  1.00 54.94           N  
ATOM    384  CA  PRO A  26     -10.126   8.615   0.903  1.00 54.94           C  
ATOM    385  HA  PRO A  26      -9.709   9.622   0.898  1.00 54.94           H  
ATOM    386  C   PRO A  26      -8.965   7.602   0.977  1.00 54.94           C  
ATOM    387  CB  PRO A  26     -11.118   8.501   2.067  1.00 54.94           C  
ATOM    388  HB2 PRO A  26     -11.473   9.496   2.334  1.00 54.94           H  
ATOM    389  HB3 PRO A  26     -10.678   8.013   2.937  1.00 54.94           H  
ATOM    390  O   PRO A  26      -9.157   6.414   0.707  1.00 54.94           O  
ATOM    391  CG  PRO A  26     -12.280   7.690   1.490  1.00 54.94           C  
ATOM    392  HG2 PRO A  26     -12.059   6.626   1.581  1.00 54.94           H  
ATOM    393  HG3 PRO A  26     -13.223   7.927   1.982  1.00 54.94           H  
ATOM    394  CD  PRO A  26     -12.296   8.081   0.015  1.00 54.94           C  
ATOM    395  HD2 PRO A  26     -12.655   7.247  -0.587  1.00 54.94           H  
ATOM    396  HD3 PRO A  26     -12.929   8.956  -0.130  1.00 54.94           H  
ATOM    397  N   GLY A  27      -7.769   8.078   1.352  1.00 58.45           N  
ATOM    398  H   GLY A  27      -7.690   9.076   1.485  1.00 58.45           H  
ATOM    399  CA  GLY A  27      -6.556   7.274   1.590  1.00 58.45           C  
ATOM    400  HA2 GLY A  27      -6.761   6.219   1.409  1.00 58.45           H  
ATOM    401  HA3 GLY A  27      -6.278   7.373   2.639  1.00 58.45           H  
ATOM    402  C   GLY A  27      -5.349   7.677   0.730  1.00 58.45           C  
ATOM    403  O   GLY A  27      -5.513   8.093  -0.411  1.00 58.45           O  
ATOM    404  N   GLN A  28      -4.130   7.562   1.261  1.00 66.30           N  
ATOM    405  H   GLN A  28      -4.044   7.228   2.210  1.00 66.30           H  
ATOM    406  CA  GLN A  28      -2.890   7.885   0.537  1.00 66.30           C  
ATOM    407  HA  GLN A  28      -3.103   8.706  -0.148  1.00 66.30           H  
ATOM    408  C   GLN A  28      -2.393   6.702  -0.307  1.00 66.30           C  
ATOM    409  CB  GLN A  28      -1.789   8.346   1.520  1.00 66.30           C  
ATOM    410  HB2 GLN A  28      -0.943   7.663   1.451  1.00 66.30           H  
ATOM    411  HB3 GLN A  28      -2.145   8.295   2.550  1.00 66.30           H  
ATOM    412  O   GLN A  28      -2.626   5.540   0.045  1.00 66.30           O  
ATOM    413  CG  GLN A  28      -1.269   9.765   1.226  1.00 66.30           C  
ATOM    414  HG2 GLN A  28      -0.333   9.910   1.766  1.00 66.30           H  
ATOM    415  HG3 GLN A  28      -1.053   9.860   0.162  1.00 66.30           H  
ATOM    416  CD  GLN A  28      -2.224  10.877   1.656  1.00 66.30           C  
ATOM    417  NE2 GLN A  28      -2.062  12.078   1.144  1.00 66.30           N  
ATOM    418 HE21 GLN A  28      -2.691  12.792   1.484  1.00 66.30           H  
ATOM    419 HE22 GLN A  28      -1.304  12.278   0.508  1.00 66.30           H  
ATOM    420  OE1 GLN A  28      -3.125  10.695   2.457  1.00 66.30           O  
ATOM    421  N   CYS A  29      -1.655   7.004  -1.380  1.00 69.28           N  
ATOM    422  H   CYS A  29      -1.507   7.974  -1.621  1.00 69.28           H  
ATOM    423  CA  CYS A  29      -0.856   6.009  -2.089  1.00 69.28           C  
ATOM    424  HA  CYS A  29      -1.524   5.213  -2.417  1.00 69.28           H  
ATOM    425  C   CYS A  29       0.217   5.435  -1.150  1.00 69.28           C  
ATOM    426  CB  CYS A  29      -0.213   6.647  -3.325  1.00 69.28           C  
ATOM    427  HB2 CYS A  29       0.282   7.576  -3.042  1.00 69.28           H  
ATOM    428  HB3 CYS A  29       0.545   5.973  -3.723  1.00 69.28           H  
ATOM    429  O   CYS A  29       0.920   6.216  -0.505  1.00 69.28           O  
ATOM    430  SG  CYS A  29      -1.417   6.976  -4.629  1.00 69.28           S  
ATOM    431  N   PRO A  30       0.352   4.101  -1.042  1.00 68.99           N  
ATOM    432  CA  PRO A  30       1.445   3.512  -0.284  1.00 68.99           C  
ATOM    433  HA  PRO A  30       1.461   3.921   0.726  1.00 68.99           H  
ATOM    434  C   PRO A  30       2.785   3.823  -0.964  1.00 68.99           C  
ATOM    435  CB  PRO A  30       1.139   2.013  -0.221  1.00 68.99           C  
ATOM    436  HB2 PRO A  30       0.507   1.803   0.642  1.00 68.99           H  
ATOM    437  HB3 PRO A  30       2.047   1.411  -0.186  1.00 68.99           H  
ATOM    438  O   PRO A  30       2.885   3.824  -2.192  1.00 68.99           O  
ATOM    439  CG  PRO A  30       0.343   1.771  -1.501  1.00 68.99           C  
ATOM    440  HG2 PRO A  30      -0.314   0.905  -1.420  1.00 68.99           H  
ATOM    441  HG3 PRO A  30       1.044   1.654  -2.327  1.00 68.99           H  
ATOM    442  CD  PRO A  30      -0.445   3.065  -1.687  1.00 68.99           C  
ATOM    443  HD2 PRO A  30      -0.583   3.266  -2.749  1.00 68.99           H  
ATOM    444  HD3 PRO A  30      -1.411   2.985  -1.188  1.00 68.99           H  
ATOM    445  N   THR A  31       3.829   4.042  -0.168  1.00 65.79           N  
ATOM    446  H   THR A  31       3.700   3.970   0.831  1.00 65.79           H  
ATOM    447  CA  THR A  31       5.201   4.141  -0.667  1.00 65.79           C  
ATOM    448  HA  THR A  31       5.224   4.875  -1.472  1.00 65.79           H  
ATOM    449  C   THR A  31       5.596   2.774  -1.218  1.00 65.79           C  
ATOM    450  CB  THR A  31       6.178   4.605   0.422  1.00 65.79           C  
ATOM    451  HB  THR A  31       6.240   3.855   1.210  1.00 65.79           H  
ATOM    452  O   THR A  31       5.659   1.776  -0.493  1.00 65.79           O  
ATOM    453  CG2 THR A  31       7.574   4.876  -0.139  1.00 65.79           C  
ATOM    454 HG21 THR A  31       8.230   5.229   0.657  1.00 65.79           H  
ATOM    455 HG22 THR A  31       7.523   5.631  -0.923  1.00 65.79           H  
ATOM    456 HG23 THR A  31       7.997   3.959  -0.549  1.00 65.79           H  
ATOM    457  OG1 THR A  31       5.728   5.820   0.977  1.00 65.79           O  
ATOM    458  HG1 THR A  31       6.451   6.200   1.480  1.00 65.79           H  
ATOM    459  N   PHE A  32       5.807   2.711  -2.528  1.00 61.21           N  
ATOM    460  H   PHE A  32       5.677   3.549  -3.077  1.00 61.21           H  
ATOM    461  CA  PHE A  32       6.121   1.476  -3.230  1.00 61.21           C  
ATOM    462  HA  PHE A  32       5.443   0.695  -2.884  1.00 61.21           H  
ATOM    463  C   PHE A  32       7.562   1.049  -2.926  1.00 61.21           C  
ATOM    464  CB  PHE A  32       5.865   1.698  -4.725  1.00 61.21           C  
ATOM    465  HB2 PHE A  32       6.599   2.402  -5.118  1.00 61.21           H  
ATOM    466  HB3 PHE A  32       4.887   2.164  -4.841  1.00 61.21           H  
ATOM    467  O   PHE A  32       8.511   1.682  -3.379  1.00 61.21           O  
ATOM    468  CG  PHE A  32       5.870   0.442  -5.571  1.00 61.21           C  
ATOM    469  CD1 PHE A  32       6.983   0.129  -6.373  1.00 61.21           C  
ATOM    470  HD1 PHE A  32       7.869   0.745  -6.339  1.00 61.21           H  
ATOM    471  CD2 PHE A  32       4.714  -0.361  -5.630  1.00 61.21           C  
ATOM    472  HD2 PHE A  32       3.853  -0.112  -5.028  1.00 61.21           H  
ATOM    473  CE1 PHE A  32       6.912  -0.940  -7.284  1.00 61.21           C  
ATOM    474  HE1 PHE A  32       7.742  -1.129  -7.949  1.00 61.21           H  
ATOM    475  CE2 PHE A  32       4.655  -1.449  -6.516  1.00 61.21           C  
ATOM    476  HE2 PHE A  32       3.755  -2.042  -6.588  1.00 61.21           H  
ATOM    477  CZ  PHE A  32       5.742  -1.718  -7.366  1.00 61.21           C  
ATOM    478  HZ  PHE A  32       5.671  -2.514  -8.093  1.00 61.21           H  
ATOM    479  N   ILE A  33       7.727  -0.040  -2.171  1.00 51.93           N  
ATOM    480  H   ILE A  33       6.907  -0.470  -1.769  1.00 51.93           H  
ATOM    481  CA  ILE A  33       9.018  -0.711  -1.970  1.00 51.93           C  
ATOM    482  HA  ILE A  33       9.813  -0.095  -2.391  1.00 51.93           H  
ATOM    483  C   ILE A  33       8.963  -2.010  -2.767  1.00 51.93           C  
ATOM    484  CB  ILE A  33       9.356  -0.947  -0.476  1.00 51.93           C  
ATOM    485  HB  ILE A  33       8.744  -1.766  -0.099  1.00 51.93           H  
ATOM    486  O   ILE A  33       8.755  -3.090  -2.219  1.00 51.93           O  
ATOM    487  CG1 ILE A  33       9.059   0.282   0.410  1.00 51.93           C  
ATOM    488 HG12 ILE A  33       9.657   1.129   0.076  1.00 51.93           H  
ATOM    489 HG13 ILE A  33       8.007   0.554   0.315  1.00 51.93           H  
ATOM    490  CG2 ILE A  33      10.842  -1.351  -0.370  1.00 51.93           C  
ATOM    491 HG21 ILE A  33      11.481  -0.513  -0.649  1.00 51.93           H  
ATOM    492 HG22 ILE A  33      11.055  -2.198  -1.022  1.00 51.93           H  
ATOM    493 HG23 ILE A  33      11.079  -1.658   0.649  1.00 51.93           H  
ATOM    494  CD1 ILE A  33       9.322   0.037   1.902  1.00 51.93           C  
ATOM    495 HD11 ILE A  33       8.862  -0.896   2.228  1.00 51.93           H  
ATOM    496 HD12 ILE A  33      10.395  -0.007   2.092  1.00 51.93           H  
ATOM    497 HD13 ILE A  33       8.907   0.862   2.482  1.00 51.93           H  
ATOM    498  N   SER A  34       9.043  -1.920  -4.091  1.00 51.75           N  
ATOM    499  H   SER A  34       9.175  -1.018  -4.525  1.00 51.75           H  
ATOM    500  CA  SER A  34       9.086  -3.119  -4.920  1.00 51.75           C  
ATOM    501  HA  SER A  34       9.380  -3.950  -4.280  1.00 51.75           H  
ATOM    502  C   SER A  34      10.138  -2.964  -6.020  1.00 51.75           C  
ATOM    503  CB  SER A  34       7.682  -3.494  -5.406  1.00 51.75           C  
ATOM    504  HB2 SER A  34       7.000  -2.659  -5.249  1.00 51.75           H  
ATOM    505  HB3 SER A  34       7.319  -4.326  -4.802  1.00 51.75           H  
ATOM    506  O   SER A  34      10.042  -2.031  -6.817  1.00 51.75           O  
ATOM    507  OG  SER A  34       7.667  -3.874  -6.762  1.00 51.75           O  
ATOM    508  HG  SER A  34       7.665  -3.069  -7.287  1.00 51.75           H  
ATOM    509  N   PRO A  35      11.128  -3.876  -6.086  1.00 49.66           N  
ATOM    510  CA  PRO A  35      12.156  -3.884  -7.125  1.00 49.66           C  
ATOM    511  HA  PRO A  35      12.534  -2.874  -7.285  1.00 49.66           H  
ATOM    512  C   PRO A  35      11.637  -4.408  -8.474  1.00 49.66           C  
ATOM    513  CB  PRO A  35      13.278  -4.761  -6.555  1.00 49.66           C  
ATOM    514  HB2 PRO A  35      13.925  -4.152  -5.923  1.00 49.66           H  
ATOM    515  HB3 PRO A  35      13.867  -5.248  -7.332  1.00 49.66           H  
ATOM    516  O   PRO A  35      12.406  -4.506  -9.426  1.00 49.66           O  
ATOM    517  CG  PRO A  35      12.533  -5.772  -5.689  1.00 49.66           C  
ATOM    518  HG2 PRO A  35      13.166  -6.170  -4.895  1.00 49.66           H  
ATOM    519  HG3 PRO A  35      12.150  -6.578  -6.315  1.00 49.66           H  
ATOM    520  CD  PRO A  35      11.373  -4.955  -5.133  1.00 49.66           C  
ATOM    521  HD2 PRO A  35      11.656  -4.530  -4.170  1.00 49.66           H  
ATOM    522  HD3 PRO A  35      10.499  -5.596  -5.023  1.00 49.66           H  
ATOM    523  N   PHE A  36      10.353  -4.774  -8.574  1.00 47.63           N  
ATOM    524  H   PHE A  36       9.729  -4.605  -7.798  1.00 47.63           H  
ATOM    525  CA  PHE A  36       9.794  -5.361  -9.784  1.00 47.63           C  
ATOM    526  HA  PHE A  36      10.606  -5.844 -10.328  1.00 47.63           H  
ATOM    527  C   PHE A  36       9.244  -4.294 -10.726  1.00 47.63           C  
ATOM    528  CB  PHE A  36       8.815  -6.487  -9.447  1.00 47.63           C  
ATOM    529  HB2 PHE A  36       8.127  -6.622 -10.282  1.00 47.63           H  
ATOM    530  HB3 PHE A  36       8.224  -6.224  -8.570  1.00 47.63           H  
ATOM    531  O   PHE A  36       8.128  -3.793 -10.594  1.00 47.63           O  
ATOM    532  CG  PHE A  36       9.550  -7.795  -9.224  1.00 47.63           C  
ATOM    533  CD1 PHE A  36       9.872  -8.609 -10.329  1.00 47.63           C  
ATOM    534  HD1 PHE A  36       9.562  -8.320 -11.323  1.00 47.63           H  
ATOM    535  CD2 PHE A  36       9.988  -8.162  -7.938  1.00 47.63           C  
ATOM    536  HD2 PHE A  36       9.766  -7.526  -7.093  1.00 47.63           H  
ATOM    537  CE1 PHE A  36      10.612  -9.789 -10.146  1.00 47.63           C  
ATOM    538  HE1 PHE A  36      10.862 -10.407 -10.996  1.00 47.63           H  
ATOM    539  CE2 PHE A  36      10.731  -9.343  -7.755  1.00 47.63           C  
ATOM    540  HE2 PHE A  36      11.080  -9.620  -6.772  1.00 47.63           H  
ATOM    541  CZ  PHE A  36      11.042 -10.156  -8.860  1.00 47.63           C  
ATOM    542  HZ  PHE A  36      11.621 -11.057  -8.722  1.00 47.63           H  
ATOM    543  N   SER A  37      10.080  -3.995 -11.710  1.00 47.69           N  
ATOM    544  H   SER A  37      11.015  -4.373 -11.658  1.00 47.69           H  
ATOM    545  CA  SER A  37       9.794  -3.296 -12.949  1.00 47.69           C  
ATOM    546  HA  SER A  37       9.201  -2.407 -12.740  1.00 47.69           H  
ATOM    547  C   SER A  37       8.953  -4.154 -13.889  1.00 47.69           C  
ATOM    548  CB  SER A  37      11.124  -2.848 -13.583  1.00 47.69           C  
ATOM    549  HB2 SER A  37      11.015  -2.764 -14.665  1.00 47.69           H  
ATOM    550  HB3 SER A  37      11.377  -1.864 -13.187  1.00 47.69           H  
ATOM    551  O   SER A  37       9.472  -4.900 -14.712  1.00 47.69           O  
ATOM    552  OG  SER A  37      12.182  -3.739 -13.259  1.00 47.69           O  
ATOM    553  HG  SER A  37      12.982  -3.456 -13.709  1.00 47.69           H  
ATOM    554  N   LEU A  38       7.629  -4.018 -13.808  1.00 47.69           N  
ATOM    555  H   LEU A  38       7.242  -3.474 -13.050  1.00 47.69           H  
ATOM    556  CA  LEU A  38       6.779  -4.284 -14.968  1.00 47.69           C  
ATOM    557  HA  LEU A  38       7.396  -4.628 -15.798  1.00 47.69           H  
ATOM    558  C   LEU A  38       6.127  -2.971 -15.407  1.00 47.69           C  
ATOM    559  CB  LEU A  38       5.770  -5.415 -14.716  1.00 47.69           C  
ATOM    560  HB2 LEU A  38       4.984  -5.312 -15.464  1.00 47.69           H  
ATOM    561  HB3 LEU A  38       5.305  -5.301 -13.736  1.00 47.69           H  
ATOM    562  O   LEU A  38       5.156  -2.545 -14.783  1.00 47.69           O  
ATOM    563  CG  LEU A  38       6.411  -6.811 -14.869  1.00 47.69           C  
ATOM    564  HG  LEU A  38       7.290  -6.756 -15.512  1.00 47.69           H  
ATOM    565  CD1 LEU A  38       6.828  -7.393 -13.518  1.00 47.69           C  
ATOM    566 HD11 LEU A  38       7.548  -6.726 -13.044  1.00 47.69           H  
ATOM    567 HD12 LEU A  38       5.960  -7.505 -12.869  1.00 47.69           H  
ATOM    568 HD13 LEU A  38       7.303  -8.363 -13.666  1.00 47.69           H  
ATOM    569  CD2 LEU A  38       5.429  -7.777 -15.534  1.00 47.69           C  
ATOM    570 HD21 LEU A  38       5.177  -7.415 -16.531  1.00 47.69           H  
ATOM    571 HD22 LEU A  38       4.523  -7.858 -14.933  1.00 47.69           H  
ATOM    572 HD23 LEU A  38       5.891  -8.760 -15.627  1.00 47.69           H  
ATOM    573  N   PRO A  39       6.654  -2.320 -16.460  1.00 47.84           N  
ATOM    574  CA  PRO A  39       6.071  -1.101 -16.981  1.00 47.84           C  
ATOM    575  HA  PRO A  39       5.807  -0.437 -16.158  1.00 47.84           H  
ATOM    576  C   PRO A  39       4.811  -1.443 -17.765  1.00 47.84           C  
ATOM    577  CB  PRO A  39       7.159  -0.452 -17.839  1.00 47.84           C  
ATOM    578  HB2 PRO A  39       7.788   0.173 -17.205  1.00 47.84           H  
ATOM    579  HB3 PRO A  39       6.746   0.138 -18.657  1.00 47.84           H  
ATOM    580  O   PRO A  39       4.883  -1.955 -18.881  1.00 47.84           O  
ATOM    581  CG  PRO A  39       7.971  -1.644 -18.345  1.00 47.84           C  
ATOM    582  HG2 PRO A  39       9.012  -1.373 -18.521  1.00 47.84           H  
ATOM    583  HG3 PRO A  39       7.524  -2.036 -19.258  1.00 47.84           H  
ATOM    584  CD  PRO A  39       7.842  -2.677 -17.225  1.00 47.84           C  
ATOM    585  HD2 PRO A  39       8.718  -2.626 -16.578  1.00 47.84           H  
ATOM    586  HD3 PRO A  39       7.752  -3.672 -17.659  1.00 47.84           H  
ATOM    587  N   ARG A  40       3.650  -1.175 -17.175  1.00 54.06           N  
ATOM    588  H   ARG A  40       3.676  -0.862 -16.215  1.00 54.06           H  
ATOM    589  CA  ARG A  40       2.386  -1.030 -17.898  1.00 54.06           C  
ATOM    590  HA  ARG A  40       2.586  -0.642 -18.897  1.00 54.06           H  
ATOM    591  C   ARG A  40       1.563   0.012 -17.155  1.00 54.06           C  
ATOM    592  CB  ARG A  40       1.633  -2.372 -18.027  1.00 54.06           C  
ATOM    593  HB2 ARG A  40       1.522  -2.820 -17.040  1.00 54.06           H  
ATOM    594  HB3 ARG A  40       0.641  -2.166 -18.430  1.00 54.06           H  
ATOM    595  O   ARG A  40       1.265  -0.172 -15.981  1.00 54.06           O  
ATOM    596  CG  ARG A  40       2.333  -3.376 -18.956  1.00 54.06           C  
ATOM    597  HG2 ARG A  40       3.237  -3.732 -18.462  1.00 54.06           H  
ATOM    598  HG3 ARG A  40       2.599  -2.881 -19.890  1.00 54.06           H  
ATOM    599  CD  ARG A  40       1.477  -4.601 -19.279  1.00 54.06           C  
ATOM    600  HD2 ARG A  40       1.169  -5.065 -18.341  1.00 54.06           H  
ATOM    601  HD3 ARG A  40       0.577  -4.283 -19.805  1.00 54.06           H  
ATOM    602  NE  ARG A  40       2.255  -5.581 -20.069  1.00 54.06           N  
ATOM    603  HE  ARG A  40       2.998  -6.052 -19.572  1.00 54.06           H  
ATOM    604  NH1 ARG A  40       1.252  -5.281 -22.120  1.00 54.06           N  
ATOM    605 HH11 ARG A  40       1.196  -5.489 -23.107  1.00 54.06           H  
ATOM    606 HH12 ARG A  40       0.649  -4.579 -21.716  1.00 54.06           H  
ATOM    607  NH2 ARG A  40       2.937  -6.726 -21.915  1.00 54.06           N  
ATOM    608 HH21 ARG A  40       2.861  -6.919 -22.903  1.00 54.06           H  
ATOM    609 HH22 ARG A  40       3.666  -7.167 -21.372  1.00 54.06           H  
ATOM    610  CZ  ARG A  40       2.142  -5.855 -21.358  1.00 54.06           C  
ATOM    611  N   THR A  41       1.211   1.097 -17.830  1.00 56.35           N  
ATOM    612  H   THR A  41       1.563   1.257 -18.763  1.00 56.35           H  
ATOM    613  CA  THR A  41       0.169   2.020 -17.377  1.00 56.35           C  
ATOM    614  HA  THR A  41       0.439   2.428 -16.403  1.00 56.35           H  
ATOM    615  C   THR A  41      -1.117   1.209 -17.246  1.00 56.35           C  
ATOM    616  CB  THR A  41      -0.027   3.170 -18.391  1.00 56.35           C  
ATOM    617  HB  THR A  41      -0.925   3.001 -18.985  1.00 56.35           H  
ATOM    618  O   THR A  41      -1.648   0.734 -18.250  1.00 56.35           O  
ATOM    619  CG2 THR A  41      -0.159   4.518 -17.693  1.00 56.35           C  
ATOM    620 HG21 THR A  41       0.740   4.741 -17.117  1.00 56.35           H  
ATOM    621 HG22 THR A  41      -1.013   4.499 -17.016  1.00 56.35           H  
ATOM    622 HG23 THR A  41      -0.323   5.308 -18.426  1.00 56.35           H  
ATOM    623  OG1 THR A  41       1.067   3.277 -19.285  1.00 56.35           O  
ATOM    624  HG1 THR A  41       1.006   4.149 -19.683  1.00 56.35           H  
ATOM    625  N   LEU A  42      -1.569   0.955 -16.018  1.00 66.39           N  
ATOM    626  H   LEU A  42      -1.049   1.311 -15.229  1.00 66.39           H  
ATOM    627  CA  LEU A  42      -2.786   0.176 -15.763  1.00 66.39           C  
ATOM    628  HA  LEU A  42      -3.041  -0.401 -16.652  1.00 66.39           H  
ATOM    629  C   LEU A  42      -4.002   1.074 -15.515  1.00 66.39           C  
ATOM    630  CB  LEU A  42      -2.559  -0.813 -14.599  1.00 66.39           C  
ATOM    631  HB2 LEU A  42      -3.469  -0.844 -13.999  1.00 66.39           H  
ATOM    632  HB3 LEU A  42      -1.755  -0.458 -13.954  1.00 66.39           H  
ATOM    633  O   LEU A  42      -5.129   0.604 -15.633  1.00 66.39           O  
ATOM    634  CG  LEU A  42      -2.267  -2.250 -15.066  1.00 66.39           C  
ATOM    635  HG  LEU A  42      -3.016  -2.551 -15.798  1.00 66.39           H  
ATOM    636  CD1 LEU A  42      -0.884  -2.395 -15.691  1.00 66.39           C  
ATOM    637 HD11 LEU A  42      -0.827  -1.747 -16.564  1.00 66.39           H  
ATOM    638 HD12 LEU A  42      -0.119  -2.100 -14.973  1.00 66.39           H  
ATOM    639 HD13 LEU A  42      -0.722  -3.428 -16.001  1.00 66.39           H  
ATOM    640  CD2 LEU A  42      -2.342  -3.222 -13.889  1.00 66.39           C  
ATOM    641 HD21 LEU A  42      -3.336  -3.175 -13.443  1.00 66.39           H  
ATOM    642 HD22 LEU A  42      -2.163  -4.239 -14.238  1.00 66.39           H  
ATOM    643 HD23 LEU A  42      -1.598  -2.955 -13.139  1.00 66.39           H  
ATOM    644  N   CYS A  43      -3.790   2.342 -15.168  1.00 74.12           N  
ATOM    645  H   CYS A  43      -2.842   2.681 -15.087  1.00 74.12           H  
ATOM    646  CA  CYS A  43      -4.850   3.290 -14.850  1.00 74.12           C  
ATOM    647  HA  CYS A  43      -5.735   3.059 -15.443  1.00 74.12           H  
ATOM    648  C   CYS A  43      -4.429   4.726 -15.177  1.00 74.12           C  
ATOM    649  CB  CYS A  43      -5.193   3.132 -13.365  1.00 74.12           C  
ATOM    650  HB2 CYS A  43      -5.981   3.836 -13.097  1.00 74.12           H  
ATOM    651  HB3 CYS A  43      -5.583   2.122 -13.235  1.00 74.12           H  
ATOM    652  O   CYS A  43      -3.239   5.022 -15.240  1.00 74.12           O  
ATOM    653  SG  CYS A  43      -3.816   3.384 -12.214  1.00 74.12           S  
ATOM    654  N   SER A  44      -5.402   5.620 -15.361  1.00 76.53           N  
ATOM    655  H   SER A  44      -6.360   5.307 -15.415  1.00 76.53           H  
ATOM    656  CA  SER A  44      -5.175   7.072 -15.426  1.00 76.53           C  
ATOM    657  HA  SER A  44      -4.111   7.293 -15.341  1.00 76.53           H  
ATOM    658  C   SER A  44      -5.865   7.809 -14.277  1.00 76.53           C  
ATOM    659  CB  SER A  44      -5.672   7.612 -16.769  1.00 76.53           C  
ATOM    660  HB2 SER A  44      -6.727   7.372 -16.901  1.00 76.53           H  
ATOM    661  HB3 SER A  44      -5.549   8.695 -16.787  1.00 76.53           H  
ATOM    662  O   SER A  44      -5.475   8.911 -13.905  1.00 76.53           O  
ATOM    663  OG  SER A  44      -4.917   7.046 -17.823  1.00 76.53           O  
ATOM    664  HG  SER A  44      -4.029   6.889 -17.494  1.00 76.53           H  
ATOM    665  N   THR A  45      -6.892   7.199 -13.692  1.00 70.97           N  
ATOM    666  H   THR A  45      -7.222   6.344 -14.116  1.00 70.97           H  
ATOM    667  CA  THR A  45      -7.725   7.755 -12.630  1.00 70.97           C  
ATOM    668  HA  THR A  45      -7.178   8.549 -12.122  1.00 70.97           H  
ATOM    669  C   THR A  45      -8.070   6.679 -11.603  1.00 70.97           C  
ATOM    670  CB  THR A  45      -9.022   8.347 -13.208  1.00 70.97           C  
ATOM    671  HB  THR A  45      -9.568   8.815 -12.389  1.00 70.97           H  
ATOM    672  O   THR A  45      -8.069   5.483 -11.901  1.00 70.97           O  
ATOM    673  CG2 THR A  45      -8.790   9.412 -14.278  1.00 70.97           C  
ATOM    674 HG21 THR A  45      -8.100  10.168 -13.904  1.00 70.97           H  
ATOM    675 HG22 THR A  45      -8.374   8.958 -15.178  1.00 70.97           H  
ATOM    676 HG23 THR A  45      -9.739   9.884 -14.531  1.00 70.97           H  
ATOM    677  OG1 THR A  45      -9.844   7.336 -13.752  1.00 70.97           O  
ATOM    678  HG1 THR A  45      -9.346   6.880 -14.434  1.00 70.97           H  
ATOM    679  N   ASP A  46      -8.451   7.094 -10.390  1.00 72.02           N  
ATOM    680  H   ASP A  46      -8.383   8.077 -10.167  1.00 72.02           H  
ATOM    681  CA  ASP A  46      -8.960   6.182  -9.350  1.00 72.02           C  
ATOM    682  HA  ASP A  46      -8.170   5.483  -9.074  1.00 72.02           H  
ATOM    683  C   ASP A  46     -10.161   5.338  -9.843  1.00 72.02           C  
ATOM    684  CB  ASP A  46      -9.374   6.995  -8.099  1.00 72.02           C  
ATOM    685  HB2 ASP A  46     -10.058   7.788  -8.401  1.00 72.02           H  
ATOM    686  HB3 ASP A  46      -9.920   6.332  -7.428  1.00 72.02           H  
ATOM    687  O   ASP A  46     -10.444   4.269  -9.296  1.00 72.02           O  
ATOM    688  CG  ASP A  46      -8.218   7.600  -7.285  1.00 72.02           C  
ATOM    689  OD1 ASP A  46      -7.094   7.070  -7.370  1.00 72.02           O  
ATOM    690  OD2 ASP A  46      -8.458   8.512  -6.454  1.00 72.02           O  
ATOM    691  N   CYS A  47     -10.860   5.797 -10.887  1.00 67.09           N  
ATOM    692  H   CYS A  47     -10.526   6.631 -11.349  1.00 67.09           H  
ATOM    693  CA  CYS A  47     -12.001   5.109 -11.482  1.00 67.09           C  
ATOM    694  HA  CYS A  47     -12.540   4.603 -10.681  1.00 67.09           H  
ATOM    695  C   CYS A  47     -11.633   3.992 -12.457  1.00 67.09           C  
ATOM    696  CB  CYS A  47     -12.947   6.147 -12.082  1.00 67.09           C  
ATOM    697  HB2 CYS A  47     -12.387   7.000 -12.464  1.00 67.09           H  
ATOM    698  HB3 CYS A  47     -13.520   5.707 -12.898  1.00 67.09           H  
ATOM    699  O   CYS A  47     -12.367   3.004 -12.515  1.00 67.09           O  
ATOM    700  SG  CYS A  47     -14.084   6.645 -10.774  1.00 67.09           S  
ATOM    701  N   ASP A  48     -10.472   4.055 -13.112  1.00 72.03           N  
ATOM    702  H   ASP A  48      -9.894   4.879 -13.029  1.00 72.03           H  
ATOM    703  CA  ASP A  48      -9.959   2.931 -13.910  1.00 72.03           C  
ATOM    704  HA  ASP A  48     -10.695   2.656 -14.667  1.00 72.03           H  
ATOM    705  C   ASP A  48      -9.701   1.701 -13.023  1.00 72.03           C  
ATOM    706  CB  ASP A  48      -8.673   3.351 -14.624  1.00 72.03           C  
ATOM    707  HB2 ASP A  48      -8.275   2.502 -15.178  1.00 72.03           H  
ATOM    708  HB3 ASP A  48      -7.938   3.647 -13.875  1.00 72.03           H  
ATOM    709  O   ASP A  48      -9.905   0.552 -13.419  1.00 72.03           O  
ATOM    710  CG  ASP A  48      -8.919   4.503 -15.591  1.00 72.03           C  
ATOM    711  OD1 ASP A  48      -9.660   4.294 -16.568  1.00 72.03           O  
ATOM    712  OD2 ASP A  48      -8.377   5.600 -15.315  1.00 72.03           O  
ATOM    713  N   CYS A  49      -9.361   1.942 -11.756  1.00 69.51           N  
ATOM    714  H   CYS A  49      -9.183   2.902 -11.497  1.00 69.51           H  
ATOM    715  CA  CYS A  49      -9.147   0.895 -10.763  1.00 69.51           C  
ATOM    716  HA  CYS A  49      -8.564   0.100 -11.228  1.00 69.51           H  
ATOM    717  C   CYS A  49     -10.431   0.231 -10.262  1.00 69.51           C  
ATOM    718  CB  CYS A  49      -8.345   1.493  -9.608  1.00 69.51           C  
ATOM    719  HB2 CYS A  49      -8.927   2.274  -9.119  1.00 69.51           H  
ATOM    720  HB3 CYS A  49      -8.146   0.701  -8.887  1.00 69.51           H  
ATOM    721  O   CYS A  49     -10.370  -0.842  -9.662  1.00 69.51           O  
ATOM    722  SG  CYS A  49      -6.770   2.183 -10.147  1.00 69.51           S  
ATOM    723  N   ASN A  50     -11.595   0.835 -10.511  1.00 64.59           N  
ATOM    724  H   ASN A  50     -11.589   1.684 -11.058  1.00 64.59           H  
ATOM    725  CA  ASN A  50     -12.886   0.257 -10.143  1.00 64.59           C  
ATOM    726  HA  ASN A  50     -12.778  -0.244  -9.181  1.00 64.59           H  
ATOM    727  C   ASN A  50     -13.345  -0.813 -11.153  1.00 64.59           C  
ATOM    728  CB  ASN A  50     -13.889   1.414  -9.996  1.00 64.59           C  
ATOM    729  HB2 ASN A  50     -13.374   2.295  -9.614  1.00 64.59           H  
ATOM    730  HB3 ASN A  50     -14.299   1.666 -10.974  1.00 64.59           H  
ATOM    731  O   ASN A  50     -14.171  -1.663 -10.832  1.00 64.59           O  
ATOM    732  CG  ASN A  50     -15.031   1.122  -9.037  1.00 64.59           C  
ATOM    733  ND2 ASN A  50     -15.945   2.054  -8.900  1.00 64.59           N  
ATOM    734 HD21 ASN A  50     -15.931   2.864  -9.502  1.00 64.59           H  
ATOM    735 HD22 ASN A  50     -16.721   1.853  -8.285  1.00 64.59           H  
ATOM    736  OD1 ASN A  50     -15.084   0.129  -8.332  1.00 64.59           O  
ATOM    737  N   LEU A  51     -12.779  -0.797 -12.365  1.00 56.35           N  
ATOM    738  H   LEU A  51     -12.100  -0.076 -12.563  1.00 56.35           H  
ATOM    739  CA  LEU A  51     -13.167  -1.670 -13.476  1.00 56.35           C  
ATOM    740  HA  LEU A  51     -14.231  -1.890 -13.396  1.00 56.35           H  
ATOM    741  C   LEU A  51     -12.465  -3.038 -13.464  1.00 56.35           C  
ATOM    742  CB  LEU A  51     -12.921  -0.903 -14.790  1.00 56.35           C  
ATOM    743  HB2 LEU A  51     -11.882  -0.573 -14.812  1.00 56.35           H  
ATOM    744  HB3 LEU A  51     -13.064  -1.579 -15.633  1.00 56.35           H  
ATOM    745  O   LEU A  51     -12.829  -3.927 -14.228  1.00 56.35           O  
ATOM    746  CG  LEU A  51     -13.845   0.318 -14.978  1.00 56.35           C  
ATOM    747  HG  LEU A  51     -13.845   0.930 -14.076  1.00 56.35           H  
ATOM    748  CD1 LEU A  51     -13.351   1.185 -16.134  1.00 56.35           C  
ATOM    749 HD11 LEU A  51     -12.337   1.528 -15.931  1.00 56.35           H  
ATOM    750 HD12 LEU A  51     -13.353   0.615 -17.063  1.00 56.35           H  
ATOM    751 HD13 LEU A  51     -13.991   2.060 -16.244  1.00 56.35           H  
ATOM    752  CD2 LEU A  51     -15.283  -0.113 -15.285  1.00 56.35           C  
ATOM    753 HD21 LEU A  51     -15.302  -0.742 -16.174  1.00 56.35           H  
ATOM    754 HD22 LEU A  51     -15.703  -0.661 -14.441  1.00 56.35           H  
ATOM    755 HD23 LEU A  51     -15.898   0.771 -15.460  1.00 56.35           H  
ATOM    756  N   SER A  52     -11.489  -3.247 -12.580  1.00 50.91           N  
ATOM    757  H   SER A  52     -11.261  -2.491 -11.950  1.00 50.91           H  
ATOM    758  CA  SER A  52     -10.596  -4.408 -12.637  1.00 50.91           C  
ATOM    759  HA  SER A  52     -10.787  -4.984 -13.542  1.00 50.91           H  
ATOM    760  C   SER A  52     -10.787  -5.352 -11.449  1.00 50.91           C  
ATOM    761  CB  SER A  52      -9.141  -3.917 -12.722  1.00 50.91           C  
ATOM    762  HB2 SER A  52      -8.908  -3.287 -11.864  1.00 50.91           H  
ATOM    763  HB3 SER A  52      -8.474  -4.779 -12.715  1.00 50.91           H  
ATOM    764  O   SER A  52      -9.955  -5.346 -10.567  1.00 50.91           O  
ATOM    765  OG  SER A  52      -8.922  -3.192 -13.914  1.00 50.91           O  
ATOM    766  HG  SER A  52      -9.248  -2.293 -13.826  1.00 50.91           H  
ATOM    767  N   HIS A  53     -11.850  -6.165 -11.367  1.00 49.77           N  
ATOM    768  H   HIS A  53     -12.529  -6.099 -12.111  1.00 49.77           H  
ATOM    769  CA  HIS A  53     -11.983  -7.293 -10.399  1.00 49.77           C  
ATOM    770  HA  HIS A  53     -13.037  -7.570 -10.400  1.00 49.77           H  
ATOM    771  C   HIS A  53     -11.663  -7.018  -8.905  1.00 49.77           C  
ATOM    772  CB  HIS A  53     -11.204  -8.510 -10.927  1.00 49.77           C  
ATOM    773  HB2 HIS A  53     -10.206  -8.204 -11.240  1.00 49.77           H  
ATOM    774  HB3 HIS A  53     -11.086  -9.253 -10.139  1.00 49.77           H  
ATOM    775  O   HIS A  53     -11.492  -7.937  -8.098  1.00 49.77           O  
ATOM    776  CG  HIS A  53     -11.911  -9.191 -12.062  1.00 49.77           C  
ATOM    777  CD2 HIS A  53     -11.691  -9.005 -13.399  1.00 49.77           C  
ATOM    778  HD2 HIS A  53     -10.967  -8.337 -13.843  1.00 49.77           H  
ATOM    779  ND1 HIS A  53     -12.926 -10.112 -11.937  1.00 49.77           N  
ATOM    780  HD1 HIS A  53     -13.316 -10.464 -11.074  1.00 49.77           H  
ATOM    781  CE1 HIS A  53     -13.308 -10.477 -13.171  1.00 49.77           C  
ATOM    782  HE1 HIS A  53     -14.086 -11.190 -13.402  1.00 49.77           H  
ATOM    783  NE2 HIS A  53     -12.580  -9.830 -14.091  1.00 49.77           N  
ATOM    784  N   HIS A  54     -11.605  -5.757  -8.503  1.00 53.69           N  
ATOM    785  H   HIS A  54     -11.690  -5.050  -9.220  1.00 53.69           H  
ATOM    786  CA  HIS A  54     -11.018  -5.325  -7.251  1.00 53.69           C  
ATOM    787  HA  HIS A  54     -10.551  -6.165  -6.738  1.00 53.69           H  
ATOM    788  C   HIS A  54     -12.139  -4.806  -6.352  1.00 53.69           C  
ATOM    789  CB  HIS A  54      -9.915  -4.308  -7.583  1.00 53.69           C  
ATOM    790  HB2 HIS A  54      -9.759  -3.661  -6.719  1.00 53.69           H  
ATOM    791  HB3 HIS A  54     -10.257  -3.648  -8.380  1.00 53.69           H  
ATOM    792  O   HIS A  54     -12.505  -3.635  -6.372  1.00 53.69           O  
ATOM    793  CG  HIS A  54      -8.583  -4.913  -7.981  1.00 53.69           C  
ATOM    794  CD2 HIS A  54      -7.779  -4.492  -9.008  1.00 53.69           C  
ATOM    795  HD2 HIS A  54      -7.983  -3.659  -9.664  1.00 53.69           H  
ATOM    796  ND1 HIS A  54      -7.963  -6.010  -7.424  1.00 53.69           N  
ATOM    797  HD1 HIS A  54      -8.302  -6.544  -6.636  1.00 53.69           H  
ATOM    798  CE1 HIS A  54      -6.831  -6.244  -8.108  1.00 53.69           C  
ATOM    799  HE1 HIS A  54      -6.131  -7.039  -7.900  1.00 53.69           H  
ATOM    800  NE2 HIS A  54      -6.681  -5.356  -9.095  1.00 53.69           N  
ATOM    801  N   LYS A  55     -12.720  -5.703  -5.546  1.00 49.54           N  
ATOM    802  H   LYS A  55     -12.431  -6.667  -5.630  1.00 49.54           H  
ATOM    803  CA  LYS A  55     -13.711  -5.330  -4.529  1.00 49.54           C  
ATOM    804  HA  LYS A  55     -14.484  -4.731  -5.011  1.00 49.54           H  
ATOM    805  C   LYS A  55     -13.024  -4.464  -3.467  1.00 49.54           C  
ATOM    806  CB  LYS A  55     -14.360  -6.596  -3.937  1.00 49.54           C  
ATOM    807  HB2 LYS A  55     -14.673  -7.249  -4.752  1.00 49.54           H  
ATOM    808  HB3 LYS A  55     -13.626  -7.133  -3.336  1.00 49.54           H  
ATOM    809  O   LYS A  55     -12.334  -4.987  -2.596  1.00 49.54           O  
ATOM    810  CG  LYS A  55     -15.595  -6.266  -3.081  1.00 49.54           C  
ATOM    811  HG2 LYS A  55     -15.346  -5.482  -2.366  1.00 49.54           H  
ATOM    812  HG3 LYS A  55     -16.389  -5.903  -3.734  1.00 49.54           H  
ATOM    813  CD  LYS A  55     -16.087  -7.496  -2.305  1.00 49.54           C  
ATOM    814  HD2 LYS A  55     -15.307  -7.794  -1.605  1.00 49.54           H  
ATOM    815  HD3 LYS A  55     -16.278  -8.317  -2.997  1.00 49.54           H  
ATOM    816  CE  LYS A  55     -17.374  -7.153  -1.541  1.00 49.54           C  
ATOM    817  HE2 LYS A  55     -18.194  -7.082  -2.254  1.00 49.54           H  
ATOM    818  HE3 LYS A  55     -17.250  -6.171  -1.083  1.00 49.54           H  
ATOM    819  NZ  LYS A  55     -17.683  -8.153  -0.487  1.00 49.54           N  
ATOM    820  HZ1 LYS A  55     -18.543  -7.913  -0.015  1.00 49.54           H  
ATOM    821  HZ2 LYS A  55     -17.798  -9.071  -0.892  1.00 49.54           H  
ATOM    822  HZ3 LYS A  55     -16.944  -8.192   0.199  1.00 49.54           H  
ATOM    823  N   GLY A  56     -13.197  -3.149  -3.540  1.00 60.68           N  
ATOM    824  H   GLY A  56     -13.580  -2.766  -4.393  1.00 60.68           H  
ATOM    825  CA  GLY A  56     -12.694  -2.227  -2.527  1.00 60.68           C  
ATOM    826  HA2 GLY A  56     -13.407  -2.179  -1.704  1.00 60.68           H  
ATOM    827  HA3 GLY A  56     -11.749  -2.599  -2.131  1.00 60.68           H  
ATOM    828  C   GLY A  56     -12.449  -0.815  -3.036  1.00 60.68           C  
ATOM    829  O   GLY A  56     -12.675  -0.483  -4.202  1.00 60.68           O  
ATOM    830  N   THR A  57     -11.960   0.023  -2.129  1.00 65.78           N  
ATOM    831  H   THR A  57     -11.825  -0.300  -1.182  1.00 65.78           H  
ATOM    832  CA  THR A  57     -11.335   1.289  -2.491  1.00 65.78           C  
ATOM    833  HA  THR A  57     -11.956   1.774  -3.244  1.00 65.78           H  
ATOM    834  C   THR A  57      -9.974   0.952  -3.087  1.00 65.78           C  
ATOM    835  CB  THR A  57     -11.286   2.250  -1.297  1.00 65.78           C  
ATOM    836  HB  THR A  57     -10.581   1.876  -0.555  1.00 65.78           H  
ATOM    837  O   THR A  57      -9.215   0.249  -2.448  1.00 65.78           O  
ATOM    838  CG2 THR A  57     -10.953   3.687  -1.692  1.00 65.78           C  
ATOM    839 HG21 THR A  57     -11.816   4.135  -2.184  1.00 65.78           H  
ATOM    840 HG22 THR A  57     -10.722   4.269  -0.800  1.00 65.78           H  
ATOM    841 HG23 THR A  57     -10.089   3.712  -2.357  1.00 65.78           H  
ATOM    842  OG1 THR A  57     -12.573   2.321  -0.725  1.00 65.78           O  
ATOM    843  HG1 THR A  57     -12.511   2.891   0.045  1.00 65.78           H  
ATOM    844  N   TRP A  58      -9.703   1.349  -4.321  1.00 72.15           N  
ATOM    845  H   TRP A  58     -10.403   1.901  -4.795  1.00 72.15           H  
ATOM    846  CA  TRP A  58      -8.425   1.243  -5.026  1.00 72.15           C  
ATOM    847  HA  TRP A  58      -7.625   1.009  -4.323  1.00 72.15           H  
ATOM    848  C   TRP A  58      -8.158   2.616  -5.623  1.00 72.15           C  
ATOM    849  CB  TRP A  58      -8.446   0.154  -6.109  1.00 72.15           C  
ATOM    850  HB2 TRP A  58      -7.560   0.280  -6.732  1.00 72.15           H  
ATOM    851  HB3 TRP A  58      -9.322   0.283  -6.745  1.00 72.15           H  
ATOM    852  O   TRP A  58      -9.112   3.299  -6.017  1.00 72.15           O  
ATOM    853  CG  TRP A  58      -8.426  -1.243  -5.576  1.00 72.15           C  
ATOM    854  CD1 TRP A  58      -9.446  -1.849  -4.933  1.00 72.15           C  
ATOM    855  HD1 TRP A  58     -10.413  -1.397  -4.767  1.00 72.15           H  
ATOM    856  CD2 TRP A  58      -7.346  -2.224  -5.612  1.00 72.15           C  
ATOM    857  CE2 TRP A  58      -7.780  -3.397  -4.924  1.00 72.15           C  
ATOM    858  CE3 TRP A  58      -6.055  -2.253  -6.175  1.00 72.15           C  
ATOM    859  HE3 TRP A  58      -5.697  -1.386  -6.710  1.00 72.15           H  
ATOM    860  NE1 TRP A  58      -9.046  -3.090  -4.479  1.00 72.15           N  
ATOM    861  HE1 TRP A  58      -9.638  -3.701  -3.934  1.00 72.15           H  
ATOM    862  CH2 TRP A  58      -5.742  -4.563  -5.463  1.00 72.15           C  
ATOM    863  HH2 TRP A  58      -5.165  -5.475  -5.501  1.00 72.15           H  
ATOM    864  CZ2 TRP A  58      -6.991  -4.549  -4.825  1.00 72.15           C  
ATOM    865  HZ2 TRP A  58      -7.356  -5.421  -4.303  1.00 72.15           H  
ATOM    866  CZ3 TRP A  58      -5.267  -3.416  -6.119  1.00 72.15           C  
ATOM    867  HZ3 TRP A  58      -4.312  -3.439  -6.623  1.00 72.15           H  
ATOM    868  N   ARG A  59      -6.894   3.025  -5.622  1.00 71.00           N  
ATOM    869  H   ARG A  59      -6.181   2.384  -5.303  1.00 71.00           H  
ATOM    870  CA  ARG A  59      -6.432   4.313  -6.129  1.00 71.00           C  
ATOM    871  HA  ARG A  59      -7.268   4.842  -6.586  1.00 71.00           H  
ATOM    872  C   ARG A  59      -5.401   4.109  -7.223  1.00 71.00           C  
ATOM    873  CB  ARG A  59      -5.860   5.185  -5.002  1.00 71.00           C  
ATOM    874  HB2 ARG A  59      -5.496   6.111  -5.447  1.00 71.00           H  
ATOM    875  HB3 ARG A  59      -5.011   4.683  -4.538  1.00 71.00           H  
ATOM    876  O   ARG A  59      -4.610   3.170  -7.142  1.00 71.00           O  
ATOM    877  CG  ARG A  59      -6.911   5.510  -3.929  1.00 71.00           C  
ATOM    878  HG2 ARG A  59      -6.997   4.660  -3.253  1.00 71.00           H  
ATOM    879  HG3 ARG A  59      -7.881   5.674  -4.399  1.00 71.00           H  
ATOM    880  CD  ARG A  59      -6.532   6.763  -3.135  1.00 71.00           C  
ATOM    881  HD2 ARG A  59      -7.154   6.812  -2.241  1.00 71.00           H  
ATOM    882  HD3 ARG A  59      -5.485   6.712  -2.837  1.00 71.00           H  
ATOM    883  NE  ARG A  59      -6.771   7.958  -3.956  1.00 71.00           N  
ATOM    884  HE  ARG A  59      -6.964   7.815  -4.937  1.00 71.00           H  
ATOM    885  NH1 ARG A  59      -6.644   9.610  -2.351  1.00 71.00           N  
ATOM    886 HH11 ARG A  59      -6.987  10.509  -2.044  1.00 71.00           H  
ATOM    887 HH12 ARG A  59      -6.326   8.927  -1.679  1.00 71.00           H  
ATOM    888  NH2 ARG A  59      -7.332  10.083  -4.406  1.00 71.00           N  
ATOM    889 HH21 ARG A  59      -7.632   9.730  -5.303  1.00 71.00           H  
ATOM    890 HH22 ARG A  59      -7.346  11.070  -4.194  1.00 71.00           H  
ATOM    891  CZ  ARG A  59      -6.906   9.204  -3.554  1.00 71.00           C  
ATOM    892  N   CYS A  60      -5.416   4.977  -8.222  1.00 76.28           N  
ATOM    893  H   CYS A  60      -6.010   5.789  -8.129  1.00 76.28           H  
ATOM    894  CA  CYS A  60      -4.391   4.998  -9.247  1.00 76.28           C  
ATOM    895  HA  CYS A  60      -4.075   3.976  -9.460  1.00 76.28           H  
ATOM    896  C   CYS A  60      -3.197   5.782  -8.713  1.00 76.28           C  
ATOM    897  CB  CYS A  60      -4.954   5.596 -10.531  1.00 76.28           C  
ATOM    898  HB2 CYS A  60      -5.152   6.657 -10.381  1.00 76.28           H  
ATOM    899  HB3 CYS A  60      -5.888   5.089 -10.776  1.00 76.28           H  
ATOM    900  O   CYS A  60      -3.290   6.984  -8.470  1.00 76.28           O  
ATOM    901  SG  CYS A  60      -3.832   5.398 -11.925  1.00 76.28           S  
ATOM    902  N   CYS A  61      -2.102   5.077  -8.454  1.00 74.73           N  
ATOM    903  H   CYS A  61      -2.077   4.100  -8.712  1.00 74.73           H  
ATOM    904  CA  CYS A  61      -0.926   5.641  -7.822  1.00 74.73           C  
ATOM    905  HA  CYS A  61      -1.147   6.662  -7.513  1.00 74.73           H  
ATOM    906  C   CYS A  61       0.248   5.645  -8.800  1.00 74.73           C  
ATOM    907  CB  CYS A  61      -0.613   4.844  -6.557  1.00 74.73           C  
ATOM    908  HB2 CYS A  61      -0.571   3.787  -6.822  1.00 74.73           H  
ATOM    909  HB3 CYS A  61       0.366   5.142  -6.181  1.00 74.73           H  
ATOM    910  O   CYS A  61       0.557   4.587  -9.363  1.00 74.73           O  
ATOM    911  SG  CYS A  61      -1.844   5.091  -5.253  1.00 74.73           S  
ATOM    912  N   PRO A  62       0.942   6.785  -8.953  1.00 72.04           N  
ATOM    913  CA  PRO A  62       2.168   6.832  -9.727  1.00 72.04           C  
ATOM    914  HA  PRO A  62       2.011   6.393 -10.712  1.00 72.04           H  
ATOM    915  C   PRO A  62       3.248   6.043  -8.992  1.00 72.04           C  
ATOM    916  CB  PRO A  62       2.504   8.316  -9.883  1.00 72.04           C  
ATOM    917  HB2 PRO A  62       3.578   8.492  -9.942  1.00 72.04           H  
ATOM    918  HB3 PRO A  62       2.009   8.705 -10.773  1.00 72.04           H  
ATOM    919  O   PRO A  62       3.544   6.284  -7.819  1.00 72.04           O  
ATOM    920  CG  PRO A  62       1.886   8.955  -8.641  1.00 72.04           C  
ATOM    921  HG2 PRO A  62       1.619   9.998  -8.814  1.00 72.04           H  
ATOM    922  HG3 PRO A  62       2.578   8.872  -7.802  1.00 72.04           H  
ATOM    923  CD  PRO A  62       0.654   8.094  -8.377  1.00 72.04           C  
ATOM    924  HD2 PRO A  62       0.478   8.031  -7.303  1.00 72.04           H  
ATOM    925  HD3 PRO A  62      -0.212   8.523  -8.881  1.00 72.04           H  
ATOM    926  N   THR A  63       3.842   5.078  -9.682  1.00 68.50           N  
ATOM    927  H   THR A  63       3.540   4.919 -10.632  1.00 68.50           H  
ATOM    928  CA  THR A  63       5.007   4.331  -9.203  1.00 68.50           C  
ATOM    929  HA  THR A  63       5.307   4.719  -8.229  1.00 68.50           H  
ATOM    930  C   THR A  63       6.179   4.553 -10.145  1.00 68.50           C  
ATOM    931  CB  THR A  63       4.710   2.835  -9.024  1.00 68.50           C  
ATOM    932  HB  THR A  63       5.593   2.372  -8.583  1.00 68.50           H  
ATOM    933  O   THR A  63       6.014   5.061 -11.252  1.00 68.50           O  
ATOM    934  CG2 THR A  63       3.550   2.573  -8.067  1.00 68.50           C  
ATOM    935 HG21 THR A  63       3.385   1.499  -7.985  1.00 68.50           H  
ATOM    936 HG22 THR A  63       3.796   2.969  -7.081  1.00 68.50           H  
ATOM    937 HG23 THR A  63       2.643   3.064  -8.420  1.00 68.50           H  
ATOM    938  OG1 THR A  63       4.483   2.191 -10.252  1.00 68.50           O  
ATOM    939  HG1 THR A  63       3.852   2.703 -10.764  1.00 68.50           H  
ATOM    940  N   PHE A  64       7.379   4.134  -9.736  1.00 66.34           N  
ATOM    941  H   PHE A  64       7.471   3.736  -8.812  1.00 66.34           H  
ATOM    942  CA  PHE A  64       8.587   4.253 -10.563  1.00 66.34           C  
ATOM    943  HA  PHE A  64       8.795   5.310 -10.729  1.00 66.34           H  
ATOM    944  C   PHE A  64       8.448   3.598 -11.952  1.00 66.34           C  
ATOM    945  CB  PHE A  64       9.755   3.629  -9.785  1.00 66.34           C  
ATOM    946  HB2 PHE A  64       9.607   2.552  -9.715  1.00 66.34           H  
ATOM    947  HB3 PHE A  64       9.757   4.027  -8.771  1.00 66.34           H  
ATOM    948  O   PHE A  64       9.190   3.920 -12.872  1.00 66.34           O  
ATOM    949  CG  PHE A  64      11.111   3.915 -10.398  1.00 66.34           C  
ATOM    950  CD1 PHE A  64      11.755   2.955 -11.201  1.00 66.34           C  
ATOM    951  HD1 PHE A  64      11.289   1.998 -11.385  1.00 66.34           H  
ATOM    952  CD2 PHE A  64      11.715   5.169 -10.188  1.00 66.34           C  
ATOM    953  HD2 PHE A  64      11.221   5.915  -9.584  1.00 66.34           H  
ATOM    954  CE1 PHE A  64      12.997   3.249 -11.792  1.00 66.34           C  
ATOM    955  HE1 PHE A  64      13.485   2.518 -12.420  1.00 66.34           H  
ATOM    956  CE2 PHE A  64      12.958   5.461 -10.776  1.00 66.34           C  
ATOM    957  HE2 PHE A  64      13.415   6.427 -10.621  1.00 66.34           H  
ATOM    958  CZ  PHE A  64      13.598   4.502 -11.579  1.00 66.34           C  
ATOM    959  HZ  PHE A  64      14.548   4.732 -12.040  1.00 66.34           H  
ATOM    960  N   VAL A  65       7.499   2.673 -12.107  1.00 64.26           N  
ATOM    961  H   VAL A  65       6.871   2.504 -11.335  1.00 64.26           H  
ATOM    962  CA  VAL A  65       7.313   1.855 -13.313  1.00 64.26           C  
ATOM    963  HA  VAL A  65       8.147   2.036 -13.991  1.00 64.26           H  
ATOM    964  C   VAL A  65       6.058   2.247 -14.104  1.00 64.26           C  
ATOM    965  CB  VAL A  65       7.357   0.360 -12.939  1.00 64.26           C  
ATOM    966  HB  VAL A  65       7.271  -0.240 -13.845  1.00 64.26           H  
ATOM    967  O   VAL A  65       5.754   1.616 -15.111  1.00 64.26           O  
ATOM    968  CG1 VAL A  65       8.701   0.019 -12.267  1.00 64.26           C  
ATOM    969 HG11 VAL A  65       8.593  -0.877 -11.655  1.00 64.26           H  
ATOM    970 HG12 VAL A  65       9.470  -0.109 -13.028  1.00 64.26           H  
ATOM    971 HG13 VAL A  65       9.027   0.798 -11.578  1.00 64.26           H  
ATOM    972  CG2 VAL A  65       6.229  -0.054 -11.986  1.00 64.26           C  
ATOM    973 HG21 VAL A  65       6.238  -1.136 -11.853  1.00 64.26           H  
ATOM    974 HG22 VAL A  65       5.262   0.227 -12.405  1.00 64.26           H  
ATOM    975 HG23 VAL A  65       6.351   0.423 -11.014  1.00 64.26           H  
ATOM    976  N   GLY A  66       5.338   3.287 -13.674  1.00 70.50           N  
ATOM    977  H   GLY A  66       5.661   3.788 -12.860  1.00 70.50           H  
ATOM    978  CA  GLY A  66       4.083   3.750 -14.269  1.00 70.50           C  
ATOM    979  HA2 GLY A  66       4.235   4.743 -14.693  1.00 70.50           H  
ATOM    980  HA3 GLY A  66       3.772   3.084 -15.074  1.00 70.50           H  
ATOM    981  C   GLY A  66       2.941   3.837 -13.257  1.00 70.50           C  
ATOM    982  O   GLY A  66       3.122   3.599 -12.060  1.00 70.50           O  
ATOM    983  N   ASP A  67       1.755   4.177 -13.747  1.00 74.58           N  
ATOM    984  H   ASP A  67       1.676   4.445 -14.717  1.00 74.58           H  
ATOM    985  CA  ASP A  67       0.552   4.304 -12.926  1.00 74.58           C  
ATOM    986  HA  ASP A  67       0.828   4.704 -11.950  1.00 74.58           H  
ATOM    987  C   ASP A  67      -0.121   2.946 -12.720  1.00 74.58           C  
ATOM    988  CB  ASP A  67      -0.409   5.302 -13.570  1.00 74.58           C  
ATOM    989  HB2 ASP A  67      -0.684   4.940 -14.561  1.00 74.58           H  
ATOM    990  HB3 ASP A  67      -1.307   5.366 -12.956  1.00 74.58           H  
ATOM    991  O   ASP A  67      -0.450   2.239 -13.681  1.00 74.58           O  
ATOM    992  CG  ASP A  67       0.200   6.698 -13.680  1.00 74.58           C  
ATOM    993  OD1 ASP A  67       0.808   7.143 -12.680  1.00 74.58           O  
ATOM    994  OD2 ASP A  67       0.101   7.280 -14.781  1.00 74.58           O  
ATOM    995  N   VAL A  68      -0.325   2.571 -11.457  1.00 73.88           N  
ATOM    996  H   VAL A  68      -0.048   3.205 -10.721  1.00 73.88           H  
ATOM    997  CA  VAL A  68      -0.892   1.271 -11.081  1.00 73.88           C  
ATOM    998  HA  VAL A  68      -1.371   0.844 -11.962  1.00 73.88           H  
ATOM    999  C   VAL A  68      -1.986   1.412 -10.030  1.00 73.88           C  
ATOM   1000  CB  VAL A  68       0.190   0.268 -10.630  1.00 73.88           C  
ATOM   1001  HB  VAL A  68      -0.306  -0.662 -10.355  1.00 73.88           H  
ATOM   1002  O   VAL A  68      -1.940   2.274  -9.152  1.00 73.88           O  
ATOM   1003  CG1 VAL A  68       1.185  -0.050 -11.753  1.00 73.88           C  
ATOM   1004 HG11 VAL A  68       0.650  -0.353 -12.653  1.00 73.88           H  
ATOM   1005 HG12 VAL A  68       1.853  -0.854 -11.445  1.00 73.88           H  
ATOM   1006 HG13 VAL A  68       1.782   0.831 -11.989  1.00 73.88           H  
ATOM   1007  CG2 VAL A  68       0.992   0.758  -9.425  1.00 73.88           C  
ATOM   1008 HG21 VAL A  68       1.549   1.648  -9.716  1.00 73.88           H  
ATOM   1009 HG22 VAL A  68       1.689  -0.016  -9.104  1.00 73.88           H  
ATOM   1010 HG23 VAL A  68       0.326   1.010  -8.600  1.00 73.88           H  
ATOM   1011  N   CYS A  69      -2.976   0.524 -10.097  1.00 73.83           N  
ATOM   1012  H   CYS A  69      -2.989  -0.133 -10.864  1.00 73.83           H  
ATOM   1013  CA  CYS A  69      -4.052   0.464  -9.119  1.00 73.83           C  
ATOM   1014  HA  CYS A  69      -4.383   1.479  -8.901  1.00 73.83           H  
ATOM   1015  C   CYS A  69      -3.568  -0.177  -7.823  1.00 73.83           C  
ATOM   1016  CB  CYS A  69      -5.224  -0.309  -9.718  1.00 73.83           C  
ATOM   1017  HB2 CYS A  69      -4.880  -1.286 -10.059  1.00 73.83           H  
ATOM   1018  HB3 CYS A  69      -5.986  -0.462  -8.954  1.00 73.83           H  
ATOM   1019  O   CYS A  69      -3.287  -1.374  -7.791  1.00 73.83           O  
ATOM   1020  SG  CYS A  69      -5.959   0.580 -11.093  1.00 73.83           S  
ATOM   1021  N   LEU A  70      -3.515   0.605  -6.747  1.00 73.49           N  
ATOM   1022  H   LEU A  70      -3.761   1.578  -6.861  1.00 73.49           H  
ATOM   1023  CA  LEU A  70      -3.114   0.157  -5.418  1.00 73.49           C  
ATOM   1024  HA  LEU A  70      -2.812  -0.888  -5.491  1.00 73.49           H  
ATOM   1025  C   LEU A  70      -4.288   0.246  -4.433  1.00 73.49           C  
ATOM   1026  CB  LEU A  70      -1.903   0.971  -4.921  1.00 73.49           C  
ATOM   1027  HB2 LEU A  70      -2.207   2.012  -4.809  1.00 73.49           H  
ATOM   1028  HB3 LEU A  70      -1.618   0.604  -3.935  1.00 73.49           H  
ATOM   1029  O   LEU A  70      -5.086   1.185  -4.500  1.00 73.49           O  
ATOM   1030  CG  LEU A  70      -0.675   0.923  -5.848  1.00 73.49           C  
ATOM   1031  HG  LEU A  70      -0.914   1.452  -6.770  1.00 73.49           H  
ATOM   1032  CD1 LEU A  70       0.532   1.610  -5.215  1.00 73.49           C  
ATOM   1033 HD11 LEU A  70       0.931   0.993  -4.409  1.00 73.49           H  
ATOM   1034 HD12 LEU A  70       0.248   2.590  -4.832  1.00 73.49           H  
ATOM   1035 HD13 LEU A  70       1.304   1.748  -5.971  1.00 73.49           H  
ATOM   1036  CD2 LEU A  70      -0.259  -0.505  -6.186  1.00 73.49           C  
ATOM   1037 HD21 LEU A  70      -0.933  -0.891  -6.951  1.00 73.49           H  
ATOM   1038 HD22 LEU A  70       0.751  -0.517  -6.596  1.00 73.49           H  
ATOM   1039 HD23 LEU A  70      -0.324  -1.143  -5.305  1.00 73.49           H  
ATOM   1040  N   PRO A  71      -4.402  -0.686  -3.475  1.00 70.54           N  
ATOM   1041  CA  PRO A  71      -5.290  -0.506  -2.340  1.00 70.54           C  
ATOM   1042  HA  PRO A  71      -6.300  -0.336  -2.713  1.00 70.54           H  
ATOM   1043  C   PRO A  71      -4.814   0.696  -1.492  1.00 70.54           C  
ATOM   1044  CB  PRO A  71      -5.257  -1.834  -1.581  1.00 70.54           C  
ATOM   1045  HB2 PRO A  71      -6.054  -2.477  -1.952  1.00 70.54           H  
ATOM   1046  HB3 PRO A  71      -5.357  -1.693  -0.504  1.00 70.54           H  
ATOM   1047  O   PRO A  71      -3.619   0.813  -1.198  1.00 70.54           O  
ATOM   1048  CG  PRO A  71      -3.906  -2.448  -1.949  1.00 70.54           C  
ATOM   1049  HG2 PRO A  71      -3.950  -3.537  -1.960  1.00 70.54           H  
ATOM   1050  HG3 PRO A  71      -3.138  -2.111  -1.252  1.00 70.54           H  
ATOM   1051  CD  PRO A  71      -3.613  -1.893  -3.338  1.00 70.54           C  
ATOM   1052  HD2 PRO A  71      -2.555  -1.652  -3.439  1.00 70.54           H  
ATOM   1053  HD3 PRO A  71      -3.908  -2.621  -4.093  1.00 70.54           H  
ATOM   1054  N   PRO A  72      -5.718   1.597  -1.070  1.00 66.72           N  
ATOM   1055  CA  PRO A  72      -5.397   2.737  -0.235  1.00 66.72           C  
ATOM   1056  HA  PRO A  72      -4.602   3.331  -0.685  1.00 66.72           H  
ATOM   1057  C   PRO A  72      -4.966   2.264   1.146  1.00 66.72           C  
ATOM   1058  CB  PRO A  72      -6.682   3.560  -0.133  1.00 66.72           C  
ATOM   1059  HB2 PRO A  72      -6.751   4.109   0.806  1.00 66.72           H  
ATOM   1060  HB3 PRO A  72      -6.755   4.241  -0.981  1.00 66.72           H  
ATOM   1061  O   PRO A  72      -5.390   1.212   1.631  1.00 66.72           O  
ATOM   1062  CG  PRO A  72      -7.761   2.495  -0.230  1.00 66.72           C  
ATOM   1063  HG2 PRO A  72      -7.922   2.028   0.742  1.00 66.72           H  
ATOM   1064  HG3 PRO A  72      -8.684   2.926  -0.618  1.00 66.72           H  
ATOM   1065  CD  PRO A  72      -7.144   1.497  -1.200  1.00 66.72           C  
ATOM   1066  HD2 PRO A  72      -7.466   0.489  -0.935  1.00 66.72           H  
ATOM   1067  HD3 PRO A  72      -7.404   1.774  -2.221  1.00 66.72           H  
ATOM   1068  N   CYS A  73      -4.177   3.093   1.816  1.00 64.77           N  
ATOM   1069  H   CYS A  73      -3.822   3.921   1.359  1.00 64.77           H  
ATOM   1070  CA  CYS A  73      -3.914   2.891   3.229  1.00 64.77           C  
ATOM   1071  HA  CYS A  73      -3.678   1.839   3.388  1.00 64.77           H  
ATOM   1072  C   CYS A  73      -5.155   3.254   4.059  1.00 64.77           C  
ATOM   1073  CB  CYS A  73      -2.702   3.730   3.632  1.00 64.77           C  
ATOM   1074  HB2 CYS A  73      -2.100   3.973   2.756  1.00 64.77           H  
ATOM   1075  HB3 CYS A  73      -3.029   4.664   4.089  1.00 64.77           H  
ATOM   1076  O   CYS A  73      -5.556   4.421   4.068  1.00 64.77           O  
ATOM   1077  SG  CYS A  73      -1.674   2.824   4.791  1.00 64.77           S  
ATOM   1078  N   ASN A  74      -5.770   2.293   4.755  1.00 63.90           N  
ATOM   1079  H   ASN A  74      -5.435   1.342   4.700  1.00 63.90           H  
ATOM   1080  CA  ASN A  74      -6.929   2.538   5.615  1.00 63.90           C  
ATOM   1081  HA  ASN A  74      -7.155   3.604   5.594  1.00 63.90           H  
ATOM   1082  C   ASN A  74      -6.684   2.157   7.093  1.00 63.90           C  
ATOM   1083  CB  ASN A  74      -8.183   1.850   5.034  1.00 63.90           C  
ATOM   1084  HB2 ASN A  74      -8.297   2.132   3.987  1.00 63.90           H  
ATOM   1085  HB3 ASN A  74      -9.050   2.223   5.579  1.00 63.90           H  
ATOM   1086  O   ASN A  74      -6.330   1.021   7.388  1.00 63.90           O  
ATOM   1087  CG  ASN A  74      -8.196   0.327   5.116  1.00 63.90           C  
ATOM   1088  ND2 ASN A  74      -9.361  -0.276   5.150  1.00 63.90           N  
ATOM   1089 HD21 ASN A  74      -9.311  -1.279   5.255  1.00 63.90           H  
ATOM   1090 HD22 ASN A  74     -10.218   0.256   5.206  1.00 63.90           H  
ATOM   1091  OD1 ASN A  74      -7.194  -0.360   5.099  1.00 63.90           O  
ATOM   1092  N   PRO A  75      -7.023   3.054   8.034  1.00 56.25           N  
ATOM   1093  CA  PRO A  75      -6.644   4.462   8.085  1.00 56.25           C  
ATOM   1094  HA  PRO A  75      -6.491   4.877   7.089  1.00 56.25           H  
ATOM   1095  C   PRO A  75      -5.353   4.668   8.911  1.00 56.25           C  
ATOM   1096  CB  PRO A  75      -7.855   5.132   8.736  1.00 56.25           C  
ATOM   1097  HB2 PRO A  75      -8.618   5.315   7.979  1.00 56.25           H  
ATOM   1098  HB3 PRO A  75      -7.590   6.062   9.240  1.00 56.25           H  
ATOM   1099  O   PRO A  75      -5.102   3.938   9.859  1.00 56.25           O  
ATOM   1100  CG  PRO A  75      -8.362   4.074   9.726  1.00 56.25           C  
ATOM   1101  HG2 PRO A  75      -7.935   4.259  10.712  1.00 56.25           H  
ATOM   1102  HG3 PRO A  75      -9.451   4.081   9.781  1.00 56.25           H  
ATOM   1103  CD  PRO A  75      -7.839   2.733   9.194  1.00 56.25           C  
ATOM   1104  HD2 PRO A  75      -8.671   2.093   8.902  1.00 56.25           H  
ATOM   1105  HD3 PRO A  75      -7.234   2.235   9.953  1.00 56.25           H  
ATOM   1106  N   VAL A  76      -4.571   5.687   8.529  1.00 59.45           N  
ATOM   1107  H   VAL A  76      -4.890   6.196   7.716  1.00 59.45           H  
ATOM   1108  CA  VAL A  76      -3.400   6.280   9.217  1.00 59.45           C  
ATOM   1109  HA  VAL A  76      -2.831   6.806   8.450  1.00 59.45           H  
ATOM   1110  C   VAL A  76      -2.428   5.277   9.853  1.00 59.45           C  
ATOM   1111  CB  VAL A  76      -3.826   7.364  10.234  1.00 59.45           C  
ATOM   1112  HB  VAL A  76      -4.316   6.897  11.089  1.00 59.45           H  
ATOM   1113  O   VAL A  76      -2.626   4.802  10.969  1.00 59.45           O  
ATOM   1114  CG1 VAL A  76      -2.621   8.177  10.727  1.00 59.45           C  
ATOM   1115 HG11 VAL A  76      -1.964   7.540  11.318  1.00 59.45           H  
ATOM   1116 HG12 VAL A  76      -2.064   8.592   9.887  1.00 59.45           H  
ATOM   1117 HG13 VAL A  76      -2.955   8.989  11.373  1.00 59.45           H  
ATOM   1118  CG2 VAL A  76      -4.811   8.366   9.609  1.00 59.45           C  
ATOM   1119 HG21 VAL A  76      -5.746   7.870   9.349  1.00 59.45           H  
ATOM   1120 HG22 VAL A  76      -4.374   8.823   8.721  1.00 59.45           H  
ATOM   1121 HG23 VAL A  76      -5.045   9.148  10.332  1.00 59.45           H  
ATOM   1122  N   CYS A  77      -1.303   5.025   9.178  1.00 62.83           N  
ATOM   1123  H   CYS A  77      -1.149   5.450   8.275  1.00 62.83           H  
ATOM   1124  CA  CYS A  77      -0.189   4.346   9.830  1.00 62.83           C  
ATOM   1125  HA  CYS A  77      -0.555   3.372  10.156  1.00 62.83           H  
ATOM   1126  C   CYS A  77       0.258   5.129  11.077  1.00 62.83           C  
ATOM   1127  CB  CYS A  77       0.971   4.147   8.848  1.00 62.83           C  
ATOM   1128  HB2 CYS A  77       1.272   5.111   8.439  1.00 62.83           H  
ATOM   1129  HB3 CYS A  77       1.823   3.756   9.404  1.00 62.83           H  
ATOM   1130  O   CYS A  77       0.283   6.363  11.031  1.00 62.83           O  
ATOM   1131  SG  CYS A  77       0.622   2.994   7.496  1.00 62.83           S  
ATOM   1132  N   PRO A  78       0.603   4.446  12.184  1.00 71.99           N  
ATOM   1133  CA  PRO A  78       1.089   5.123  13.382  1.00 71.99           C  
ATOM   1134  HA  PRO A  78       0.306   5.770  13.777  1.00 71.99           H  
ATOM   1135  C   PRO A  78       2.316   5.985  13.051  1.00 71.99           C  
ATOM   1136  CB  PRO A  78       1.387   4.007  14.393  1.00 71.99           C  
ATOM   1137  HB2 PRO A  78       2.268   4.222  14.998  1.00 71.99           H  
ATOM   1138  HB3 PRO A  78       0.517   3.865  15.035  1.00 71.99           H  
ATOM   1139  O   PRO A  78       3.039   5.693  12.094  1.00 71.99           O  
ATOM   1140  CG  PRO A  78       1.585   2.759  13.535  1.00 71.99           C  
ATOM   1141  HG2 PRO A  78       1.320   1.849  14.072  1.00 71.99           H  
ATOM   1142  HG3 PRO A  78       2.625   2.723  13.210  1.00 71.99           H  
ATOM   1143  CD  PRO A  78       0.669   3.000  12.338  1.00 71.99           C  
ATOM   1144  HD2 PRO A  78       1.080   2.513  11.453  1.00 71.99           H  
ATOM   1145  HD3 PRO A  78      -0.328   2.615  12.551  1.00 71.99           H  
ATOM   1146  N   LEU A  79       2.575   7.036  13.845  1.00 61.55           N  
ATOM   1147  H   LEU A  79       1.954   7.225  14.619  1.00 61.55           H  
ATOM   1148  CA  LEU A  79       3.853   7.758  13.779  1.00 61.55           C  
ATOM   1149  HA  LEU A  79       3.915   8.279  12.823  1.00 61.55           H  
ATOM   1150  C   LEU A  79       4.987   6.716  13.822  1.00 61.55           C  
ATOM   1151  CB  LEU A  79       3.963   8.787  14.928  1.00 61.55           C  
ATOM   1152  HB2 LEU A  79       5.021   9.004  15.072  1.00 61.55           H  
ATOM   1153  HB3 LEU A  79       3.616   8.332  15.856  1.00 61.55           H  
ATOM   1154  O   LEU A  79       4.905   5.770  14.602  1.00 61.55           O  
ATOM   1155  CG  LEU A  79       3.215  10.116  14.660  1.00 61.55           C  
ATOM   1156  HG  LEU A  79       2.778  10.094  13.662  1.00 61.55           H  
ATOM   1157  CD1 LEU A  79       2.091  10.359  15.668  1.00 61.55           C  
ATOM   1158 HD11 LEU A  79       1.379   9.534  15.631  1.00 61.55           H  
ATOM   1159 HD12 LEU A  79       1.569  11.283  15.421  1.00 61.55           H  
ATOM   1160 HD13 LEU A  79       2.501  10.438  16.675  1.00 61.55           H  
ATOM   1161  CD2 LEU A  79       4.175  11.306  14.734  1.00 61.55           C  
ATOM   1162 HD21 LEU A  79       3.635  12.229  14.526  1.00 61.55           H  
ATOM   1163 HD22 LEU A  79       4.623  11.367  15.726  1.00 61.55           H  
ATOM   1164 HD23 LEU A  79       4.963  11.189  13.990  1.00 61.55           H  
ATOM   1165  N   PHE A  80       5.989   6.847  12.948  1.00 64.17           N  
ATOM   1166  H   PHE A  80       5.970   7.667  12.359  1.00 64.17           H  
ATOM   1167  CA  PHE A  80       7.063   5.865  12.679  1.00 64.17           C  
ATOM   1168  HA  PHE A  80       7.821   6.413  12.119  1.00 64.17           H  
ATOM   1169  C   PHE A  80       6.717   4.671  11.778  1.00 64.17           C  
ATOM   1170  CB  PHE A  80       7.765   5.389  13.965  1.00 64.17           C  
ATOM   1171  HB2 PHE A  80       7.165   4.614  14.441  1.00 64.17           H  
ATOM   1172  HB3 PHE A  80       8.715   4.928  13.695  1.00 64.17           H  
ATOM   1173  O   PHE A  80       7.581   3.829  11.545  1.00 64.17           O  
ATOM   1174  CG  PHE A  80       8.041   6.492  14.960  1.00 64.17           C  
ATOM   1175  CD1 PHE A  80       9.044   7.434  14.682  1.00 64.17           C  
ATOM   1176  HD1 PHE A  80       9.643   7.342  13.788  1.00 64.17           H  
ATOM   1177  CD2 PHE A  80       7.278   6.606  16.139  1.00 64.17           C  
ATOM   1178  HD2 PHE A  80       6.530   5.865  16.381  1.00 64.17           H  
ATOM   1179  CE1 PHE A  80       9.269   8.499  15.569  1.00 64.17           C  
ATOM   1180  HE1 PHE A  80      10.044   9.222  15.359  1.00 64.17           H  
ATOM   1181  CE2 PHE A  80       7.481   7.688  17.009  1.00 64.17           C  
ATOM   1182  HE2 PHE A  80       6.886   7.780  17.906  1.00 64.17           H  
ATOM   1183  CZ  PHE A  80       8.480   8.632  16.725  1.00 64.17           C  
ATOM   1184  HZ  PHE A  80       8.652   9.456  17.402  1.00 64.17           H  
ATOM   1185  N   SER A  81       5.508   4.580  11.226  1.00 67.86           N  
ATOM   1186  H   SER A  81       4.797   5.255  11.468  1.00 67.86           H  
ATOM   1187  CA  SER A  81       5.184   3.591  10.196  1.00 67.86           C  
ATOM   1188  HA  SER A  81       6.037   2.925  10.058  1.00 67.86           H  
ATOM   1189  C   SER A  81       4.922   4.237   8.843  1.00 67.86           C  
ATOM   1190  CB  SER A  81       4.016   2.712  10.620  1.00 67.86           C  
ATOM   1191  HB2 SER A  81       3.689   2.117   9.767  1.00 67.86           H  
ATOM   1192  HB3 SER A  81       3.196   3.341  10.966  1.00 67.86           H  
ATOM   1193  O   SER A  81       4.267   5.271   8.738  1.00 67.86           O  
ATOM   1194  OG  SER A  81       4.419   1.840  11.653  1.00 67.86           O  
ATOM   1195  HG  SER A  81       4.857   2.357  12.332  1.00 67.86           H  
ATOM   1196  N   VAL A  82       5.411   3.591   7.790  1.00 71.89           N  
ATOM   1197  H   VAL A  82       5.887   2.716   7.958  1.00 71.89           H  
ATOM   1198  CA  VAL A  82       5.112   3.926   6.400  1.00 71.89           C  
ATOM   1199  HA  VAL A  82       4.609   4.893   6.372  1.00 71.89           H  
ATOM   1200  C   VAL A  82       4.140   2.905   5.840  1.00 71.89           C  
ATOM   1201  CB  VAL A  82       6.377   4.058   5.534  1.00 71.89           C  
ATOM   1202  HB  VAL A  82       6.069   4.180   4.496  1.00 71.89           H  
ATOM   1203  O   VAL A  82       4.187   1.720   6.169  1.00 71.89           O  
ATOM   1204  CG1 VAL A  82       7.140   5.324   5.934  1.00 71.89           C  
ATOM   1205 HG11 VAL A  82       8.087   5.381   5.396  1.00 71.89           H  
ATOM   1206 HG12 VAL A  82       6.543   6.202   5.685  1.00 71.89           H  
ATOM   1207 HG13 VAL A  82       7.328   5.334   7.007  1.00 71.89           H  
ATOM   1208  CG2 VAL A  82       7.305   2.841   5.604  1.00 71.89           C  
ATOM   1209 HG21 VAL A  82       7.650   2.673   6.624  1.00 71.89           H  
ATOM   1210 HG22 VAL A  82       8.170   2.998   4.960  1.00 71.89           H  
ATOM   1211 HG23 VAL A  82       6.772   1.959   5.249  1.00 71.89           H  
ATOM   1212  N   CYS A  83       3.230   3.370   4.992  1.00 69.85           N  
ATOM   1213  H   CYS A  83       3.241   4.348   4.739  1.00 69.85           H  
ATOM   1214  CA  CYS A  83       2.338   2.471   4.288  1.00 69.85           C  
ATOM   1215  HA  CYS A  83       2.026   1.677   4.967  1.00 69.85           H  
ATOM   1216  C   CYS A  83       3.092   1.858   3.115  1.00 69.85           C  
ATOM   1217  CB  CYS A  83       1.091   3.221   3.840  1.00 69.85           C  
ATOM   1218  HB2 CYS A  83       0.790   3.907   4.631  1.00 69.85           H  
ATOM   1219  HB3 CYS A  83       1.298   3.804   2.942  1.00 69.85           H  
ATOM   1220  O   CYS A  83       3.449   2.568   2.178  1.00 69.85           O  
ATOM   1221  SG  CYS A  83      -0.266   2.077   3.538  1.00 69.85           S  
ATOM   1222  N   THR A  84       3.336   0.556   3.161  1.00 70.04           N  
ATOM   1223  H   THR A  84       3.028   0.038   3.972  1.00 70.04           H  
ATOM   1224  CA  THR A  84       4.041  -0.179   2.117  1.00 70.04           C  
ATOM   1225  HA  THR A  84       4.370   0.519   1.347  1.00 70.04           H  
ATOM   1226  C   THR A  84       3.104  -1.173   1.462  1.00 70.04           C  
ATOM   1227  CB  THR A  84       5.296  -0.860   2.665  1.00 70.04           C  
ATOM   1228  HB  THR A  84       5.031  -1.511   3.499  1.00 70.04           H  
ATOM   1229  O   THR A  84       2.383  -1.929   2.117  1.00 70.04           O  
ATOM   1230  CG2 THR A  84       6.048  -1.671   1.610  1.00 70.04           C  
ATOM   1231 HG21 THR A  84       6.962  -2.072   2.048  1.00 70.04           H  
ATOM   1232 HG22 THR A  84       6.292  -1.046   0.751  1.00 70.04           H  
ATOM   1233 HG23 THR A  84       5.444  -2.517   1.284  1.00 70.04           H  
ATOM   1234  OG1 THR A  84       6.180   0.138   3.110  1.00 70.04           O  
ATOM   1235  HG1 THR A  84       6.312   0.764   2.394  1.00 70.04           H  
ATOM   1236  N   LEU A  85       3.140  -1.185   0.134  1.00 68.10           N  
ATOM   1237  H   LEU A  85       3.755  -0.540  -0.340  1.00 68.10           H  
ATOM   1238  CA  LEU A  85       2.477  -2.204  -0.653  1.00 68.10           C  
ATOM   1239  HA  LEU A  85       1.542  -2.487  -0.168  1.00 68.10           H  
ATOM   1240  C   LEU A  85       3.381  -3.432  -0.765  1.00 68.10           C  
ATOM   1241  CB  LEU A  85       2.159  -1.627  -2.029  1.00 68.10           C  
ATOM   1242  HB2 LEU A  85       1.675  -0.656  -1.924  1.00 68.10           H  
ATOM   1243  HB3 LEU A  85       3.092  -1.472  -2.571  1.00 68.10           H  
ATOM   1244  O   LEU A  85       4.459  -3.362  -1.357  1.00 68.10           O  
ATOM   1245  CG  LEU A  85       1.244  -2.594  -2.791  1.00 68.10           C  
ATOM   1246  HG  LEU A  85       1.299  -3.598  -2.370  1.00 68.10           H  
ATOM   1247  CD1 LEU A  85      -0.200  -2.132  -2.687  1.00 68.10           C  
ATOM   1248 HD11 LEU A  85      -0.304  -1.120  -3.077  1.00 68.10           H  
ATOM   1249 HD12 LEU A  85      -0.514  -2.142  -1.643  1.00 68.10           H  
ATOM   1250 HD13 LEU A  85      -0.821  -2.829  -3.250  1.00 68.10           H  
ATOM   1251  CD2 LEU A  85       1.705  -2.700  -4.235  1.00 68.10           C  
ATOM   1252 HD21 LEU A  85       2.698  -3.150  -4.265  1.00 68.10           H  
ATOM   1253 HD22 LEU A  85       1.757  -1.712  -4.692  1.00 68.10           H  
ATOM   1254 HD23 LEU A  85       1.023  -3.343  -4.792  1.00 68.10           H  
ATOM   1255  N   VAL A  86       2.926  -4.571  -0.250  1.00 65.16           N  
ATOM   1256  H   VAL A  86       2.024  -4.578   0.205  1.00 65.16           H  
ATOM   1257  CA  VAL A  86       3.647  -5.838  -0.403  1.00 65.16           C  
ATOM   1258  HA  VAL A  86       4.698  -5.627  -0.600  1.00 65.16           H  
ATOM   1259  C   VAL A  86       3.083  -6.571  -1.620  1.00 65.16           C  
ATOM   1260  CB  VAL A  86       3.613  -6.670   0.892  1.00 65.16           C  
ATOM   1261  HB  VAL A  86       2.584  -6.945   1.125  1.00 65.16           H  
ATOM   1262  O   VAL A  86       2.060  -7.243  -1.536  1.00 65.16           O  
ATOM   1263  CG1 VAL A  86       4.456  -7.944   0.736  1.00 65.16           C  
ATOM   1264 HG11 VAL A  86       4.438  -8.509   1.668  1.00 65.16           H  
ATOM   1265 HG12 VAL A  86       5.489  -7.688   0.497  1.00 65.16           H  
ATOM   1266 HG13 VAL A  86       4.045  -8.577  -0.050  1.00 65.16           H  
ATOM   1267  CG2 VAL A  86       4.189  -5.878   2.076  1.00 65.16           C  
ATOM   1268 HG21 VAL A  86       5.225  -5.601   1.878  1.00 65.16           H  
ATOM   1269 HG22 VAL A  86       4.149  -6.487   2.980  1.00 65.16           H  
ATOM   1270 HG23 VAL A  86       3.610  -4.972   2.254  1.00 65.16           H  
ATOM   1271  N   SER A  87       3.763  -6.448  -2.765  1.00 63.43           N  
ATOM   1272  H   SER A  87       4.531  -5.793  -2.783  1.00 63.43           H  
ATOM   1273  CA  SER A  87       3.379  -7.128  -4.021  1.00 63.43           C  
ATOM   1274  HA  SER A  87       2.331  -6.913  -4.228  1.00 63.43           H  
ATOM   1275  C   SER A  87       3.525  -8.662  -3.947  1.00 63.43           C  
ATOM   1276  CB  SER A  87       4.212  -6.553  -5.176  1.00 63.43           C  
ATOM   1277  HB2 SER A  87       4.157  -5.465  -5.146  1.00 63.43           H  
ATOM   1278  HB3 SER A  87       5.253  -6.857  -5.065  1.00 63.43           H  
ATOM   1279  O   SER A  87       2.905  -9.398  -4.712  1.00 63.43           O  
ATOM   1280  OG  SER A  87       3.723  -6.991  -6.425  1.00 63.43           O  
ATOM   1281  HG  SER A  87       4.219  -6.559  -7.124  1.00 63.43           H  
ATOM   1282  N   GLN A  88       4.304  -9.161  -2.979  1.00 58.33           N  
ATOM   1283  H   GLN A  88       4.752  -8.504  -2.356  1.00 58.33           H  
ATOM   1284  CA  GLN A  88       4.608 -10.588  -2.801  1.00 58.33           C  
ATOM   1285  HA  GLN A  88       4.822 -11.019  -3.779  1.00 58.33           H  
ATOM   1286  C   GLN A  88       3.441 -11.411  -2.225  1.00 58.33           C  
ATOM   1287  CB  GLN A  88       5.864 -10.737  -1.920  1.00 58.33           C  
ATOM   1288  HB2 GLN A  88       5.658 -10.310  -0.939  1.00 58.33           H  
ATOM   1289  HB3 GLN A  88       6.078 -11.796  -1.779  1.00 58.33           H  
ATOM   1290  O   GLN A  88       3.527 -12.634  -2.163  1.00 58.33           O  
ATOM   1291  CG  GLN A  88       7.123 -10.059  -2.495  1.00 58.33           C  
ATOM   1292  HG2 GLN A  88       6.940  -8.993  -2.634  1.00 58.33           H  
ATOM   1293  HG3 GLN A  88       7.930 -10.159  -1.769  1.00 58.33           H  
ATOM   1294  CD  GLN A  88       7.606 -10.661  -3.814  1.00 58.33           C  
ATOM   1295  NE2 GLN A  88       8.443  -9.967  -4.554  1.00 58.33           N  
ATOM   1296 HE21 GLN A  88       8.801  -9.073  -4.249  1.00 58.33           H  
ATOM   1297 HE22 GLN A  88       8.727 -10.415  -5.413  1.00 58.33           H  
ATOM   1298  OE1 GLN A  88       7.251 -11.754  -4.212  1.00 58.33           O  
ATOM   1299  N   VAL A  89       2.341 -10.770  -1.809  1.00 58.75           N  
ATOM   1300  H   VAL A  89       2.294  -9.766  -1.914  1.00 58.75           H  
ATOM   1301  CA  VAL A  89       1.146 -11.459  -1.308  1.00 58.75           C  
ATOM   1302  HA  VAL A  89       1.292 -12.534  -1.412  1.00 58.75           H  
ATOM   1303  C   VAL A  89      -0.066 -11.114  -2.172  1.00 58.75           C  
ATOM   1304  CB  VAL A  89       0.918 -11.218   0.200  1.00 58.75           C  
ATOM   1305  HB  VAL A  89      -0.041 -11.663   0.468  1.00 58.75           H  
ATOM   1306  O   VAL A  89      -0.513  -9.972  -2.243  1.00 58.75           O  
ATOM   1307  CG1 VAL A  89       2.007 -11.921   1.024  1.00 58.75           C  
ATOM   1308 HG11 VAL A  89       2.987 -11.497   0.804  1.00 58.75           H  
ATOM   1309 HG12 VAL A  89       2.020 -12.985   0.786  1.00 58.75           H  
ATOM   1310 HG13 VAL A  89       1.798 -11.806   2.088  1.00 58.75           H  
ATOM   1311  CG2 VAL A  89       0.892  -9.745   0.626  1.00 58.75           C  
ATOM   1312 HG21 VAL A  89       0.634  -9.676   1.682  1.00 58.75           H  
ATOM   1313 HG22 VAL A  89       1.870  -9.290   0.471  1.00 58.75           H  
ATOM   1314 HG23 VAL A  89       0.149  -9.191   0.052  1.00 58.75           H  
ATOM   1315  N   LYS A  90      -0.622 -12.117  -2.858  1.00 62.56           N  
ATOM   1316  H   LYS A  90      -0.189 -13.025  -2.774  1.00 62.56           H  
ATOM   1317  CA  LYS A  90      -1.997 -12.058  -3.377  1.00 62.56           C  
ATOM   1318  HA  LYS A  90      -2.198 -11.039  -3.707  1.00 62.56           H  
ATOM   1319  C   LYS A  90      -2.950 -12.438  -2.226  1.00 62.56           C  
ATOM   1320  CB  LYS A  90      -2.178 -13.019  -4.564  1.00 62.56           C  
ATOM   1321  HB2 LYS A  90      -1.727 -13.973  -4.292  1.00 62.56           H  
ATOM   1322  HB3 LYS A  90      -3.241 -13.211  -4.709  1.00 62.56           H  
ATOM   1323  O   LYS A  90      -2.667 -13.409  -1.529  1.00 62.56           O  
ATOM   1324  CG  LYS A  90      -1.568 -12.564  -5.904  1.00 62.56           C  
ATOM   1325  HG2 LYS A  90      -0.667 -11.975  -5.728  1.00 62.56           H  
ATOM   1326  HG3 LYS A  90      -1.270 -13.469  -6.432  1.00 62.56           H  
ATOM   1327  CD  LYS A  90      -2.537 -11.786  -6.816  1.00 62.56           C  
ATOM   1328  HD2 LYS A  90      -3.526 -12.244  -6.782  1.00 62.56           H  
ATOM   1329  HD3 LYS A  90      -2.603 -10.754  -6.474  1.00 62.56           H  
ATOM   1330  CE  LYS A  90      -2.013 -11.849  -8.261  1.00 62.56           C  
ATOM   1331  HE2 LYS A  90      -2.026 -12.888  -8.589  1.00 62.56           H  
ATOM   1332  HE3 LYS A  90      -0.971 -11.526  -8.260  1.00 62.56           H  
ATOM   1333  NZ  LYS A  90      -2.793 -11.007  -9.206  1.00 62.56           N  
ATOM   1334  HZ1 LYS A  90      -2.769 -10.035  -8.932  1.00 62.56           H  
ATOM   1335  HZ2 LYS A  90      -3.756 -11.309  -9.253  1.00 62.56           H  
ATOM   1336  HZ3 LYS A  90      -2.405 -11.071 -10.136  1.00 62.56           H  
ATOM   1337  N   PRO A  91      -4.093 -11.754  -2.043  1.00 63.88           N  
ATOM   1338  CA  PRO A  91      -4.495 -10.525  -2.724  1.00 63.88           C  
ATOM   1339  HA  PRO A  91      -4.419 -10.641  -3.805  1.00 63.88           H  
ATOM   1340  C   PRO A  91      -3.630  -9.340  -2.272  1.00 63.88           C  
ATOM   1341  CB  PRO A  91      -5.964 -10.331  -2.341  1.00 63.88           C  
ATOM   1342  HB2 PRO A  91      -6.595 -10.907  -3.018  1.00 63.88           H  
ATOM   1343  HB3 PRO A  91      -6.258  -9.282  -2.347  1.00 63.88           H  
ATOM   1344  O   PRO A  91      -3.197  -9.309  -1.122  1.00 63.88           O  
ATOM   1345  CG  PRO A  91      -6.039 -10.935  -0.939  1.00 63.88           C  
ATOM   1346  HG2 PRO A  91      -5.692 -10.200  -0.212  1.00 63.88           H  
ATOM   1347  HG3 PRO A  91      -7.046 -11.273  -0.696  1.00 63.88           H  
ATOM   1348  CD  PRO A  91      -5.050 -12.097  -1.001  1.00 63.88           C  
ATOM   1349  HD2 PRO A  91      -4.554 -12.226  -0.039  1.00 63.88           H  
ATOM   1350  HD3 PRO A  91      -5.570 -13.014  -1.279  1.00 63.88           H  
ATOM   1351  N   TRP A  92      -3.404  -8.375  -3.172  1.00 60.73           N  
ATOM   1352  H   TRP A  92      -3.857  -8.410  -4.074  1.00 60.73           H  
ATOM   1353  CA  TRP A  92      -2.599  -7.189  -2.867  1.00 60.73           C  
ATOM   1354  HA  TRP A  92      -1.581  -7.498  -2.630  1.00 60.73           H  
ATOM   1355  C   TRP A  92      -3.193  -6.478  -1.656  1.00 60.73           C  
ATOM   1356  CB  TRP A  92      -2.558  -6.214  -4.050  1.00 60.73           C  
ATOM   1357  HB2 TRP A  92      -3.585  -5.979  -4.329  1.00 60.73           H  
ATOM   1358  HB3 TRP A  92      -2.108  -5.286  -3.696  1.00 60.73           H  
ATOM   1359  O   TRP A  92      -4.392  -6.190  -1.616  1.00 60.73           O  
ATOM   1360  CG  TRP A  92      -1.801  -6.624  -5.277  1.00 60.73           C  
ATOM   1361  CD1 TRP A  92      -1.538  -7.890  -5.680  1.00 60.73           C  
ATOM   1362  HD1 TRP A  92      -1.819  -8.780  -5.136  1.00 60.73           H  
ATOM   1363  CD2 TRP A  92      -1.057  -5.760  -6.193  1.00 60.73           C  
ATOM   1364  CE2 TRP A  92      -0.354  -6.586  -7.119  1.00 60.73           C  
ATOM   1365  CE3 TRP A  92      -0.845  -4.368  -6.296  1.00 60.73           C  
ATOM   1366  HE3 TRP A  92      -1.367  -3.696  -5.631  1.00 60.73           H  
ATOM   1367  NE1 TRP A  92      -0.697  -7.871  -6.773  1.00 60.73           N  
ATOM   1368  HE1 TRP A  92      -0.152  -8.670  -7.066  1.00 60.73           H  
ATOM   1369  CH2 TRP A  92       0.737  -4.690  -8.138  1.00 60.73           C  
ATOM   1370  HH2 TRP A  92       1.415  -4.270  -8.866  1.00 60.73           H  
ATOM   1371  CZ2 TRP A  92       0.531  -6.075  -8.076  1.00 60.73           C  
ATOM   1372  HZ2 TRP A  92       1.073  -6.736  -8.737  1.00 60.73           H  
ATOM   1373  CZ3 TRP A  92       0.047  -3.847  -7.255  1.00 60.73           C  
ATOM   1374  HZ3 TRP A  92       0.203  -2.781  -7.335  1.00 60.73           H  
ATOM   1375  N   LYS A  93      -2.344  -6.211  -0.669  1.00 64.38           N  
ATOM   1376  H   LYS A  93      -1.381  -6.493  -0.775  1.00 64.38           H  
ATOM   1377  CA  LYS A  93      -2.706  -5.519   0.563  1.00 64.38           C  
ATOM   1378  HA  LYS A  93      -3.641  -4.978   0.414  1.00 64.38           H  
ATOM   1379  C   LYS A  93      -1.634  -4.489   0.889  1.00 64.38           C  
ATOM   1380  CB  LYS A  93      -2.900  -6.534   1.701  1.00 64.38           C  
ATOM   1381  HB2 LYS A  93      -2.858  -6.007   2.654  1.00 64.38           H  
ATOM   1382  HB3 LYS A  93      -2.084  -7.257   1.667  1.00 64.38           H  
ATOM   1383  O   LYS A  93      -0.440  -4.727   0.695  1.00 64.38           O  
ATOM   1384  CG  LYS A  93      -4.238  -7.285   1.617  1.00 64.38           C  
ATOM   1385  HG2 LYS A  93      -5.057  -6.571   1.693  1.00 64.38           H  
ATOM   1386  HG3 LYS A  93      -4.313  -7.805   0.661  1.00 64.38           H  
ATOM   1387  CD  LYS A  93      -4.343  -8.311   2.750  1.00 64.38           C  
ATOM   1388  HD2 LYS A  93      -4.257  -7.792   3.705  1.00 64.38           H  
ATOM   1389  HD3 LYS A  93      -3.524  -9.023   2.652  1.00 64.38           H  
ATOM   1390  CE  LYS A  93      -5.672  -9.066   2.683  1.00 64.38           C  
ATOM   1391  HE2 LYS A  93      -6.483  -8.338   2.675  1.00 64.38           H  
ATOM   1392  HE3 LYS A  93      -5.703  -9.618   1.744  1.00 64.38           H  
ATOM   1393  NZ  LYS A  93      -5.821  -9.994   3.832  1.00 64.38           N  
ATOM   1394  HZ1 LYS A  93      -6.705 -10.479   3.793  1.00 64.38           H  
ATOM   1395  HZ2 LYS A  93      -5.076 -10.676   3.826  1.00 64.38           H  
ATOM   1396  HZ3 LYS A  93      -5.772  -9.481   4.702  1.00 64.38           H  
ATOM   1397  N   SER A  94      -2.092  -3.348   1.379  1.00 65.96           N  
ATOM   1398  H   SER A  94      -3.089  -3.241   1.506  1.00 65.96           H  
ATOM   1399  CA  SER A  94      -1.241  -2.312   1.954  1.00 65.96           C  
ATOM   1400  HA  SER A  94      -0.259  -2.335   1.482  1.00 65.96           H  
ATOM   1401  C   SER A  94      -1.072  -2.603   3.440  1.00 65.96           C  
ATOM   1402  CB  SER A  94      -1.849  -0.929   1.703  1.00 65.96           C  
ATOM   1403  HB2 SER A  94      -2.870  -0.894   2.083  1.00 65.96           H  
ATOM   1404  HB3 SER A  94      -1.249  -0.169   2.203  1.00 65.96           H  
ATOM   1405  O   SER A  94      -2.046  -2.918   4.123  1.00 65.96           O  
ATOM   1406  OG  SER A  94      -1.837  -0.698   0.309  1.00 65.96           O  
ATOM   1407  HG  SER A  94      -2.454  -0.006   0.061  1.00 65.96           H  
ATOM   1408  N   TYR A  95       0.159  -2.517   3.931  1.00 69.67           N  
ATOM   1409  H   TYR A  95       0.915  -2.249   3.317  1.00 69.67           H  
ATOM   1410  CA  TYR A  95       0.501  -2.753   5.329  1.00 69.67           C  
ATOM   1411  HA  TYR A  95      -0.408  -2.870   5.920  1.00 69.67           H  
ATOM   1412  C   TYR A  95       1.271  -1.556   5.871  1.00 69.67           C  
ATOM   1413  CB  TYR A  95       1.331  -4.036   5.466  1.00 69.67           C  
ATOM   1414  HB2 TYR A  95       1.615  -4.158   6.511  1.00 69.67           H  
ATOM   1415  HB3 TYR A  95       2.253  -3.921   4.896  1.00 69.67           H  
ATOM   1416  O   TYR A  95       2.080  -0.961   5.162  1.00 69.67           O  
ATOM   1417  CG  TYR A  95       0.626  -5.297   5.006  1.00 69.67           C  
ATOM   1418  CD1 TYR A  95      -0.130  -6.058   5.918  1.00 69.67           C  
ATOM   1419  HD1 TYR A  95      -0.217  -5.731   6.944  1.00 69.67           H  
ATOM   1420  CD2 TYR A  95       0.742  -5.718   3.667  1.00 69.67           C  
ATOM   1421  HD2 TYR A  95       1.307  -5.124   2.963  1.00 69.67           H  
ATOM   1422  CE1 TYR A  95      -0.746  -7.252   5.502  1.00 69.67           C  
ATOM   1423  HE1 TYR A  95      -1.303  -7.841   6.216  1.00 69.67           H  
ATOM   1424  CE2 TYR A  95       0.123  -6.908   3.243  1.00 69.67           C  
ATOM   1425  HE2 TYR A  95       0.227  -7.238   2.220  1.00 69.67           H  
ATOM   1426  OH  TYR A  95      -1.178  -8.855   3.783  1.00 69.67           O  
ATOM   1427  HH  TYR A  95      -1.396  -9.379   4.557  1.00 69.67           H  
ATOM   1428  CZ  TYR A  95      -0.613  -7.681   4.164  1.00 69.67           C  
ATOM   1429  N   CYS A  96       1.055  -1.220   7.137  1.00 72.14           N  
ATOM   1430  H   CYS A  96       0.382  -1.739   7.683  1.00 72.14           H  
ATOM   1431  CA  CYS A  96       1.929  -0.292   7.838  1.00 72.14           C  
ATOM   1432  HA  CYS A  96       2.245   0.500   7.159  1.00 72.14           H  
ATOM   1433  C   CYS A  96       3.166  -1.057   8.307  1.00 72.14           C  
ATOM   1434  CB  CYS A  96       1.158   0.362   8.984  1.00 72.14           C  
ATOM   1435  HB2 CYS A  96       0.783  -0.416   9.649  1.00 72.14           H  
ATOM   1436  HB3 CYS A  96       1.837   0.991   9.560  1.00 72.14           H  
ATOM   1437  O   CYS A  96       3.053  -1.986   9.106  1.00 72.14           O  
ATOM   1438  SG  CYS A  96      -0.233   1.371   8.411  1.00 72.14           S  
ATOM   1439  N   VAL A  97       4.331  -0.686   7.789  1.00 71.30           N  
ATOM   1440  H   VAL A  97       4.348   0.090   7.142  1.00 71.30           H  
ATOM   1441  CA  VAL A  97       5.622  -1.209   8.243  1.00 71.30           C  
ATOM   1442  HA  VAL A  97       5.453  -2.026   8.944  1.00 71.30           H  
ATOM   1443  C   VAL A  97       6.346  -0.110   8.999  1.00 71.30           C  
ATOM   1444  CB  VAL A  97       6.475  -1.776   7.092  1.00 71.30           C  
ATOM   1445  HB  VAL A  97       7.388  -2.188   7.522  1.00 71.30           H  
ATOM   1446  O   VAL A  97       6.268   1.056   8.617  1.00 71.30           O  
ATOM   1447  CG1 VAL A  97       5.742  -2.918   6.377  1.00 71.30           C  
ATOM   1448 HG11 VAL A  97       6.402  -3.372   5.638  1.00 71.30           H  
ATOM   1449 HG12 VAL A  97       5.447  -3.677   7.102  1.00 71.30           H  
ATOM   1450 HG13 VAL A  97       4.853  -2.539   5.873  1.00 71.30           H  
ATOM   1451  CG2 VAL A  97       6.874  -0.727   6.056  1.00 71.30           C  
ATOM   1452 HG21 VAL A  97       5.983  -0.234   5.666  1.00 71.30           H  
ATOM   1453 HG22 VAL A  97       7.414  -1.197   5.235  1.00 71.30           H  
ATOM   1454 HG23 VAL A  97       7.529   0.016   6.511  1.00 71.30           H  
ATOM   1455  N   PHE A  98       7.059  -0.461  10.066  1.00 68.88           N  
ATOM   1456  H   PHE A  98       7.094  -1.428  10.355  1.00 68.88           H  
ATOM   1457  CA  PHE A  98       7.901   0.509  10.753  1.00 68.88           C  
ATOM   1458  HA  PHE A  98       7.283   1.351  11.066  1.00 68.88           H  
ATOM   1459  C   PHE A  98       8.958   1.030   9.778  1.00 68.88           C  
ATOM   1460  CB  PHE A  98       8.522  -0.107  12.012  1.00 68.88           C  
ATOM   1461  HB2 PHE A  98       9.370   0.507  12.315  1.00 68.88           H  
ATOM   1462  HB3 PHE A  98       8.905  -1.103  11.789  1.00 68.88           H  
ATOM   1463  O   PHE A  98       9.719   0.247   9.204  1.00 68.88           O  
ATOM   1464  CG  PHE A  98       7.549  -0.167  13.172  1.00 68.88           C  
ATOM   1465  CD1 PHE A  98       7.383   0.964  13.994  1.00 68.88           C  
ATOM   1466  HD1 PHE A  98       7.955   1.860  13.803  1.00 68.88           H  
ATOM   1467  CD2 PHE A  98       6.787  -1.326  13.416  1.00 68.88           C  
ATOM   1468  HD2 PHE A  98       6.905  -2.195  12.786  1.00 68.88           H  
ATOM   1469  CE1 PHE A  98       6.468   0.935  15.061  1.00 68.88           C  
ATOM   1470  HE1 PHE A  98       6.346   1.804  15.690  1.00 68.88           H  
ATOM   1471  CE2 PHE A  98       5.869  -1.354  14.482  1.00 68.88           C  
ATOM   1472  HE2 PHE A  98       5.286  -2.243  14.670  1.00 68.88           H  
ATOM   1473  CZ  PHE A  98       5.712  -0.225  15.305  1.00 68.88           C  
ATOM   1474  HZ  PHE A  98       5.008  -0.247  16.124  1.00 68.88           H  
ATOM   1475  N   ALA A  99       9.007   2.350   9.600  1.00 63.68           N  
ATOM   1476  H   ALA A  99       8.385   2.924  10.151  1.00 63.68           H  
ATOM   1477  CA  ALA A  99      10.173   3.002   9.039  1.00 63.68           C  
ATOM   1478  HA  ALA A  99      10.459   2.517   8.107  1.00 63.68           H  
ATOM   1479  C   ALA A  99      11.288   2.806  10.066  1.00 63.68           C  
ATOM   1480  CB  ALA A  99       9.861   4.476   8.753  1.00 63.68           C  
ATOM   1481  HB1 ALA A  99      10.759   4.972   8.387  1.00 63.68           H  
ATOM   1482  HB2 ALA A  99       9.084   4.536   7.991  1.00 63.68           H  
ATOM   1483  HB3 ALA A  99       9.525   4.976   9.662  1.00 63.68           H  
ATOM   1484  O   ALA A  99      11.411   3.567  11.024  1.00 63.68           O  
ATOM   1485  N   GLY A 100      12.038   1.711   9.927  1.00 55.89           N  
ATOM   1486  H   GLY A 100      11.787   1.046   9.210  1.00 55.89           H  
ATOM   1487  CA  GLY A 100      13.250   1.506  10.707  1.00 55.89           C  
ATOM   1488  HA2 GLY A 100      12.980   1.386  11.756  1.00 55.89           H  
ATOM   1489  HA3 GLY A 100      13.778   0.616  10.363  1.00 55.89           H  
ATOM   1490  C   GLY A 100      14.169   2.723  10.557  1.00 55.89           C  
ATOM   1491  O   GLY A 100      14.029   3.470   9.582  1.00 55.89           O  
ATOM   1492  N   PRO A 101      15.099   2.951  11.498  1.00 50.15           N  
ATOM   1493  CA  PRO A 101      16.046   4.048  11.371  1.00 50.15           C  
ATOM   1494  HA  PRO A 101      15.529   5.004  11.456  1.00 50.15           H  
ATOM   1495  C   PRO A 101      16.713   3.942  10.000  1.00 50.15           C  
ATOM   1496  CB  PRO A 101      17.031   3.884  12.534  1.00 50.15           C  
ATOM   1497  HB2 PRO A 101      16.689   4.477  13.382  1.00 50.15           H  
ATOM   1498  HB3 PRO A 101      18.046   4.171  12.258  1.00 50.15           H  
ATOM   1499  O   PRO A 101      17.315   2.914   9.675  1.00 50.15           O  
ATOM   1500  CG  PRO A 101      16.937   2.397  12.885  1.00 50.15           C  
ATOM   1501  HG2 PRO A 101      17.185   2.212  13.931  1.00 50.15           H  
ATOM   1502  HG3 PRO A 101      17.591   1.823  12.229  1.00 50.15           H  
ATOM   1503  CD  PRO A 101      15.479   2.059  12.580  1.00 50.15           C  
ATOM   1504  HD2 PRO A 101      14.860   2.266  13.453  1.00 50.15           H  
ATOM   1505  HD3 PRO A 101      15.394   1.011  12.294  1.00 50.15           H  
ATOM   1506  N   THR A 102      16.557   4.975   9.171  1.00 49.68           N  
ATOM   1507  H   THR A 102      16.000   5.767   9.460  1.00 49.68           H  
ATOM   1508  CA  THR A 102      17.349   5.120   7.955  1.00 49.68           C  
ATOM   1509  HA  THR A 102      17.172   4.274   7.291  1.00 49.68           H  
ATOM   1510  C   THR A 102      18.795   5.116   8.412  1.00 49.68           C  
ATOM   1511  CB  THR A 102      17.027   6.424   7.209  1.00 49.68           C  
ATOM   1512  HB  THR A 102      17.796   6.610   6.459  1.00 49.68           H  
ATOM   1513  O   THR A 102      19.253   6.070   9.032  1.00 49.68           O  
ATOM   1514  CG2 THR A 102      15.670   6.349   6.510  1.00 49.68           C  
ATOM   1515 HG21 THR A 102      15.479   7.291   5.996  1.00 49.68           H  
ATOM   1516 HG22 THR A 102      15.675   5.540   5.780  1.00 49.68           H  
ATOM   1517 HG23 THR A 102      14.880   6.174   7.241  1.00 49.68           H  
ATOM   1518  OG1 THR A 102      16.981   7.507   8.109  1.00 49.68           O  
ATOM   1519  HG1 THR A 102      17.844   7.559   8.526  1.00 49.68           H  
ATOM   1520  N   LYS A 103      19.485   3.998   8.197  1.00 41.19           N  
ATOM   1521  H   LYS A 103      18.991   3.202   7.819  1.00 41.19           H  
ATOM   1522  CA  LYS A 103      20.917   3.895   8.428  1.00 41.19           C  
ATOM   1523  HA  LYS A 103      21.155   4.297   9.413  1.00 41.19           H  
ATOM   1524  C   LYS A 103      21.575   4.781   7.371  1.00 41.19           C  
ATOM   1525  CB  LYS A 103      21.318   2.410   8.353  1.00 41.19           C  
ATOM   1526  HB2 LYS A 103      21.310   2.079   7.315  1.00 41.19           H  
ATOM   1527  HB3 LYS A 103      20.578   1.821   8.895  1.00 41.19           H  
ATOM   1528  O   LYS A 103      21.795   4.323   6.255  1.00 41.19           O  
ATOM   1529  CG  LYS A 103      22.687   2.132   8.983  1.00 41.19           C  
ATOM   1530  HG2 LYS A 103      23.429   2.815   8.569  1.00 41.19           H  
ATOM   1531  HG3 LYS A 103      22.621   2.291  10.059  1.00 41.19           H  
ATOM   1532  CD  LYS A 103      23.115   0.687   8.695  1.00 41.19           C  
ATOM   1533  HD2 LYS A 103      23.313   0.593   7.627  1.00 41.19           H  
ATOM   1534  HD3 LYS A 103      22.309   0.007   8.970  1.00 41.19           H  
ATOM   1535  CE  LYS A 103      24.372   0.339   9.497  1.00 41.19           C  
ATOM   1536  HE2 LYS A 103      25.105   1.132   9.347  1.00 41.19           H  
ATOM   1537  HE3 LYS A 103      24.114   0.324  10.556  1.00 41.19           H  
ATOM   1538  NZ  LYS A 103      24.943  -0.965   9.078  1.00 41.19           N  
ATOM   1539  HZ1 LYS A 103      25.227  -0.920   8.110  1.00 41.19           H  
ATOM   1540  HZ2 LYS A 103      25.754  -1.188   9.637  1.00 41.19           H  
ATOM   1541  HZ3 LYS A 103      24.259  -1.701   9.182  1.00 41.19           H  
ATOM   1542  N   SER A 104      21.793   6.050   7.692  1.00 40.17           N  
ATOM   1543  H   SER A 104      21.501   6.390   8.597  1.00 40.17           H  
ATOM   1544  CA  SER A 104      22.642   6.961   6.932  1.00 40.17           C  
ATOM   1545  HA  SER A 104      23.380   6.382   6.377  1.00 40.17           H  
ATOM   1546  C   SER A 104      23.419   7.850   7.878  1.00 40.17           C  
ATOM   1547  CB  SER A 104      21.853   7.805   5.942  1.00 40.17           C  
ATOM   1548  HB2 SER A 104      21.180   7.177   5.358  1.00 40.17           H  
ATOM   1549  HB3 SER A 104      21.288   8.573   6.471  1.00 40.17           H  
ATOM   1550  O   SER A 104      22.881   8.166   8.961  1.00 40.17           O  
ATOM   1551  OG  SER A 104      22.821   8.384   5.098  1.00 40.17           O  
ATOM   1552  HG  SER A 104      23.580   8.558   5.659  1.00 40.17           H  
ATOM   1553  OXT SER A 104      24.544   8.169   7.453  1.00 40.17           O  
TER    1554      SER A 104                                                       
END   
