# Supplementary material for: Screening and Validation of Functional Residues of the Antimicrobial Peptide PpRcys1
Source: Biomolecules. 2025 Nov 18;15(11):1617. doi: 10.3390/biom15111617 (PMC12650370; doi:10.3390/biom15111617)
Supplement: Supplementary file 1 [file biomolecules-15-01617-s001.zip › biomolecules-3957884-PDB files/PpRcys1_300ns.pdb]

TITLE     Title t= 200000.00000 step= 100000000
REMARK    GENERATED BY TRJCONV
REMARK    THIS IS A SIMULATION BOX
SEQRES   1 A  104  MET THR LEU ILE VAL VAL LEU LEU GLY ALA VAL VAL ILE
SEQRES   2 A  104  SER PRO ALA VAL THR ALA GLN THR CYS LEU ASN ARG PRO
SEQRES   3 A  104  GLY GLN CYS PRO THR PHE ILE SER PRO PHE SER LEU PRO
SEQRES   4 A  104  ARG THR LEU CYS SER THR ASP CYS ASP CYS ASN LEU SER
SEQRES   5 A  104  HSD HSD LYS GLY THR TRP ARG CYS CYS PRO THR PHE VAL
SEQRES   6 A  104  GLY ASP VAL CYS LEU PRO PRO CYS ASN PRO VAL CYS PRO
SEQRES   7 A  104  LEU PHE SER VAL CYS THR LEU VAL SER GLN VAL LYS PRO
SEQRES   8 A  104  TRP LYS SER TYR CYS VAL PHE ALA GLY PRO THR LYS SER
HELIX    1   1 ASP A   46  LEU A   51  1                                   6
SHEET    1   1 1 ARG A  59  CYS A  61  0
SHEET    2   2 1 VAL A  68  LEU A  70  0
SHEET    3   3 1 SER A  81  VAL A  86  0
SHEET    4   4 1 LYS A  93  PHE A  98  0
CRYST1   99.438   99.438  132.827  90.00  90.00  90.00 P 1           1
ATOM      1  N   MET A   1      32.150  52.990 110.600  1.00  0.00           N
ATOM      2  HT1 MET A   1      32.150  52.720 111.610  1.00  0.00           H
ATOM      3  HT2 MET A   1      32.490  52.150 110.100  1.00  0.00           H
ATOM      4  HT3 MET A   1      31.170  53.350 110.580  1.00  0.00           H
ATOM      5  CA  MET A   1      32.950  54.280 110.290  1.00  0.00           C
ATOM      6  HA  MET A   1      32.290  55.090 110.570  1.00  0.00           H
ATOM      7  CB  MET A   1      34.260  54.330 111.200  1.00  0.00           C
ATOM      8  HB1 MET A   1      34.170  53.830 112.180  1.00  0.00           H
ATOM      9  HB2 MET A   1      34.490  55.410 111.340  1.00  0.00           H
ATOM     10  CG  MET A   1      35.490  53.700 110.490  1.00  0.00           C
ATOM     11  HG1 MET A   1      36.380  53.930 111.120  1.00  0.00           H
ATOM     12  HG2 MET A   1      35.720  54.270 109.570  1.00  0.00           H
ATOM     13  SD  MET A   1      35.350  51.880 110.280  1.00  0.00           S
ATOM     14  CE  MET A   1      37.100  51.400 109.840  1.00  0.00           C
ATOM     15  HE1 MET A   1      37.830  51.980 110.440  1.00  0.00           H
ATOM     16  HE2 MET A   1      37.200  51.600 108.750  1.00  0.00           H
ATOM     17  HE3 MET A   1      37.320  50.330 110.030  1.00  0.00           H
ATOM     18  C   MET A   1      33.210  54.560 108.810  1.00  0.00           C
ATOM     19  O   MET A   1      32.780  53.780 107.980  1.00  0.00           O
ATOM     20  N   THR A   2      33.830  55.720 108.540  1.00  0.00           N
ATOM     21  HN  THR A   2      34.090  56.330 109.290  1.00  0.00           H
ATOM     22  CA  THR A   2      34.310  56.110 107.250  1.00  0.00           C
ATOM     23  HA  THR A   2      34.490  55.170 106.750  1.00  0.00           H
ATOM     24  CB  THR A   2      33.310  56.910 106.460  1.00  0.00           C
ATOM     25  HB  THR A   2      32.330  56.410 106.620  1.00  0.00           H
ATOM     26  OG1 THR A   2      33.650  56.880 105.050  1.00  0.00           O
ATOM     27  HG1 THR A   2      33.280  56.100 104.630  1.00  0.00           H
ATOM     28  CG2 THR A   2      33.400  58.430 106.840  1.00  0.00           C
ATOM     29 HG21 THR A   2      32.480  58.960 106.520  1.00  0.00           H
ATOM     30 HG22 THR A   2      34.270  58.960 106.390  1.00  0.00           H
ATOM     31 HG23 THR A   2      33.330  58.500 107.950  1.00  0.00           H
ATOM     32  C   THR A   2      35.680  56.900 107.440  1.00  0.00           C
ATOM     33  O   THR A   2      36.090  57.350 108.520  1.00  0.00           O
ATOM     34  N   LEU A   3      36.390  56.960 106.240  1.00  0.00           N
ATOM     35  HN  LEU A   3      36.050  56.460 105.450  1.00  0.00           H
ATOM     36  CA  LEU A   3      37.600  57.700 105.900  1.00  0.00           C
ATOM     37  HA  LEU A   3      38.020  57.080 105.110  1.00  0.00           H
ATOM     38  CB  LEU A   3      37.220  59.010 105.160  1.00  0.00           C
ATOM     39  HB1 LEU A   3      38.150  59.620 105.200  1.00  0.00           H
ATOM     40  HB2 LEU A   3      36.430  59.450 105.820  1.00  0.00           H
ATOM     41  CG  LEU A   3      36.540  58.950 103.770  1.00  0.00           C
ATOM     42  HG  LEU A   3      35.760  58.160 103.830  1.00  0.00           H
ATOM     43  CD1 LEU A   3      35.720  60.180 103.350  1.00  0.00           C
ATOM     44 HD11 LEU A   3      36.230  61.170 103.360  1.00  0.00           H
ATOM     45 HD12 LEU A   3      34.800  60.280 103.970  1.00  0.00           H
ATOM     46 HD13 LEU A   3      35.290  60.020 102.330  1.00  0.00           H
ATOM     47  CD2 LEU A   3      37.540  58.650 102.660  1.00  0.00           C
ATOM     48 HD21 LEU A   3      38.090  57.690 102.800  1.00  0.00           H
ATOM     49 HD22 LEU A   3      38.310  59.450 102.650  1.00  0.00           H
ATOM     50 HD23 LEU A   3      37.070  58.780 101.660  1.00  0.00           H
ATOM     51  C   LEU A   3      38.630  57.830 107.020  1.00  0.00           C
ATOM     52  O   LEU A   3      39.030  58.890 107.490  1.00  0.00           O
ATOM     53  N   ILE A   4      39.030  56.720 107.760  1.00  0.00           N
ATOM     54  HN  ILE A   4      38.540  55.860 107.630  1.00  0.00           H
ATOM     55  CA  ILE A   4      40.110  56.660 108.700  1.00  0.00           C
ATOM     56  HA  ILE A   4      40.080  57.600 109.220  1.00  0.00           H
ATOM     57  CB  ILE A   4      40.140  55.600 109.730  1.00  0.00           C
ATOM     58  HB  ILE A   4      40.210  54.550 109.360  1.00  0.00           H
ATOM     59  CG2 ILE A   4      41.340  55.810 110.630  1.00  0.00           C
ATOM     60 HG21 ILE A   4      41.200  56.670 111.320  1.00  0.00           H
ATOM     61 HG22 ILE A   4      42.270  56.060 110.070  1.00  0.00           H
ATOM     62 HG23 ILE A   4      41.680  54.870 111.130  1.00  0.00           H
ATOM     63  CG1 ILE A   4      38.880  55.510 110.640  1.00  0.00           C
ATOM     64 HG11 ILE A   4      38.980  54.710 111.410  1.00  0.00           H
ATOM     65 HG12 ILE A   4      38.060  55.130 110.000  1.00  0.00           H
ATOM     66  CD  ILE A   4      38.260  56.780 111.330  1.00  0.00           C
ATOM     67  HD1 ILE A   4      37.670  57.300 110.550  1.00  0.00           H
ATOM     68  HD2 ILE A   4      39.140  57.400 111.600  1.00  0.00           H
ATOM     69  HD3 ILE A   4      37.490  56.530 112.090  1.00  0.00           H
ATOM     70  C   ILE A   4      41.440  56.640 107.880  1.00  0.00           C
ATOM     71  O   ILE A   4      41.880  55.530 107.490  1.00  0.00           O
ATOM     72  N   VAL A   5      42.080  57.830 107.590  1.00  0.00           N
ATOM     73  HN  VAL A   5      41.820  58.670 108.060  1.00  0.00           H
ATOM     74  CA  VAL A   5      43.300  57.900 106.760  1.00  0.00           C
ATOM     75  HA  VAL A   5      43.390  57.110 106.030  1.00  0.00           H
ATOM     76  CB  VAL A   5      43.390  59.240 106.030  1.00  0.00           C
ATOM     77  HB  VAL A   5      44.370  59.340 105.530  1.00  0.00           H
ATOM     78  CG1 VAL A   5      42.190  59.280 105.020  1.00  0.00           C
ATOM     79 HG11 VAL A   5      41.990  60.320 104.680  1.00  0.00           H
ATOM     80 HG12 VAL A   5      41.230  58.980 105.490  1.00  0.00           H
ATOM     81 HG13 VAL A   5      42.340  58.670 104.100  1.00  0.00           H
ATOM     82  CG2 VAL A   5      43.200  60.400 107.000  1.00  0.00           C
ATOM     83 HG21 VAL A   5      43.270  61.400 106.530  1.00  0.00           H
ATOM     84 HG22 VAL A   5      44.000  60.430 107.780  1.00  0.00           H
ATOM     85 HG23 VAL A   5      42.220  60.460 107.540  1.00  0.00           H
ATOM     86  C   VAL A   5      44.500  57.760 107.650  1.00  0.00           C
ATOM     87  O   VAL A   5      45.600  57.530 107.070  1.00  0.00           O
ATOM     88  N   VAL A   6      44.450  57.860 108.970  1.00  0.00           N
ATOM     89  HN  VAL A   6      43.550  58.070 109.340  1.00  0.00           H
ATOM     90  CA  VAL A   6      45.640  57.840 109.840  1.00  0.00           C
ATOM     91  HA  VAL A   6      46.440  57.310 109.350  1.00  0.00           H
ATOM     92  CB  VAL A   6      46.240  59.250 109.950  1.00  0.00           C
ATOM     93  HB  VAL A   6      46.280  59.760 108.960  1.00  0.00           H
ATOM     94  CG1 VAL A   6      45.430  60.150 110.950  1.00  0.00           C
ATOM     95 HG11 VAL A   6      45.420  59.810 112.010  1.00  0.00           H
ATOM     96 HG12 VAL A   6      44.350  60.130 110.710  1.00  0.00           H
ATOM     97 HG13 VAL A   6      45.770  61.210 110.910  1.00  0.00           H
ATOM     98  CG2 VAL A   6      47.720  59.290 110.340  1.00  0.00           C
ATOM     99 HG21 VAL A   6      48.090  60.200 109.830  1.00  0.00           H
ATOM    100 HG22 VAL A   6      48.150  58.290 110.110  1.00  0.00           H
ATOM    101 HG23 VAL A   6      47.830  59.380 111.440  1.00  0.00           H
ATOM    102  C   VAL A   6      45.520  57.260 111.190  1.00  0.00           C
ATOM    103  O   VAL A   6      44.480  57.280 111.890  1.00  0.00           O
ATOM    104  N   LEU A   7      46.620  56.610 111.710  1.00  0.00           N
ATOM    105  HN  LEU A   7      47.220  56.160 111.060  1.00  0.00           H
ATOM    106  CA  LEU A   7      46.630  56.190 113.070  1.00  0.00           C
ATOM    107  HA  LEU A   7      45.700  56.260 113.610  1.00  0.00           H
ATOM    108  CB  LEU A   7      46.930  54.650 113.160  1.00  0.00           C
ATOM    109  HB1 LEU A   7      46.820  54.460 114.250  1.00  0.00           H
ATOM    110  HB2 LEU A   7      47.980  54.510 112.850  1.00  0.00           H
ATOM    111  CG  LEU A   7      46.130  53.660 112.300  1.00  0.00           C
ATOM    112  HG  LEU A   7      46.300  53.880 111.220  1.00  0.00           H
ATOM    113  CD1 LEU A   7      46.630  52.240 112.490  1.00  0.00           C
ATOM    114 HD11 LEU A   7      47.720  52.160 112.260  1.00  0.00           H
ATOM    115 HD12 LEU A   7      46.120  51.520 111.810  1.00  0.00           H
ATOM    116 HD13 LEU A   7      46.540  51.980 113.560  1.00  0.00           H
ATOM    117  CD2 LEU A   7      44.570  53.720 112.510  1.00  0.00           C
ATOM    118 HD21 LEU A   7      44.170  54.660 112.070  1.00  0.00           H
ATOM    119 HD22 LEU A   7      44.390  53.600 113.600  1.00  0.00           H
ATOM    120 HD23 LEU A   7      43.940  53.000 111.940  1.00  0.00           H
ATOM    121  C   LEU A   7      47.670  56.950 113.800  1.00  0.00           C
ATOM    122  O   LEU A   7      48.840  56.860 113.380  1.00  0.00           O
ATOM    123  N   LEU A   8      47.390  57.630 114.920  1.00  0.00           N
ATOM    124  HN  LEU A   8      46.450  57.610 115.250  1.00  0.00           H
ATOM    125  CA  LEU A   8      48.500  58.360 115.560  1.00  0.00           C
ATOM    126  HA  LEU A   8      49.090  58.800 114.770  1.00  0.00           H
ATOM    127  CB  LEU A   8      48.070  59.460 116.470  1.00  0.00           C
ATOM    128  HB1 LEU A   8      48.890  59.950 117.050  1.00  0.00           H
ATOM    129  HB2 LEU A   8      47.310  59.060 117.170  1.00  0.00           H
ATOM    130  CG  LEU A   8      47.220  60.530 115.720  1.00  0.00           C
ATOM    131  HG  LEU A   8      46.470  59.960 115.140  1.00  0.00           H
ATOM    132  CD1 LEU A   8      46.670  61.590 116.680  1.00  0.00           C
ATOM    133 HD11 LEU A   8      47.530  62.260 116.880  1.00  0.00           H
ATOM    134 HD12 LEU A   8      46.280  61.100 117.600  1.00  0.00           H
ATOM    135 HD13 LEU A   8      45.810  62.180 116.300  1.00  0.00           H
ATOM    136  CD2 LEU A   8      48.010  61.210 114.550  1.00  0.00           C
ATOM    137 HD21 LEU A   8      47.310  61.970 114.160  1.00  0.00           H
ATOM    138 HD22 LEU A   8      48.250  60.510 113.730  1.00  0.00           H
ATOM    139 HD23 LEU A   8      48.920  61.710 114.960  1.00  0.00           H
ATOM    140  C   LEU A   8      49.470  57.400 116.280  1.00  0.00           C
ATOM    141  O   LEU A   8      49.090  56.430 116.870  1.00  0.00           O
ATOM    142  N   GLY A   9      50.820  57.700 116.120  1.00  0.00           N
ATOM    143  HN  GLY A   9      51.050  58.490 115.560  1.00  0.00           H
ATOM    144  CA  GLY A   9      51.850  57.070 116.860  1.00  0.00           C
ATOM    145  HA1 GLY A   9      51.560  57.190 117.890  1.00  0.00           H
ATOM    146  HA2 GLY A   9      52.780  57.610 116.830  1.00  0.00           H
ATOM    147  C   GLY A   9      52.160  55.630 116.540  1.00  0.00           C
ATOM    148  O   GLY A   9      53.050  54.960 117.110  1.00  0.00           O
ATOM    149  N   ALA A  10      51.440  55.170 115.490  1.00  0.00           N
ATOM    150  HN  ALA A  10      50.700  55.750 115.150  1.00  0.00           H
ATOM    151  CA  ALA A  10      51.800  53.880 114.890  1.00  0.00           C
ATOM    152  HA  ALA A  10      51.610  53.100 115.620  1.00  0.00           H
ATOM    153  CB  ALA A  10      50.730  53.700 113.730  1.00  0.00           C
ATOM    154  HB1 ALA A  10      49.700  53.790 114.130  1.00  0.00           H
ATOM    155  HB2 ALA A  10      50.800  52.670 113.300  1.00  0.00           H
ATOM    156  HB3 ALA A  10      50.950  54.420 112.910  1.00  0.00           H
ATOM    157  C   ALA A  10      53.200  53.800 114.410  1.00  0.00           C
ATOM    158  O   ALA A  10      53.600  54.620 113.610  1.00  0.00           O
ATOM    159  N   VAL A  11      53.990  52.830 114.800  1.00  0.00           N
ATOM    160  HN  VAL A  11      53.640  52.170 115.470  1.00  0.00           H
ATOM    161  CA  VAL A  11      55.430  52.780 114.520  1.00  0.00           C
ATOM    162  HA  VAL A  11      55.780  53.790 114.340  1.00  0.00           H
ATOM    163  CB  VAL A  11      56.220  52.220 115.640  1.00  0.00           C
ATOM    164  HB  VAL A  11      57.250  52.120 115.230  1.00  0.00           H
ATOM    165  CG1 VAL A  11      56.240  53.170 116.830  1.00  0.00           C
ATOM    166 HG11 VAL A  11      56.800  52.640 117.630  1.00  0.00           H
ATOM    167 HG12 VAL A  11      55.220  53.360 117.230  1.00  0.00           H
ATOM    168 HG13 VAL A  11      56.690  54.150 116.580  1.00  0.00           H
ATOM    169  CG2 VAL A  11      55.760  50.800 116.170  1.00  0.00           C
ATOM    170 HG21 VAL A  11      56.030  50.070 115.370  1.00  0.00           H
ATOM    171 HG22 VAL A  11      54.700  50.720 116.490  1.00  0.00           H
ATOM    172 HG23 VAL A  11      56.280  50.490 117.100  1.00  0.00           H
ATOM    173  C   VAL A  11      55.830  52.030 113.290  1.00  0.00           C
ATOM    174  O   VAL A  11      56.900  52.190 112.710  1.00  0.00           O
ATOM    175  N   VAL A  12      54.980  51.060 112.790  1.00  0.00           N
ATOM    176  HN  VAL A  12      54.180  50.720 113.280  1.00  0.00           H
ATOM    177  CA  VAL A  12      55.290  50.340 111.590  1.00  0.00           C
ATOM    178  HA  VAL A  12      56.220  50.710 111.200  1.00  0.00           H
ATOM    179  CB  VAL A  12      55.500  48.790 111.810  1.00  0.00           C
ATOM    180  HB  VAL A  12      56.190  48.750 112.680  1.00  0.00           H
ATOM    181  CG1 VAL A  12      54.210  48.040 112.310  1.00  0.00           C
ATOM    182 HG11 VAL A  12      54.440  47.070 112.780  1.00  0.00           H
ATOM    183 HG12 VAL A  12      53.590  47.820 111.420  1.00  0.00           H
ATOM    184 HG13 VAL A  12      53.780  48.720 113.080  1.00  0.00           H
ATOM    185  CG2 VAL A  12      56.120  47.990 110.610  1.00  0.00           C
ATOM    186 HG21 VAL A  12      56.420  46.980 110.960  1.00  0.00           H
ATOM    187 HG22 VAL A  12      57.110  48.440 110.390  1.00  0.00           H
ATOM    188 HG23 VAL A  12      55.610  48.070 109.630  1.00  0.00           H
ATOM    189  C   VAL A  12      54.240  50.710 110.580  1.00  0.00           C
ATOM    190  O   VAL A  12      54.600  50.740 109.380  1.00  0.00           O
ATOM    191  N   ILE A  13      52.930  50.820 110.960  1.00  0.00           N
ATOM    192  HN  ILE A  13      52.540  50.650 111.870  1.00  0.00           H
ATOM    193  CA  ILE A  13      51.810  51.120 110.050  1.00  0.00           C
ATOM    194  HA  ILE A  13      52.070  50.460 109.240  1.00  0.00           H
ATOM    195  CB  ILE A  13      50.430  50.640 110.520  1.00  0.00           C
ATOM    196  HB  ILE A  13      50.200  51.250 111.420  1.00  0.00           H
ATOM    197  CG2 ILE A  13      49.470  51.010 109.390  1.00  0.00           C
ATOM    198 HG21 ILE A  13      48.460  50.580 109.590  1.00  0.00           H
ATOM    199 HG22 ILE A  13      49.720  50.660 108.370  1.00  0.00           H
ATOM    200 HG23 ILE A  13      49.380  52.120 109.340  1.00  0.00           H
ATOM    201  CG1 ILE A  13      50.430  49.180 110.970  1.00  0.00           C
ATOM    202 HG11 ILE A  13      49.390  48.800 111.070  1.00  0.00           H
ATOM    203 HG12 ILE A  13      50.960  48.950 111.920  1.00  0.00           H
ATOM    204  CD  ILE A  13      51.110  48.220 109.900  1.00  0.00           C
ATOM    205  HD1 ILE A  13      52.160  48.510 109.670  1.00  0.00           H
ATOM    206  HD2 ILE A  13      50.700  48.150 108.870  1.00  0.00           H
ATOM    207  HD3 ILE A  13      51.110  47.200 110.330  1.00  0.00           H
ATOM    208  C   ILE A  13      51.960  52.480 109.660  1.00  0.00           C
ATOM    209  O   ILE A  13      52.150  53.350 110.580  1.00  0.00           O
ATOM    210  N   SER A  14      52.160  52.900 108.360  1.00  0.00           N
ATOM    211  HN  SER A  14      52.100  52.280 107.580  1.00  0.00           H
ATOM    212  CA  SER A  14      52.460  54.250 107.930  1.00  0.00           C
ATOM    213  HA  SER A  14      52.760  54.720 108.850  1.00  0.00           H
ATOM    214  CB  SER A  14      53.480  54.220 106.800  1.00  0.00           C
ATOM    215  HB1 SER A  14      53.080  53.720 105.890  1.00  0.00           H
ATOM    216  HB2 SER A  14      54.320  53.570 107.120  1.00  0.00           H
ATOM    217  OG  SER A  14      53.930  55.500 106.400  1.00  0.00           O
ATOM    218  HG1 SER A  14      54.540  55.800 107.080  1.00  0.00           H
ATOM    219  C   SER A  14      51.140  54.880 107.480  1.00  0.00           C
ATOM    220  O   SER A  14      50.240  54.090 107.150  1.00  0.00           O
ATOM    221  N   PRO A  15      51.000  56.230 107.480  1.00  0.00           N
ATOM    222  CD  PRO A  15      51.870  57.230 108.090  1.00  0.00           C
ATOM    223  HD1 PRO A  15      52.710  57.550 107.440  1.00  0.00           H
ATOM    224  HD2 PRO A  15      52.260  56.760 109.010  1.00  0.00           H
ATOM    225  CA  PRO A  15      49.780  56.900 107.040  1.00  0.00           C
ATOM    226  HA  PRO A  15      48.980  56.580 107.690  1.00  0.00           H
ATOM    227  CB  PRO A  15      50.050  58.390 107.140  1.00  0.00           C
ATOM    228  HB1 PRO A  15      49.090  58.930 107.340  1.00  0.00           H
ATOM    229  HB2 PRO A  15      50.510  58.730 106.190  1.00  0.00           H
ATOM    230  CG  PRO A  15      50.990  58.410 108.370  1.00  0.00           C
ATOM    231  HG1 PRO A  15      51.530  59.350 108.580  1.00  0.00           H
ATOM    232  HG2 PRO A  15      50.380  58.060 109.230  1.00  0.00           H
ATOM    233  C   PRO A  15      49.300  56.610 105.590  1.00  0.00           C
ATOM    234  O   PRO A  15      50.130  56.290 104.700  1.00  0.00           O
ATOM    235  N   ALA A  16      48.050  56.830 105.290  1.00  0.00           N
ATOM    236  HN  ALA A  16      47.360  56.990 105.990  1.00  0.00           H
ATOM    237  CA  ALA A  16      47.530  56.730 103.950  1.00  0.00           C
ATOM    238  HA  ALA A  16      47.620  55.690 103.680  1.00  0.00           H
ATOM    239  CB  ALA A  16      46.060  57.100 103.970  1.00  0.00           C
ATOM    240  HB1 ALA A  16      45.760  58.080 104.400  1.00  0.00           H
ATOM    241  HB2 ALA A  16      45.460  56.430 104.620  1.00  0.00           H
ATOM    242  HB3 ALA A  16      45.630  56.990 102.950  1.00  0.00           H
ATOM    243  C   ALA A  16      48.230  57.590 102.910  1.00  0.00           C
ATOM    244  O   ALA A  16      48.620  58.750 103.100  1.00  0.00           O
ATOM    245  N   VAL A  17      48.340  57.050 101.660  1.00  0.00           N
ATOM    246  HN  VAL A  17      48.010  56.140 101.450  1.00  0.00           H
ATOM    247  CA  VAL A  17      49.260  57.750 100.690  1.00  0.00           C
ATOM    248  HA  VAL A  17      49.840  58.540 101.150  1.00  0.00           H
ATOM    249  CB  VAL A  17      50.380  56.800 100.190  1.00  0.00           C
ATOM    250  HB  VAL A  17      50.740  57.170  99.200  1.00  0.00           H
ATOM    251  CG1 VAL A  17      51.530  56.980 101.180  1.00  0.00           C
ATOM    252 HG11 VAL A  17      52.220  56.120 101.080  1.00  0.00           H
ATOM    253 HG12 VAL A  17      51.160  56.980 102.230  1.00  0.00           H
ATOM    254 HG13 VAL A  17      52.040  57.960 101.050  1.00  0.00           H
ATOM    255  CG2 VAL A  17      49.950  55.350 100.200  1.00  0.00           C
ATOM    256 HG21 VAL A  17      49.080  55.240  99.530  1.00  0.00           H
ATOM    257 HG22 VAL A  17      49.660  54.900 101.180  1.00  0.00           H
ATOM    258 HG23 VAL A  17      50.680  54.620  99.790  1.00  0.00           H
ATOM    259  C   VAL A  17      48.460  58.440  99.560  1.00  0.00           C
ATOM    260  O   VAL A  17      48.980  58.950  98.570  1.00  0.00           O
ATOM    261  N   THR A  18      47.130  58.350  99.580  1.00  0.00           N
ATOM    262  HN  THR A  18      46.670  57.870 100.320  1.00  0.00           H
ATOM    263  CA  THR A  18      46.320  58.830  98.460  1.00  0.00           C
ATOM    264  HA  THR A  18      46.710  59.750  98.060  1.00  0.00           H
ATOM    265  CB  THR A  18      46.230  57.870  97.200  1.00  0.00           C
ATOM    266  HB  THR A  18      47.240  57.950  96.760  1.00  0.00           H
ATOM    267  OG1 THR A  18      45.090  58.160  96.300  1.00  0.00           O
ATOM    268  HG1 THR A  18      44.900  59.100  96.330  1.00  0.00           H
ATOM    269  CG2 THR A  18      45.940  56.490  97.750  1.00  0.00           C
ATOM    270 HG21 THR A  18      45.080  56.510  98.460  1.00  0.00           H
ATOM    271 HG22 THR A  18      46.870  56.090  98.200  1.00  0.00           H
ATOM    272 HG23 THR A  18      45.750  55.760  96.940  1.00  0.00           H
ATOM    273  C   THR A  18      44.880  59.040  99.100  1.00  0.00           C
ATOM    274  O   THR A  18      44.460  58.340 100.030  1.00  0.00           O
ATOM    275  N   ALA A  19      44.240  60.070  98.620  1.00  0.00           N
ATOM    276  HN  ALA A  19      44.640  60.580  97.860  1.00  0.00           H
ATOM    277  CA  ALA A  19      42.930  60.520  98.990  1.00  0.00           C
ATOM    278  HA  ALA A  19      42.920  60.850 100.020  1.00  0.00           H
ATOM    279  CB  ALA A  19      42.590  61.860  98.270  1.00  0.00           C
ATOM    280  HB1 ALA A  19      43.520  62.470  98.240  1.00  0.00           H
ATOM    281  HB2 ALA A  19      41.950  62.400  98.990  1.00  0.00           H
ATOM    282  HB3 ALA A  19      42.210  61.750  97.230  1.00  0.00           H
ATOM    283  C   ALA A  19      41.800  59.520  98.780  1.00  0.00           C
ATOM    284  O   ALA A  19      41.870  58.660  97.950  1.00  0.00           O
ATOM    285  N   GLN A  20      40.790  59.580  99.690  1.00  0.00           N
ATOM    286  HN  GLN A  20      40.890  60.280 100.400  1.00  0.00           H
ATOM    287  CA  GLN A  20      39.570  58.780  99.660  1.00  0.00           C
ATOM    288  HA  GLN A  20      38.880  59.230 100.350  1.00  0.00           H
ATOM    289  CB  GLN A  20      38.740  58.800  98.320  1.00  0.00           C
ATOM    290  HB1 GLN A  20      37.730  58.350  98.440  1.00  0.00           H
ATOM    291  HB2 GLN A  20      39.190  58.250  97.470  1.00  0.00           H
ATOM    292  CG  GLN A  20      38.280  60.290  97.960  1.00  0.00           C
ATOM    293  HG1 GLN A  20      37.600  60.150  97.090  1.00  0.00           H
ATOM    294  HG2 GLN A  20      39.150  60.900  97.630  1.00  0.00           H
ATOM    295  CD  GLN A  20      37.580  61.120  99.070  1.00  0.00           C
ATOM    296  OE1 GLN A  20      36.450  60.740  99.500  1.00  0.00           O
ATOM    297  NE2 GLN A  20      38.090  62.320  99.550  1.00  0.00           N
ATOM    298 HE21 GLN A  20      37.610  62.870 100.230  1.00  0.00           H
ATOM    299 HE22 GLN A  20      38.800  62.760  99.010  1.00  0.00           H
ATOM    300  C   GLN A  20      39.730  57.320 100.130  1.00  0.00           C
ATOM    301  O   GLN A  20      38.740  56.610 100.150  1.00  0.00           O
ATOM    302  N   THR A  21      40.950  56.920 100.580  1.00  0.00           N
ATOM    303  HN  THR A  21      41.710  57.530 100.360  1.00  0.00           H
ATOM    304  CA  THR A  21      41.220  55.570 101.000  1.00  0.00           C
ATOM    305  HA  THR A  21      40.500  54.900 100.570  1.00  0.00           H
ATOM    306  CB  THR A  21      42.670  55.200 100.610  1.00  0.00           C
ATOM    307  HB  THR A  21      42.900  55.730  99.650  1.00  0.00           H
ATOM    308  OG1 THR A  21      42.840  53.810 100.510  1.00  0.00           O
ATOM    309  HG1 THR A  21      43.520  53.590  99.870  1.00  0.00           H
ATOM    310  CG2 THR A  21      43.790  55.640 101.570  1.00  0.00           C
ATOM    311 HG21 THR A  21      44.770  55.380 101.100  1.00  0.00           H
ATOM    312 HG22 THR A  21      43.700  55.240 102.600  1.00  0.00           H
ATOM    313 HG23 THR A  21      43.680  56.740 101.680  1.00  0.00           H
ATOM    314  C   THR A  21      41.000  55.540 102.510  1.00  0.00           C
ATOM    315  O   THR A  21      41.370  56.480 103.160  1.00  0.00           O
ATOM    316  N   CYS A  22      40.420  54.550 103.130  1.00  0.00           N
ATOM    317  HN  CYS A  22      39.990  53.850 102.560  1.00  0.00           H
ATOM    318  CA  CYS A  22      40.420  54.320 104.510  1.00  0.00           C
ATOM    319  HA  CYS A  22      40.530  55.280 105.000  1.00  0.00           H
ATOM    320  CB  CYS A  22      39.060  53.670 104.850  1.00  0.00           C
ATOM    321  HB1 CYS A  22      39.090  52.640 104.450  1.00  0.00           H
ATOM    322  HB2 CYS A  22      38.310  54.240 104.260  1.00  0.00           H
ATOM    323  SG  CYS A  22      38.650  53.720 106.670  1.00  0.00           S
ATOM    324  HG1 CYS A  22      39.220  52.540 106.900  1.00  0.00           H
ATOM    325  C   CYS A  22      41.510  53.340 104.880  1.00  0.00           C
ATOM    326  O   CYS A  22      41.390  52.600 105.870  1.00  0.00           O
ATOM    327  N   LEU A  23      42.550  53.230 104.020  1.00  0.00           N
ATOM    328  HN  LEU A  23      42.550  53.800 103.200  1.00  0.00           H
ATOM    329  CA  LEU A  23      43.590  52.250 104.120  1.00  0.00           C
ATOM    330  HA  LEU A  23      43.350  51.550 104.910  1.00  0.00           H
ATOM    331  CB  LEU A  23      43.840  51.330 102.900  1.00  0.00           C
ATOM    332  HB1 LEU A  23      44.600  50.560 103.140  1.00  0.00           H
ATOM    333  HB2 LEU A  23      44.310  51.960 102.120  1.00  0.00           H
ATOM    334  CG  LEU A  23      42.600  50.750 102.330  1.00  0.00           C
ATOM    335  HG  LEU A  23      41.840  51.520 102.080  1.00  0.00           H
ATOM    336  CD1 LEU A  23      42.980  50.020 101.070  1.00  0.00           C
ATOM    337 HD11 LEU A  23      43.460  49.040 101.270  1.00  0.00           H
ATOM    338 HD12 LEU A  23      43.530  50.700 100.380  1.00  0.00           H
ATOM    339 HD13 LEU A  23      42.100  49.690 100.470  1.00  0.00           H
ATOM    340  CD2 LEU A  23      41.840  49.820 103.310  1.00  0.00           C
ATOM    341 HD21 LEU A  23      42.410  48.900 103.570  1.00  0.00           H
ATOM    342 HD22 LEU A  23      40.870  49.380 103.010  1.00  0.00           H
ATOM    343 HD23 LEU A  23      41.720  50.320 104.300  1.00  0.00           H
ATOM    344  C   LEU A  23      44.840  52.760 104.620  1.00  0.00           C
ATOM    345  O   LEU A  23      45.340  53.790 104.230  1.00  0.00           O
ATOM    346  N   ASN A  24      45.490  51.910 105.450  1.00  0.00           N
ATOM    347  HN  ASN A  24      45.130  51.070 105.850  1.00  0.00           H
ATOM    348  CA  ASN A  24      46.900  52.130 105.850  1.00  0.00           C
ATOM    349  HA  ASN A  24      47.290  52.960 105.280  1.00  0.00           H
ATOM    350  CB  ASN A  24      46.980  52.600 107.370  1.00  0.00           C
ATOM    351  HB1 ASN A  24      48.030  52.810 107.660  1.00  0.00           H
ATOM    352  HB2 ASN A  24      46.510  51.860 108.060  1.00  0.00           H
ATOM    353  CG  ASN A  24      46.230  53.960 107.580  1.00  0.00           C
ATOM    354  OD1 ASN A  24      45.770  54.200 108.680  1.00  0.00           O
ATOM    355  ND2 ASN A  24      46.330  54.880 106.660  1.00  0.00           N
ATOM    356 HD21 ASN A  24      45.950  55.790 106.800  1.00  0.00           H
ATOM    357 HD22 ASN A  24      46.510  54.580 105.720  1.00  0.00           H
ATOM    358  C   ASN A  24      47.740  50.890 105.710  1.00  0.00           C
ATOM    359  O   ASN A  24      47.110  49.820 105.870  1.00  0.00           O
ATOM    360  N   ARG A  25      49.070  51.050 105.350  1.00  0.00           N
ATOM    361  HN  ARG A  25      49.550  51.930 105.330  1.00  0.00           H
ATOM    362  CA  ARG A  25      49.940  49.930 105.050  1.00  0.00           C
ATOM    363  HA  ARG A  25      49.310  49.060 105.220  1.00  0.00           H
ATOM    364  CB  ARG A  25      50.460  50.120 103.550  1.00  0.00           C
ATOM    365  HB1 ARG A  25      51.230  49.350 103.320  1.00  0.00           H
ATOM    366  HB2 ARG A  25      51.000  51.090 103.610  1.00  0.00           H
ATOM    367  CG  ARG A  25      49.300  50.220 102.460  1.00  0.00           C
ATOM    368  HG1 ARG A  25      49.580  50.470 101.410  1.00  0.00           H
ATOM    369  HG2 ARG A  25      48.780  51.160 102.710  1.00  0.00           H
ATOM    370  CD  ARG A  25      48.390  49.000 102.440  1.00  0.00           C
ATOM    371  HD1 ARG A  25      47.500  49.190 101.800  1.00  0.00           H
ATOM    372  HD2 ARG A  25      48.170  48.720 103.490  1.00  0.00           H
ATOM    373  NE  ARG A  25      49.160  47.830 101.840  1.00  0.00           N
ATOM    374  HE  ARG A  25      50.160  47.890 101.750  1.00  0.00           H
ATOM    375  CZ  ARG A  25      48.670  46.600 101.820  1.00  0.00           C
ATOM    376  NH1 ARG A  25      47.380  46.420 101.940  1.00  0.00           N
ATOM    377 HH11 ARG A  25      47.010  45.490 101.990  1.00  0.00           H
ATOM    378 HH12 ARG A  25      46.840  47.240 102.080  1.00  0.00           H
ATOM    379  NH2 ARG A  25      49.430  45.580 101.580  1.00  0.00           N
ATOM    380 HH21 ARG A  25      50.420  45.660 101.480  1.00  0.00           H
ATOM    381 HH22 ARG A  25      49.050  44.670 101.720  1.00  0.00           H
ATOM    382  C   ARG A  25      51.240  49.830 105.860  1.00  0.00           C
ATOM    383  O   ARG A  25      51.670  50.830 106.430  1.00  0.00           O
ATOM    384  N   PRO A  26      51.850  48.630 106.030  1.00  0.00           N
ATOM    385  CD  PRO A  26      51.250  47.340 105.720  1.00  0.00           C
ATOM    386  HD1 PRO A  26      50.660  47.320 104.780  1.00  0.00           H
ATOM    387  HD2 PRO A  26      50.570  47.120 106.580  1.00  0.00           H
ATOM    388  CA  PRO A  26      53.210  48.510 106.580  1.00  0.00           C
ATOM    389  HA  PRO A  26      53.000  48.930 107.550  1.00  0.00           H
ATOM    390  CB  PRO A  26      53.470  46.970 106.590  1.00  0.00           C
ATOM    391  HB1 PRO A  26      53.450  46.470 107.580  1.00  0.00           H
ATOM    392  HB2 PRO A  26      54.480  46.700 106.220  1.00  0.00           H
ATOM    393  CG  PRO A  26      52.380  46.330 105.710  1.00  0.00           C
ATOM    394  HG1 PRO A  26      52.830  46.160 104.710  1.00  0.00           H
ATOM    395  HG2 PRO A  26      52.070  45.340 106.130  1.00  0.00           H
ATOM    396  C   PRO A  26      54.230  49.340 105.810  1.00  0.00           C
ATOM    397  O   PRO A  26      54.330  49.240 104.550  1.00  0.00           O
ATOM    398  N   GLY A  27      55.010  50.190 106.510  1.00  0.00           N
ATOM    399  HN  GLY A  27      54.990  50.190 107.500  1.00  0.00           H
ATOM    400  CA  GLY A  27      55.940  51.100 105.840  1.00  0.00           C
ATOM    401  HA1 GLY A  27      56.610  50.450 105.310  1.00  0.00           H
ATOM    402  HA2 GLY A  27      56.420  51.640 106.650  1.00  0.00           H
ATOM    403  C   GLY A  27      55.390  52.080 104.870  1.00  0.00           C
ATOM    404  O   GLY A  27      54.180  52.190 104.650  1.00  0.00           O
ATOM    405  N   GLN A  28      56.310  52.860 104.220  1.00  0.00           N
ATOM    406  HN  GLN A  28      57.270  52.800 104.490  1.00  0.00           H
ATOM    407  CA  GLN A  28      56.040  53.970 103.330  1.00  0.00           C
ATOM    408  HA  GLN A  28      55.260  54.610 103.730  1.00  0.00           H
ATOM    409  CB  GLN A  28      57.400  54.800 103.130  1.00  0.00           C
ATOM    410  HB1 GLN A  28      57.820  55.190 104.090  1.00  0.00           H
ATOM    411  HB2 GLN A  28      57.100  55.740 102.620  1.00  0.00           H
ATOM    412  CG  GLN A  28      58.680  54.150 102.480  1.00  0.00           C
ATOM    413  HG1 GLN A  28      59.350  54.950 102.090  1.00  0.00           H
ATOM    414  HG2 GLN A  28      58.320  53.530 101.630  1.00  0.00           H
ATOM    415  CD  GLN A  28      59.460  53.210 103.390  1.00  0.00           C
ATOM    416  OE1 GLN A  28      58.920  52.580 104.280  1.00  0.00           O
ATOM    417  NE2 GLN A  28      60.830  53.040 103.240  1.00  0.00           N
ATOM    418 HE21 GLN A  28      61.220  52.600 104.040  1.00  0.00           H
ATOM    419 HE22 GLN A  28      61.360  53.690 102.690  1.00  0.00           H
ATOM    420  C   GLN A  28      55.720  53.510 101.930  1.00  0.00           C
ATOM    421  O   GLN A  28      56.050  52.400 101.530  1.00  0.00           O
ATOM    422  N   CYS A  29      55.090  54.370 101.090  1.00  0.00           N
ATOM    423  HN  CYS A  29      54.830  55.290 101.350  1.00  0.00           H
ATOM    424  CA  CYS A  29      54.860  54.000  99.750  1.00  0.00           C
ATOM    425  HA  CYS A  29      54.860  52.920  99.700  1.00  0.00           H
ATOM    426  CB  CYS A  29      53.480  54.500  99.370  1.00  0.00           C
ATOM    427  HB1 CYS A  29      53.410  55.540  99.770  1.00  0.00           H
ATOM    428  HB2 CYS A  29      52.910  53.880 100.090  1.00  0.00           H
ATOM    429  SG  CYS A  29      52.960  54.330  97.670  1.00  0.00           S
ATOM    430  HG1 CYS A  29      51.890  55.110  97.780  1.00  0.00           H
ATOM    431  C   CYS A  29      56.020  54.550  98.840  1.00  0.00           C
ATOM    432  O   CYS A  29      56.390  55.730  98.940  1.00  0.00           O
ATOM    433  N   PRO A  30      56.670  53.760  97.970  1.00  0.00           N
ATOM    434  CD  PRO A  30      56.610  52.280  98.000  1.00  0.00           C
ATOM    435  HD1 PRO A  30      55.570  52.020  97.720  1.00  0.00           H
ATOM    436  HD2 PRO A  30      56.910  51.880  99.000  1.00  0.00           H
ATOM    437  CA  PRO A  30      57.700  54.280  97.090  1.00  0.00           C
ATOM    438  HA  PRO A  30      58.260  55.010  97.660  1.00  0.00           H
ATOM    439  CB  PRO A  30      58.540  53.090  96.800  1.00  0.00           C
ATOM    440  HB1 PRO A  30      59.330  53.100  97.580  1.00  0.00           H
ATOM    441  HB2 PRO A  30      58.980  53.050  95.780  1.00  0.00           H
ATOM    442  CG  PRO A  30      57.620  51.820  96.970  1.00  0.00           C
ATOM    443  HG1 PRO A  30      57.070  51.650  96.030  1.00  0.00           H
ATOM    444  HG2 PRO A  30      58.100  50.890  97.340  1.00  0.00           H
ATOM    445  C   PRO A  30      57.240  54.910  95.820  1.00  0.00           C
ATOM    446  O   PRO A  30      56.280  54.370  95.210  1.00  0.00           O
ATOM    447  N   THR A  31      57.970  55.890  95.230  1.00  0.00           N
ATOM    448  HN  THR A  31      58.680  56.330  95.770  1.00  0.00           H
ATOM    449  CA  THR A  31      57.730  56.380  93.820  1.00  0.00           C
ATOM    450  HA  THR A  31      57.350  55.590  93.170  1.00  0.00           H
ATOM    451  CB  THR A  31      56.570  57.440  93.830  1.00  0.00           C
ATOM    452  HB  THR A  31      55.870  56.890  94.500  1.00  0.00           H
ATOM    453  OG1 THR A  31      55.880  57.580  92.640  1.00  0.00           O
ATOM    454  HG1 THR A  31      54.960  57.380  92.840  1.00  0.00           H
ATOM    455  CG2 THR A  31      57.020  58.810  94.350  1.00  0.00           C
ATOM    456 HG21 THR A  31      57.860  59.090  93.670  1.00  0.00           H
ATOM    457 HG22 THR A  31      57.420  58.720  95.390  1.00  0.00           H
ATOM    458 HG23 THR A  31      56.250  59.600  94.300  1.00  0.00           H
ATOM    459  C   THR A  31      59.040  56.890  93.170  1.00  0.00           C
ATOM    460  O   THR A  31      59.910  57.470  93.800  1.00  0.00           O
ATOM    461  N   PHE A  32      59.220  56.670  91.830  1.00  0.00           N
ATOM    462  HN  PHE A  32      58.470  56.290  91.290  1.00  0.00           H
ATOM    463  CA  PHE A  32      60.390  57.090  91.120  1.00  0.00           C
ATOM    464  HA  PHE A  32      60.620  58.110  91.420  1.00  0.00           H
ATOM    465  CB  PHE A  32      61.600  56.190  91.380  1.00  0.00           C
ATOM    466  HB1 PHE A  32      61.470  55.280  90.760  1.00  0.00           H
ATOM    467  HB2 PHE A  32      61.690  55.980  92.470  1.00  0.00           H
ATOM    468  CG  PHE A  32      62.890  56.850  91.020  1.00  0.00           C
ATOM    469  CD1 PHE A  32      63.430  57.900  91.800  1.00  0.00           C
ATOM    470  HD1 PHE A  32      62.840  58.360  92.580  1.00  0.00           H
ATOM    471  CE1 PHE A  32      64.660  58.510  91.510  1.00  0.00           C
ATOM    472  HE1 PHE A  32      64.980  59.360  92.100  1.00  0.00           H
ATOM    473  CZ  PHE A  32      65.430  58.000  90.490  1.00  0.00           C
ATOM    474  HZ  PHE A  32      66.400  58.390  90.250  1.00  0.00           H
ATOM    475  CD2 PHE A  32      63.810  56.260  90.130  1.00  0.00           C
ATOM    476  HD2 PHE A  32      63.460  55.430  89.540  1.00  0.00           H
ATOM    477  CE2 PHE A  32      64.980  56.840  89.760  1.00  0.00           C
ATOM    478  HE2 PHE A  32      65.440  56.360  88.900  1.00  0.00           H
ATOM    479  C   PHE A  32      60.030  57.200  89.660  1.00  0.00           C
ATOM    480  O   PHE A  32      59.220  56.400  89.180  1.00  0.00           O
ATOM    481  N   ILE A  33      60.600  58.150  88.840  1.00  0.00           N
ATOM    482  HN  ILE A  33      61.140  58.840  89.320  1.00  0.00           H
ATOM    483  CA  ILE A  33      60.300  58.330  87.450  1.00  0.00           C
ATOM    484  HA  ILE A  33      60.220  57.280  87.190  1.00  0.00           H
ATOM    485  CB  ILE A  33      59.100  59.200  87.250  1.00  0.00           C
ATOM    486  HB  ILE A  33      58.400  58.940  88.080  1.00  0.00           H
ATOM    487  CG2 ILE A  33      59.430  60.640  87.690  1.00  0.00           C
ATOM    488 HG21 ILE A  33      59.450  60.760  88.790  1.00  0.00           H
ATOM    489 HG22 ILE A  33      58.660  61.320  87.290  1.00  0.00           H
ATOM    490 HG23 ILE A  33      60.450  60.990  87.410  1.00  0.00           H
ATOM    491  CG1 ILE A  33      58.500  59.060  85.880  1.00  0.00           C
ATOM    492 HG11 ILE A  33      59.340  59.320  85.200  1.00  0.00           H
ATOM    493 HG12 ILE A  33      57.790  59.900  85.770  1.00  0.00           H
ATOM    494  CD  ILE A  33      57.900  57.660  85.660  1.00  0.00           C
ATOM    495  HD1 ILE A  33      58.730  56.940  85.480  1.00  0.00           H
ATOM    496  HD2 ILE A  33      57.320  57.650  84.710  1.00  0.00           H
ATOM    497  HD3 ILE A  33      57.260  57.390  86.530  1.00  0.00           H
ATOM    498  C   ILE A  33      61.520  58.830  86.800  1.00  0.00           C
ATOM    499  O   ILE A  33      61.660  59.130  85.600  1.00  0.00           O
ATOM    500  N   SER A  34      62.700  58.790  87.550  1.00  0.00           N
ATOM    501  HN  SER A  34      62.810  58.490  88.500  1.00  0.00           H
ATOM    502  CA  SER A  34      63.950  59.010  86.700  1.00  0.00           C
ATOM    503  HA  SER A  34      63.730  59.690  85.890  1.00  0.00           H
ATOM    504  CB  SER A  34      64.970  59.770  87.550  1.00  0.00           C
ATOM    505  HB1 SER A  34      65.380  59.190  88.410  1.00  0.00           H
ATOM    506  HB2 SER A  34      64.330  60.450  88.140  1.00  0.00           H
ATOM    507  OG  SER A  34      66.080  60.450  86.930  1.00  0.00           O
ATOM    508  HG1 SER A  34      66.160  61.290  87.400  1.00  0.00           H
ATOM    509  C   SER A  34      64.590  57.760  86.040  1.00  0.00           C
ATOM    510  O   SER A  34      64.840  56.740  86.640  1.00  0.00           O
ATOM    511  N   PRO A  35      65.080  57.840  84.810  1.00  0.00           N
ATOM    512  CD  PRO A  35      64.970  59.030  83.910  1.00  0.00           C
ATOM    513  HD1 PRO A  35      65.170  59.910  84.550  1.00  0.00           H
ATOM    514  HD2 PRO A  35      63.930  59.040  83.500  1.00  0.00           H
ATOM    515  CA  PRO A  35      65.770  56.720  84.150  1.00  0.00           C
ATOM    516  HA  PRO A  35      65.340  55.770  84.410  1.00  0.00           H
ATOM    517  CB  PRO A  35      65.720  57.120  82.710  1.00  0.00           C
ATOM    518  HB1 PRO A  35      64.760  56.750  82.290  1.00  0.00           H
ATOM    519  HB2 PRO A  35      66.530  56.640  82.130  1.00  0.00           H
ATOM    520  CG  PRO A  35      65.850  58.640  82.740  1.00  0.00           C
ATOM    521  HG1 PRO A  35      66.880  58.990  82.940  1.00  0.00           H
ATOM    522  HG2 PRO A  35      65.530  59.100  81.780  1.00  0.00           H
ATOM    523  C   PRO A  35      67.270  56.610  84.600  1.00  0.00           C
ATOM    524  O   PRO A  35      67.960  55.690  84.090  1.00  0.00           O
ATOM    525  N   PHE A  36      67.760  57.510  85.480  1.00  0.00           N
ATOM    526  HN  PHE A  36      67.070  58.070  85.940  1.00  0.00           H
ATOM    527  CA  PHE A  36      69.200  57.660  85.860  1.00  0.00           C
ATOM    528  HA  PHE A  36      69.780  57.400  84.990  1.00  0.00           H
ATOM    529  CB  PHE A  36      69.620  58.990  86.560  1.00  0.00           C
ATOM    530  HB1 PHE A  36      70.680  58.810  86.830  1.00  0.00           H
ATOM    531  HB2 PHE A  36      69.010  59.230  87.460  1.00  0.00           H
ATOM    532  CG  PHE A  36      69.660  60.170  85.610  1.00  0.00           C
ATOM    533  CD1 PHE A  36      69.780  60.070  84.190  1.00  0.00           C
ATOM    534  HD1 PHE A  36      69.870  59.090  83.740  1.00  0.00           H
ATOM    535  CE1 PHE A  36      69.820  61.230  83.430  1.00  0.00           C
ATOM    536  HE1 PHE A  36      69.900  61.190  82.350  1.00  0.00           H
ATOM    537  CZ  PHE A  36      69.720  62.480  84.000  1.00  0.00           C
ATOM    538  HZ  PHE A  36      69.700  63.350  83.360  1.00  0.00           H
ATOM    539  CD2 PHE A  36      69.450  61.430  86.140  1.00  0.00           C
ATOM    540  HD2 PHE A  36      69.140  61.430  87.170  1.00  0.00           H
ATOM    541  CE2 PHE A  36      69.490  62.610  85.370  1.00  0.00           C
ATOM    542  HE2 PHE A  36      69.290  63.590  85.790  1.00  0.00           H
ATOM    543  C   PHE A  36      69.530  56.460  86.730  1.00  0.00           C
ATOM    544  O   PHE A  36      68.630  55.750  87.230  1.00  0.00           O
ATOM    545  N   SER A  37      70.880  56.050  86.710  1.00  0.00           N
ATOM    546  HN  SER A  37      71.640  56.450  86.210  1.00  0.00           H
ATOM    547  CA  SER A  37      71.400  54.990  87.530  1.00  0.00           C
ATOM    548  HA  SER A  37      70.570  54.370  87.840  1.00  0.00           H
ATOM    549  CB  SER A  37      72.600  54.180  86.840  1.00  0.00           C
ATOM    550  HB1 SER A  37      73.570  54.700  86.740  1.00  0.00           H
ATOM    551  HB2 SER A  37      72.350  53.780  85.830  1.00  0.00           H
ATOM    552  OG  SER A  37      72.820  53.030  87.620  1.00  0.00           O
ATOM    553  HG1 SER A  37      73.460  52.510  87.130  1.00  0.00           H
ATOM    554  C   SER A  37      71.980  55.540  88.850  1.00  0.00           C
ATOM    555  O   SER A  37      72.800  56.480  88.850  1.00  0.00           O
ATOM    556  N   LEU A  38      71.520  55.040  90.010  1.00  0.00           N
ATOM    557  HN  LEU A  38      70.930  54.250  90.180  1.00  0.00           H
ATOM    558  CA  LEU A  38      71.810  55.730  91.280  1.00  0.00           C
ATOM    559  HA  LEU A  38      72.180  56.700  91.010  1.00  0.00           H
ATOM    560  CB  LEU A  38      70.620  56.090  92.230  1.00  0.00           C
ATOM    561  HB1 LEU A  38      71.050  56.580  93.130  1.00  0.00           H
ATOM    562  HB2 LEU A  38      70.140  55.110  92.470  1.00  0.00           H
ATOM    563  CG  LEU A  38      69.420  56.830  91.610  1.00  0.00           C
ATOM    564  HG  LEU A  38      69.180  56.190  90.740  1.00  0.00           H
ATOM    565  CD1 LEU A  38      68.250  56.810  92.690  1.00  0.00           C
ATOM    566 HD11 LEU A  38      68.570  57.300  93.640  1.00  0.00           H
ATOM    567 HD12 LEU A  38      67.870  55.810  92.980  1.00  0.00           H
ATOM    568 HD13 LEU A  38      67.420  57.390  92.240  1.00  0.00           H
ATOM    569  CD2 LEU A  38      69.650  58.190  90.990  1.00  0.00           C
ATOM    570 HD21 LEU A  38      70.100  58.840  91.770  1.00  0.00           H
ATOM    571 HD22 LEU A  38      68.720  58.740  90.730  1.00  0.00           H
ATOM    572 HD23 LEU A  38      70.420  58.220  90.180  1.00  0.00           H
ATOM    573  C   LEU A  38      72.980  55.080  92.000  1.00  0.00           C
ATOM    574  O   LEU A  38      73.220  53.880  91.780  1.00  0.00           O
ATOM    575  N   PRO A  39      73.810  55.840  92.750  1.00  0.00           N
ATOM    576  CD  PRO A  39      73.960  57.350  92.610  1.00  0.00           C
ATOM    577  HD1 PRO A  39      73.130  57.950  93.030  1.00  0.00           H
ATOM    578  HD2 PRO A  39      74.080  57.710  91.560  1.00  0.00           H
ATOM    579  CA  PRO A  39      74.940  55.200  93.400  1.00  0.00           C
ATOM    580  HA  PRO A  39      75.510  54.780  92.580  1.00  0.00           H
ATOM    581  CB  PRO A  39      75.640  56.400  94.150  1.00  0.00           C
ATOM    582  HB1 PRO A  39      76.740  56.280  94.210  1.00  0.00           H
ATOM    583  HB2 PRO A  39      75.170  56.540  95.140  1.00  0.00           H
ATOM    584  CG  PRO A  39      75.300  57.630  93.250  1.00  0.00           C
ATOM    585  HG1 PRO A  39      75.260  58.560  93.850  1.00  0.00           H
ATOM    586  HG2 PRO A  39      76.060  57.620  92.440  1.00  0.00           H
ATOM    587  C   PRO A  39      74.650  54.030  94.250  1.00  0.00           C
ATOM    588  O   PRO A  39      73.660  54.040  94.980  1.00  0.00           O
ATOM    589  N   ARG A  40      75.550  53.020  94.270  1.00  0.00           N
ATOM    590  HN  ARG A  40      76.310  53.030  93.630  1.00  0.00           H
ATOM    591  CA  ARG A  40      75.410  51.820  95.060  1.00  0.00           C
ATOM    592  HA  ARG A  40      74.370  51.550  95.210  1.00  0.00           H
ATOM    593  CB  ARG A  40      76.010  50.640  94.280  1.00  0.00           C
ATOM    594  HB1 ARG A  40      75.680  49.700  94.760  1.00  0.00           H
ATOM    595  HB2 ARG A  40      77.120  50.660  94.230  1.00  0.00           H
ATOM    596  CG  ARG A  40      75.400  50.550  92.850  1.00  0.00           C
ATOM    597  HG1 ARG A  40      75.670  49.550  92.430  1.00  0.00           H
ATOM    598  HG2 ARG A  40      75.790  51.270  92.100  1.00  0.00           H
ATOM    599  CD  ARG A  40      73.820  50.510  92.810  1.00  0.00           C
ATOM    600  HD1 ARG A  40      73.490  51.540  93.080  1.00  0.00           H
ATOM    601  HD2 ARG A  40      73.580  49.720  93.540  1.00  0.00           H
ATOM    602  NE  ARG A  40      73.430  50.010  91.440  1.00  0.00           N
ATOM    603  HE  ARG A  40      73.400  49.040  91.220  1.00  0.00           H
ATOM    604  CZ  ARG A  40      73.760  50.540  90.270  1.00  0.00           C
ATOM    605  NH1 ARG A  40      73.840  51.850  90.010  1.00  0.00           N
ATOM    606 HH11 ARG A  40      73.430  52.510  90.650  1.00  0.00           H
ATOM    607 HH12 ARG A  40      73.770  52.130  89.050  1.00  0.00           H
ATOM    608  NH2 ARG A  40      73.740  49.820  89.200  1.00  0.00           N
ATOM    609 HH21 ARG A  40      73.750  48.830  89.260  1.00  0.00           H
ATOM    610 HH22 ARG A  40      73.970  50.230  88.310  1.00  0.00           H
ATOM    611  C   ARG A  40      75.970  51.870  96.460  1.00  0.00           C
ATOM    612  O   ARG A  40      77.220  51.800  96.670  1.00  0.00           O
ATOM    613  N   THR A  41      75.120  51.890  97.500  1.00  0.00           N
ATOM    614  HN  THR A  41      74.150  51.980  97.290  1.00  0.00           H
ATOM    615  CA  THR A  41      75.450  51.940  98.920  1.00  0.00           C
ATOM    616  HA  THR A  41      76.300  51.290  99.090  1.00  0.00           H
ATOM    617  CB  THR A  41      75.940  53.210  99.500  1.00  0.00           C
ATOM    618  HB  THR A  41      76.760  53.460  98.790  1.00  0.00           H
ATOM    619  OG1 THR A  41      76.460  53.300 100.860  1.00  0.00           O
ATOM    620  HG1 THR A  41      77.290  52.810 100.850  1.00  0.00           H
ATOM    621  CG2 THR A  41      74.830  54.260  99.450  1.00  0.00           C
ATOM    622 HG21 THR A  41      73.980  53.910 100.060  1.00  0.00           H
ATOM    623 HG22 THR A  41      74.510  54.450  98.400  1.00  0.00           H
ATOM    624 HG23 THR A  41      75.180  55.150 100.010  1.00  0.00           H
ATOM    625  C   THR A  41      74.330  51.370  99.670  1.00  0.00           C
ATOM    626  O   THR A  41      73.300  51.300  99.020  1.00  0.00           O
ATOM    627  N   LEU A  42      74.420  51.040 101.010  1.00  0.00           N
ATOM    628  HN  LEU A  42      75.230  51.140 101.580  1.00  0.00           H
ATOM    629  CA  LEU A  42      73.470  50.160 101.600  1.00  0.00           C
ATOM    630  HA  LEU A  42      74.020  49.860 102.480  1.00  0.00           H
ATOM    631  CB  LEU A  42      72.150  50.830 101.950  1.00  0.00           C
ATOM    632  HB1 LEU A  42      71.390  50.120 102.360  1.00  0.00           H
ATOM    633  HB2 LEU A  42      71.750  51.260 101.010  1.00  0.00           H
ATOM    634  CG  LEU A  42      72.320  52.010 102.980  1.00  0.00           C
ATOM    635  HG  LEU A  42      72.760  52.830 102.370  1.00  0.00           H
ATOM    636  CD1 LEU A  42      70.930  52.440 103.290  1.00  0.00           C
ATOM    637 HD11 LEU A  42      70.890  53.480 103.660  1.00  0.00           H
ATOM    638 HD12 LEU A  42      70.530  51.820 104.120  1.00  0.00           H
ATOM    639 HD13 LEU A  42      70.220  52.160 102.480  1.00  0.00           H
ATOM    640  CD2 LEU A  42      73.140  51.700 104.200  1.00  0.00           C
ATOM    641 HD21 LEU A  42      72.780  50.850 104.820  1.00  0.00           H
ATOM    642 HD22 LEU A  42      73.180  52.570 104.890  1.00  0.00           H
ATOM    643 HD23 LEU A  42      74.180  51.450 103.900  1.00  0.00           H
ATOM    644  C   LEU A  42      73.240  48.900 100.870  1.00  0.00           C
ATOM    645  O   LEU A  42      73.910  48.700  99.820  1.00  0.00           O
ATOM    646  N   CYS A  43      72.480  47.940 101.430  1.00  0.00           N
ATOM    647  HN  CYS A  43      72.050  48.070 102.320  1.00  0.00           H
ATOM    648  CA  CYS A  43      72.010  46.800 100.680  1.00  0.00           C
ATOM    649  HA  CYS A  43      72.770  46.150 100.290  1.00  0.00           H
ATOM    650  CB  CYS A  43      70.920  46.090 101.540  1.00  0.00           C
ATOM    651  HB1 CYS A  43      70.500  45.160 101.100  1.00  0.00           H
ATOM    652  HB2 CYS A  43      70.050  46.770 101.660  1.00  0.00           H
ATOM    653  SG  CYS A  43      71.380  45.670 103.270  1.00  0.00           S
ATOM    654  HG1 CYS A  43      72.220  44.720 102.880  1.00  0.00           H
ATOM    655  C   CYS A  43      71.300  47.080  99.390  1.00  0.00           C
ATOM    656  O   CYS A  43      70.820  48.180  99.060  1.00  0.00           O
ATOM    657  N   SER A  44      71.230  46.040  98.550  1.00  0.00           N
ATOM    658  HN  SER A  44      71.690  45.200  98.860  1.00  0.00           H
ATOM    659  CA  SER A  44      70.560  46.040  97.240  1.00  0.00           C
ATOM    660  HA  SER A  44      70.600  47.080  96.960  1.00  0.00           H
ATOM    661  CB  SER A  44      71.200  45.080  96.160  1.00  0.00           C
ATOM    662  HB1 SER A  44      72.240  45.430  96.030  1.00  0.00           H
ATOM    663  HB2 SER A  44      70.860  45.110  95.100  1.00  0.00           H
ATOM    664  OG  SER A  44      71.190  43.730  96.550  1.00  0.00           O
ATOM    665  HG1 SER A  44      70.330  43.390  96.300  1.00  0.00           H
ATOM    666  C   SER A  44      69.060  45.650  97.400  1.00  0.00           C
ATOM    667  O   SER A  44      68.420  45.330  96.430  1.00  0.00           O
ATOM    668  N   THR A  45      68.620  45.540  98.660  1.00  0.00           N
ATOM    669  HN  THR A  45      69.290  45.580  99.390  1.00  0.00           H
ATOM    670  CA  THR A  45      67.220  45.060  98.870  1.00  0.00           C
ATOM    671  HA  THR A  45      66.570  45.630  98.220  1.00  0.00           H
ATOM    672  CB  THR A  45      66.910  43.600  98.400  1.00  0.00           C
ATOM    673  HB  THR A  45      67.370  43.440  97.400  1.00  0.00           H
ATOM    674  OG1 THR A  45      65.500  43.300  98.280  1.00  0.00           O
ATOM    675  HG1 THR A  45      65.410  42.340  98.300  1.00  0.00           H
ATOM    676  CG2 THR A  45      67.460  42.640  99.410  1.00  0.00           C
ATOM    677 HG21 THR A  45      67.470  41.610  99.000  1.00  0.00           H
ATOM    678 HG22 THR A  45      66.960  42.600 100.400  1.00  0.00           H
ATOM    679 HG23 THR A  45      68.510  42.950  99.610  1.00  0.00           H
ATOM    680  C   THR A  45      66.620  45.400 100.240  1.00  0.00           C
ATOM    681  O   THR A  45      67.360  45.740 101.170  1.00  0.00           O
ATOM    682  N   ASP A  46      65.280  45.380 100.420  1.00  0.00           N
ATOM    683  HN  ASP A  46      64.610  45.070  99.750  1.00  0.00           H
ATOM    684  CA  ASP A  46      64.670  45.720 101.710  1.00  0.00           C
ATOM    685  HA  ASP A  46      65.330  46.470 102.090  1.00  0.00           H
ATOM    686  CB  ASP A  46      63.230  46.240 101.420  1.00  0.00           C
ATOM    687  HB1 ASP A  46      63.160  47.230 100.920  1.00  0.00           H
ATOM    688  HB2 ASP A  46      62.730  46.500 102.370  1.00  0.00           H
ATOM    689  CG  ASP A  46      62.430  45.250 100.680  1.00  0.00           C
ATOM    690  OD1 ASP A  46      61.280  45.520 100.380  1.00  0.00           O
ATOM    691  OD2 ASP A  46      62.800  44.100 100.340  1.00  0.00           O
ATOM    692  C   ASP A  46      64.700  44.570 102.730  1.00  0.00           C
ATOM    693  O   ASP A  46      64.820  44.670 103.930  1.00  0.00           O
ATOM    694  N   CYS A  47      64.680  43.320 102.210  1.00  0.00           N
ATOM    695  HN  CYS A  47      64.660  43.310 101.220  1.00  0.00           H
ATOM    696  CA  CYS A  47      64.790  42.100 103.010  1.00  0.00           C
ATOM    697  HA  CYS A  47      64.110  42.080 103.850  1.00  0.00           H
ATOM    698  CB  CYS A  47      64.630  40.860 102.130  1.00  0.00           C
ATOM    699  HB1 CYS A  47      64.700  39.890 102.660  1.00  0.00           H
ATOM    700  HB2 CYS A  47      65.390  40.870 101.310  1.00  0.00           H
ATOM    701  SG  CYS A  47      62.880  41.030 101.510  1.00  0.00           S
ATOM    702  HG1 CYS A  47      63.110  42.280 101.140  1.00  0.00           H
ATOM    703  C   CYS A  47      66.140  41.910 103.650  1.00  0.00           C
ATOM    704  O   CYS A  47      66.250  41.310 104.740  1.00  0.00           O
ATOM    705  N   ASP A  48      67.230  42.490 103.070  1.00  0.00           N
ATOM    706  HN  ASP A  48      67.080  42.910 102.170  1.00  0.00           H
ATOM    707  CA  ASP A  48      68.570  42.400 103.500  1.00  0.00           C
ATOM    708  HA  ASP A  48      68.590  41.370 103.800  1.00  0.00           H
ATOM    709  CB  ASP A  48      69.530  42.400 102.320  1.00  0.00           C
ATOM    710  HB1 ASP A  48      70.610  42.570 102.550  1.00  0.00           H
ATOM    711  HB2 ASP A  48      69.280  43.290 101.710  1.00  0.00           H
ATOM    712  CG  ASP A  48      69.540  41.160 101.490  1.00  0.00           C
ATOM    713  OD1 ASP A  48      68.560  40.390 101.650  1.00  0.00           O
ATOM    714  OD2 ASP A  48      70.380  41.060 100.520  1.00  0.00           O
ATOM    715  C   ASP A  48      68.880  43.300 104.650  1.00  0.00           C
ATOM    716  O   ASP A  48      69.730  43.030 105.510  1.00  0.00           O
ATOM    717  N   CYS A  49      68.190  44.500 104.720  1.00  0.00           N
ATOM    718  HN  CYS A  49      67.600  44.710 103.950  1.00  0.00           H
ATOM    719  CA  CYS A  49      68.100  45.350 105.860  1.00  0.00           C
ATOM    720  HA  CYS A  49      69.060  45.650 106.240  1.00  0.00           H
ATOM    721  CB  CYS A  49      67.330  46.670 105.430  1.00  0.00           C
ATOM    722  HB1 CYS A  49      67.100  47.270 106.340  1.00  0.00           H
ATOM    723  HB2 CYS A  49      66.380  46.440 104.900  1.00  0.00           H
ATOM    724  SG  CYS A  49      68.250  47.550 104.210  1.00  0.00           S
ATOM    725  HG1 CYS A  49      69.140  48.060 105.060  1.00  0.00           H
ATOM    726  C   CYS A  49      67.400  44.730 107.110  1.00  0.00           C
ATOM    727  O   CYS A  49      67.890  44.740 108.230  1.00  0.00           O
ATOM    728  N   ASN A  50      66.270  44.010 106.960  1.00  0.00           N
ATOM    729  HN  ASN A  50      65.810  44.110 106.090  1.00  0.00           H
ATOM    730  CA  ASN A  50      65.520  43.370 108.000  1.00  0.00           C
ATOM    731  HA  ASN A  50      65.310  44.050 108.820  1.00  0.00           H
ATOM    732  CB  ASN A  50      64.130  42.810 107.470  1.00  0.00           C
ATOM    733  HB1 ASN A  50      63.510  42.420 108.300  1.00  0.00           H
ATOM    734  HB2 ASN A  50      64.420  41.980 106.780  1.00  0.00           H
ATOM    735  CG  ASN A  50      63.130  43.820 106.750  1.00  0.00           C
ATOM    736  OD1 ASN A  50      63.250  45.010 106.590  1.00  0.00           O
ATOM    737  ND2 ASN A  50      62.090  43.140 106.170  1.00  0.00           N
ATOM    738 HD21 ASN A  50      61.590  43.590 105.420  1.00  0.00           H
ATOM    739 HD22 ASN A  50      61.890  42.200 106.460  1.00  0.00           H
ATOM    740  C   ASN A  50      66.260  42.120 108.480  1.00  0.00           C
ATOM    741  O   ASN A  50      66.440  41.850 109.670  1.00  0.00           O
ATOM    742  N   LEU A  51      66.830  41.330 107.540  1.00  0.00           N
ATOM    743  HN  LEU A  51      66.820  41.660 106.600  1.00  0.00           H
ATOM    744  CA  LEU A  51      67.670  40.150 107.770  1.00  0.00           C
ATOM    745  HA  LEU A  51      67.170  39.300 108.190  1.00  0.00           H
ATOM    746  CB  LEU A  51      68.190  39.670 106.490  1.00  0.00           C
ATOM    747  HB1 LEU A  51      68.630  40.550 105.980  1.00  0.00           H
ATOM    748  HB2 LEU A  51      67.360  39.360 105.810  1.00  0.00           H
ATOM    749  CG  LEU A  51      69.170  38.480 106.410  1.00  0.00           C
ATOM    750  HG  LEU A  51      70.080  38.780 106.970  1.00  0.00           H
ATOM    751  CD1 LEU A  51      68.520  37.170 106.940  1.00  0.00           C
ATOM    752 HD11 LEU A  51      69.360  36.460 107.070  1.00  0.00           H
ATOM    753 HD12 LEU A  51      67.790  36.780 106.200  1.00  0.00           H
ATOM    754 HD13 LEU A  51      68.020  37.460 107.890  1.00  0.00           H
ATOM    755  CD2 LEU A  51      69.540  38.240 104.990  1.00  0.00           C
ATOM    756 HD21 LEU A  51      69.980  39.120 104.470  1.00  0.00           H
ATOM    757 HD22 LEU A  51      68.810  37.820 104.260  1.00  0.00           H
ATOM    758 HD23 LEU A  51      70.540  37.760 105.120  1.00  0.00           H
ATOM    759  C   LEU A  51      68.880  40.410 108.690  1.00  0.00           C
ATOM    760  O   LEU A  51      69.330  39.560 109.410  1.00  0.00           O
ATOM    761  N   SER A  52      69.460  41.690 108.650  1.00  0.00           N
ATOM    762  HN  SER A  52      69.240  42.420 108.000  1.00  0.00           H
ATOM    763  CA  SER A  52      70.520  42.180 109.570  1.00  0.00           C
ATOM    764  HA  SER A  52      71.110  41.360 109.940  1.00  0.00           H
ATOM    765  CB  SER A  52      71.500  42.950 108.640  1.00  0.00           C
ATOM    766  HB1 SER A  52      70.900  43.830 108.340  1.00  0.00           H
ATOM    767  HB2 SER A  52      71.740  42.280 107.790  1.00  0.00           H
ATOM    768  OG  SER A  52      72.760  43.200 109.270  1.00  0.00           O
ATOM    769  HG1 SER A  52      73.020  42.310 109.530  1.00  0.00           H
ATOM    770  C   SER A  52      69.960  43.050 110.710  1.00  0.00           C
ATOM    771  O   SER A  52      70.750  43.590 111.450  1.00  0.00           O
HETATM  772  N   HSD A  53      68.640  43.110 110.930  1.00  0.00           N
HETATM  773  HN  HSD A  53      68.140  42.480 110.340  1.00  0.00           H
HETATM  774  CA  HSD A  53      68.010  43.660 112.140  1.00  0.00           C
HETATM  775  HA  HSD A  53      66.980  43.330 112.080  1.00  0.00           H
HETATM  776  CB  HSD A  53      68.540  43.040 113.480  1.00  0.00           C
HETATM  777  HB1 HSD A  53      67.810  43.390 114.250  1.00  0.00           H
HETATM  778  HB2 HSD A  53      69.530  43.430 113.800  1.00  0.00           H
HETATM  779  ND1 HSD A  53      67.630  40.690 113.750  1.00  0.00           N
HETATM  780  HD1 HSD A  53      66.690  40.960 113.940  1.00  0.00           H
HETATM  781  CG  HSD A  53      68.680  41.500 113.510  1.00  0.00           C
HETATM  782  CE1 HSD A  53      68.120  39.410 113.740  1.00  0.00           C
HETATM  783  HE1 HSD A  53      67.430  38.580 113.850  1.00  0.00           H
HETATM  784  NE2 HSD A  53      69.440  39.370 113.510  1.00  0.00           N
HETATM  785  CD2 HSD A  53      69.790  40.650 113.370  1.00  0.00           C
HETATM  786  HD2 HSD A  53      70.790  40.950 113.100  1.00  0.00           H
HETATM  787  C   HSD A  53      68.010  45.150 112.080  1.00  0.00           C
HETATM  788  O   HSD A  53      68.070  45.790 113.130  1.00  0.00           O
HETATM  789  N   HSD A  54      67.880  45.820 110.950  1.00  0.00           N
HETATM  790  HN  HSD A  54      67.760  45.410 110.050  1.00  0.00           H
HETATM  791  CA  HSD A  54      67.770  47.270 110.910  1.00  0.00           C
HETATM  792  HA  HSD A  54      68.660  47.560 111.460  1.00  0.00           H
HETATM  793  CB  HSD A  54      67.800  47.800 109.450  1.00  0.00           C
HETATM  794  HB1 HSD A  54      67.680  48.900 109.310  1.00  0.00           H
HETATM  795  HB2 HSD A  54      66.980  47.300 108.890  1.00  0.00           H
HETATM  796  ND1 HSD A  54      69.490  48.180 107.640  1.00  0.00           N
HETATM  797  HD1 HSD A  54      68.930  48.870 107.170  1.00  0.00           H
HETATM  798  CG  HSD A  54      69.100  47.520 108.760  1.00  0.00           C
HETATM  799  CE1 HSD A  54      70.590  47.610 107.180  1.00  0.00           C
HETATM  800  HE1 HSD A  54      71.020  47.880 106.210  1.00  0.00           H
HETATM  801  NE2 HSD A  54      71.010  46.700 107.940  1.00  0.00           N
HETATM  802  CD2 HSD A  54      70.160  46.700 109.010  1.00  0.00           C
HETATM  803  HD2 HSD A  54      70.220  45.980 109.820  1.00  0.00           H
HETATM  804  C   HSD A  54      66.570  47.940 111.660  1.00  0.00           C
HETATM  805  O   HSD A  54      65.550  47.370 111.900  1.00  0.00           O
ATOM    806  N   LYS A  55      66.760  49.150 112.090  1.00  0.00           N
ATOM    807  HN  LYS A  55      67.610  49.650 111.900  1.00  0.00           H
ATOM    808  CA  LYS A  55      65.660  49.990 112.470  1.00  0.00           C
ATOM    809  HA  LYS A  55      65.000  49.350 113.030  1.00  0.00           H
ATOM    810  CB  LYS A  55      66.170  51.250 113.160  1.00  0.00           C
ATOM    811  HB1 LYS A  55      65.310  51.860 113.530  1.00  0.00           H
ATOM    812  HB2 LYS A  55      66.760  51.910 112.490  1.00  0.00           H
ATOM    813  CG  LYS A  55      67.010  50.880 114.420  1.00  0.00           C
ATOM    814  HG1 LYS A  55      68.060  50.640 114.110  1.00  0.00           H
ATOM    815  HG2 LYS A  55      66.470  50.120 115.010  1.00  0.00           H
ATOM    816  CD  LYS A  55      67.210  52.140 115.340  1.00  0.00           C
ATOM    817  HD1 LYS A  55      67.810  51.730 116.180  1.00  0.00           H
ATOM    818  HD2 LYS A  55      66.200  52.480 115.630  1.00  0.00           H
ATOM    819  CE  LYS A  55      68.010  53.270 114.690  1.00  0.00           C
ATOM    820  HE1 LYS A  55      67.490  53.760 113.840  1.00  0.00           H
ATOM    821  HE2 LYS A  55      69.050  52.930 114.530  1.00  0.00           H
ATOM    822  NZ  LYS A  55      68.110  54.340 115.680  1.00  0.00           N
ATOM    823  HZ1 LYS A  55      67.200  54.610 116.110  1.00  0.00           H
ATOM    824  HZ2 LYS A  55      68.630  55.210 115.430  1.00  0.00           H
ATOM    825  HZ3 LYS A  55      68.690  53.870 116.400  1.00  0.00           H
ATOM    826  C   LYS A  55      64.770  50.440 111.310  1.00  0.00           C
ATOM    827  O   LYS A  55      65.140  50.640 110.130  1.00  0.00           O
ATOM    828  N   GLY A  56      63.560  50.800 111.650  1.00  0.00           N
ATOM    829  HN  GLY A  56      63.270  50.760 112.600  1.00  0.00           H
ATOM    830  CA  GLY A  56      62.620  51.400 110.680  1.00  0.00           C
ATOM    831  HA1 GLY A  56      63.170  52.240 110.270  1.00  0.00           H
ATOM    832  HA2 GLY A  56      61.710  51.610 111.230  1.00  0.00           H
ATOM    833  C   GLY A  56      62.160  50.430 109.600  1.00  0.00           C
ATOM    834  O   GLY A  56      62.550  49.260 109.500  1.00  0.00           O
ATOM    835  N   THR A  57      61.310  50.990 108.780  1.00  0.00           N
ATOM    836  HN  THR A  57      60.930  51.850 109.120  1.00  0.00           H
ATOM    837  CA  THR A  57      60.500  50.310 107.730  1.00  0.00           C
ATOM    838  HA  THR A  57      60.520  49.270 107.990  1.00  0.00           H
ATOM    839  CB  THR A  57      59.060  50.750 107.650  1.00  0.00           C
ATOM    840  HB  THR A  57      58.620  50.060 106.910  1.00  0.00           H
ATOM    841  OG1 THR A  57      58.920  52.150 107.240  1.00  0.00           O
ATOM    842  HG1 THR A  57      59.510  52.270 106.490  1.00  0.00           H
ATOM    843  CG2 THR A  57      58.460  50.690 109.060  1.00  0.00           C
ATOM    844 HG21 THR A  57      58.730  49.650 109.340  1.00  0.00           H
ATOM    845 HG22 THR A  57      57.350  50.810 109.130  1.00  0.00           H
ATOM    846 HG23 THR A  57      58.870  51.460 109.740  1.00  0.00           H
ATOM    847  C   THR A  57      61.250  50.500 106.360  1.00  0.00           C
ATOM    848  O   THR A  57      61.540  51.560 105.820  1.00  0.00           O
ATOM    849  N   TRP A  58      61.720  49.420 105.750  1.00  0.00           N
ATOM    850  HN  TRP A  58      61.480  48.520 106.110  1.00  0.00           H
ATOM    851  CA  TRP A  58      62.440  49.430 104.440  1.00  0.00           C
ATOM    852  HA  TRP A  58      62.810  50.410 104.170  1.00  0.00           H
ATOM    853  CB  TRP A  58      63.650  48.480 104.620  1.00  0.00           C
ATOM    854  HB1 TRP A  58      64.160  48.410 103.630  1.00  0.00           H
ATOM    855  HB2 TRP A  58      63.280  47.470 104.880  1.00  0.00           H
ATOM    856  CG  TRP A  58      64.620  49.060 105.610  1.00  0.00           C
ATOM    857  CD1 TRP A  58      64.660  48.900 106.980  1.00  0.00           C
ATOM    858  HD1 TRP A  58      63.920  48.300 107.490  1.00  0.00           H
ATOM    859  NE1 TRP A  58      65.720  49.600 107.520  1.00  0.00           N
ATOM    860  HE1 TRP A  58      65.630  49.940 108.430  1.00  0.00           H
ATOM    861  CE2 TRP A  58      66.480  50.120 106.510  1.00  0.00           C
ATOM    862  CD2 TRP A  58      65.830  49.820 105.280  1.00  0.00           C
ATOM    863  CE3 TRP A  58      66.390  50.290 104.080  1.00  0.00           C
ATOM    864  HE3 TRP A  58      65.890  50.040 103.160  1.00  0.00           H
ATOM    865  CZ3 TRP A  58      67.530  51.090 104.140  1.00  0.00           C
ATOM    866  HZ3 TRP A  58      67.990  51.400 103.220  1.00  0.00           H
ATOM    867  CZ2 TRP A  58      67.570  51.000 106.550  1.00  0.00           C
ATOM    868  HZ2 TRP A  58      67.910  51.450 107.470  1.00  0.00           H
ATOM    869  CH2 TRP A  58      68.030  51.510 105.370  1.00  0.00           C
ATOM    870  HH2 TRP A  58      68.730  52.340 105.380  1.00  0.00           H
ATOM    871  C   TRP A  58      61.550  48.850 103.320  1.00  0.00           C
ATOM    872  O   TRP A  58      60.870  47.830 103.530  1.00  0.00           O
ATOM    873  N   ARG A  59      61.770  49.370 102.090  1.00  0.00           N
ATOM    874  HN  ARG A  59      62.450  50.100 101.960  1.00  0.00           H
ATOM    875  CA  ARG A  59      61.190  48.980 100.870  1.00  0.00           C
ATOM    876  HA  ARG A  59      61.020  47.910 100.880  1.00  0.00           H
ATOM    877  CB  ARG A  59      59.950  49.930 100.530  1.00  0.00           C
ATOM    878  HB1 ARG A  59      59.640  49.790  99.470  1.00  0.00           H
ATOM    879  HB2 ARG A  59      60.300  50.980 100.610  1.00  0.00           H
ATOM    880  CG  ARG A  59      58.700  49.570 101.420  1.00  0.00           C
ATOM    881  HG1 ARG A  59      57.960  50.360 101.190  1.00  0.00           H
ATOM    882  HG2 ARG A  59      59.030  49.700 102.470  1.00  0.00           H
ATOM    883  CD  ARG A  59      57.990  48.240 101.130  1.00  0.00           C
ATOM    884  HD1 ARG A  59      57.120  48.120 101.810  1.00  0.00           H
ATOM    885  HD2 ARG A  59      58.710  47.400 101.280  1.00  0.00           H
ATOM    886  NE  ARG A  59      57.700  48.150  99.690  1.00  0.00           N
ATOM    887  HE  ARG A  59      58.380  47.940  98.990  1.00  0.00           H
ATOM    888  CZ  ARG A  59      56.470  48.280  99.180  1.00  0.00           C
ATOM    889  NH1 ARG A  59      55.450  48.720  99.800  1.00  0.00           N
ATOM    890 HH11 ARG A  59      55.600  49.010 100.750  1.00  0.00           H
ATOM    891 HH12 ARG A  59      54.660  49.140  99.360  1.00  0.00           H
ATOM    892  NH2 ARG A  59      56.300  48.030  97.900  1.00  0.00           N
ATOM    893 HH21 ARG A  59      57.070  47.620  97.410  1.00  0.00           H
ATOM    894 HH22 ARG A  59      55.380  47.720  97.660  1.00  0.00           H
ATOM    895  C   ARG A  59      62.150  49.200  99.750  1.00  0.00           C
ATOM    896  O   ARG A  59      63.020  50.000  99.820  1.00  0.00           O
ATOM    897  N   CYS A  60      62.110  48.350  98.710  1.00  0.00           N
ATOM    898  HN  CYS A  60      61.330  47.740  98.590  1.00  0.00           H
ATOM    899  CA  CYS A  60      62.950  48.640  97.580  1.00  0.00           C
ATOM    900  HA  CYS A  60      63.960  48.800  97.940  1.00  0.00           H
ATOM    901  CB  CYS A  60      62.960  47.420  96.590  1.00  0.00           C
ATOM    902  HB1 CYS A  60      63.590  47.740  95.730  1.00  0.00           H
ATOM    903  HB2 CYS A  60      61.900  47.260  96.290  1.00  0.00           H
ATOM    904  SG  CYS A  60      63.520  45.910  97.410  1.00  0.00           S
ATOM    905  HG1 CYS A  60      62.370  45.670  98.030  1.00  0.00           H
ATOM    906  C   CYS A  60      62.690  49.910  96.740  1.00  0.00           C
ATOM    907  O   CYS A  60      61.600  50.430  96.700  1.00  0.00           O
ATOM    908  N   CYS A  61      63.730  50.520  96.170  1.00  0.00           N
ATOM    909  HN  CYS A  61      64.600  50.060  96.020  1.00  0.00           H
ATOM    910  CA  CYS A  61      63.530  51.750  95.370  1.00  0.00           C
ATOM    911  HA  CYS A  61      62.670  52.230  95.810  1.00  0.00           H
ATOM    912  CB  CYS A  61      64.780  52.760  95.400  1.00  0.00           C
ATOM    913  HB1 CYS A  61      65.670  52.530  94.790  1.00  0.00           H
ATOM    914  HB2 CYS A  61      65.090  52.770  96.470  1.00  0.00           H
ATOM    915  SG  CYS A  61      64.240  54.460  94.890  1.00  0.00           S
ATOM    916  HG1 CYS A  61      64.970  54.530  93.780  1.00  0.00           H
ATOM    917  C   CYS A  61      63.300  51.430  93.910  1.00  0.00           C
ATOM    918  O   CYS A  61      64.120  50.760  93.350  1.00  0.00           O
ATOM    919  N   PRO A  62      62.220  51.830  93.220  1.00  0.00           N
ATOM    920  CD  PRO A  62      60.960  52.280  93.850  1.00  0.00           C
ATOM    921  HD1 PRO A  62      61.150  53.320  94.210  1.00  0.00           H
ATOM    922  HD2 PRO A  62      60.590  51.500  94.560  1.00  0.00           H
ATOM    923  CA  PRO A  62      61.980  51.250  91.880  1.00  0.00           C
ATOM    924  HA  PRO A  62      62.310  50.230  91.990  1.00  0.00           H
ATOM    925  CB  PRO A  62      60.440  51.260  91.710  1.00  0.00           C
ATOM    926  HB1 PRO A  62      59.990  50.330  92.110  1.00  0.00           H
ATOM    927  HB2 PRO A  62      60.130  51.300  90.650  1.00  0.00           H
ATOM    928  CG  PRO A  62      59.990  52.360  92.610  1.00  0.00           C
ATOM    929  HG1 PRO A  62      60.110  53.420  92.280  1.00  0.00           H
ATOM    930  HG2 PRO A  62      58.940  52.300  92.970  1.00  0.00           H
ATOM    931  C   PRO A  62      62.710  51.800  90.690  1.00  0.00           C
ATOM    932  O   PRO A  62      62.160  52.090  89.640  1.00  0.00           O
ATOM    933  N   THR A  63      64.010  51.780  90.840  1.00  0.00           N
ATOM    934  HN  THR A  63      64.430  51.470  91.690  1.00  0.00           H
ATOM    935  CA  THR A  63      64.990  52.280  89.820  1.00  0.00           C
ATOM    936  HA  THR A  63      64.520  53.200  89.520  1.00  0.00           H
ATOM    937  CB  THR A  63      66.340  52.590  90.400  1.00  0.00           C
ATOM    938  HB  THR A  63      67.120  52.930  89.680  1.00  0.00           H
ATOM    939  OG1 THR A  63      66.880  51.500  91.130  1.00  0.00           O
ATOM    940  HG1 THR A  63      67.130  50.790  90.530  1.00  0.00           H
ATOM    941  CG2 THR A  63      66.320  53.790  91.430  1.00  0.00           C
ATOM    942 HG21 THR A  63      67.350  54.050  91.750  1.00  0.00           H
ATOM    943 HG22 THR A  63      65.780  53.550  92.370  1.00  0.00           H
ATOM    944 HG23 THR A  63      66.030  54.790  91.050  1.00  0.00           H
ATOM    945  C   THR A  63      65.070  51.390  88.630  1.00  0.00           C
ATOM    946  O   THR A  63      65.260  50.170  88.770  1.00  0.00           O
ATOM    947  N   PHE A  64      64.900  51.940  87.430  1.00  0.00           N
ATOM    948  HN  PHE A  64      65.060  52.930  87.430  1.00  0.00           H
ATOM    949  CA  PHE A  64      65.030  51.180  86.160  1.00  0.00           C
ATOM    950  HA  PHE A  64      64.360  50.340  86.180  1.00  0.00           H
ATOM    951  CB  PHE A  64      64.600  52.170  84.970  1.00  0.00           C
ATOM    952  HB1 PHE A  64      65.250  53.070  85.030  1.00  0.00           H
ATOM    953  HB2 PHE A  64      63.510  52.400  85.050  1.00  0.00           H
ATOM    954  CG  PHE A  64      64.740  51.560  83.590  1.00  0.00           C
ATOM    955  CD1 PHE A  64      65.340  52.340  82.540  1.00  0.00           C
ATOM    956  HD1 PHE A  64      65.760  53.320  82.740  1.00  0.00           H
ATOM    957  CE1 PHE A  64      65.460  51.680  81.310  1.00  0.00           C
ATOM    958  HE1 PHE A  64      66.090  52.110  80.550  1.00  0.00           H
ATOM    959  CZ  PHE A  64      64.960  50.440  81.040  1.00  0.00           C
ATOM    960  HZ  PHE A  64      65.100  50.040  80.040  1.00  0.00           H
ATOM    961  CD2 PHE A  64      64.050  50.350  83.250  1.00  0.00           C
ATOM    962  HD2 PHE A  64      63.510  49.720  83.940  1.00  0.00           H
ATOM    963  CE2 PHE A  64      64.120  49.810  81.950  1.00  0.00           C
ATOM    964  HE2 PHE A  64      63.710  48.820  81.780  1.00  0.00           H
ATOM    965  C   PHE A  64      66.420  50.620  85.970  1.00  0.00           C
ATOM    966  O   PHE A  64      66.600  49.410  85.740  1.00  0.00           O
ATOM    967  N   VAL A  65      67.460  51.440  86.110  1.00  0.00           N
ATOM    968  HN  VAL A  65      67.290  52.410  86.210  1.00  0.00           H
ATOM    969  CA  VAL A  65      68.880  51.010  85.970  1.00  0.00           C
ATOM    970  HA  VAL A  65      68.950  50.090  85.420  1.00  0.00           H
ATOM    971  CB  VAL A  65      69.730  51.960  85.140  1.00  0.00           C
ATOM    972  HB  VAL A  65      69.950  52.850  85.760  1.00  0.00           H
ATOM    973  CG1 VAL A  65      71.100  51.350  84.830  1.00  0.00           C
ATOM    974 HG11 VAL A  65      71.110  50.280  84.560  1.00  0.00           H
ATOM    975 HG12 VAL A  65      71.720  51.470  85.750  1.00  0.00           H
ATOM    976 HG13 VAL A  65      71.580  51.890  83.990  1.00  0.00           H
ATOM    977  CG2 VAL A  65      68.980  52.340  83.830  1.00  0.00           C
ATOM    978 HG21 VAL A  65      69.690  52.700  83.050  1.00  0.00           H
ATOM    979 HG22 VAL A  65      68.190  53.090  84.000  1.00  0.00           H
ATOM    980 HG23 VAL A  65      68.420  51.450  83.460  1.00  0.00           H
ATOM    981  C   VAL A  65      69.460  50.880  87.350  1.00  0.00           C
ATOM    982  O   VAL A  65      69.130  51.600  88.280  1.00  0.00           O
ATOM    983  N   GLY A  66      70.270  49.870  87.590  1.00  0.00           N
ATOM    984  HN  GLY A  66      70.510  49.280  86.820  1.00  0.00           H
ATOM    985  CA  GLY A  66      70.700  49.470  88.930  1.00  0.00           C
ATOM    986  HA1 GLY A  66      70.980  50.400  89.400  1.00  0.00           H
ATOM    987  HA2 GLY A  66      71.400  48.650  88.830  1.00  0.00           H
ATOM    988  C   GLY A  66      69.600  48.900  89.820  1.00  0.00           C
ATOM    989  O   GLY A  66      68.390  49.150  89.630  1.00  0.00           O
ATOM    990  N   ASP A  67      69.990  48.210  90.900  1.00  0.00           N
ATOM    991  HN  ASP A  67      70.960  48.030  91.000  1.00  0.00           H
ATOM    992  CA  ASP A  67      69.190  47.910  92.040  1.00  0.00           C
ATOM    993  HA  ASP A  67      68.150  48.150  91.870  1.00  0.00           H
ATOM    994  CB  ASP A  67      69.320  46.430  92.430  1.00  0.00           C
ATOM    995  HB1 ASP A  67      68.590  46.030  93.170  1.00  0.00           H
ATOM    996  HB2 ASP A  67      70.350  46.150  92.720  1.00  0.00           H
ATOM    997  CG  ASP A  67      69.010  45.550  91.240  1.00  0.00           C
ATOM    998  OD1 ASP A  67      69.670  44.480  91.150  1.00  0.00           O
ATOM    999  OD2 ASP A  67      68.060  45.740  90.500  1.00  0.00           O
ATOM   1000  C   ASP A  67      69.500  48.770  93.200  1.00  0.00           C
ATOM   1001  O   ASP A  67      70.630  48.920  93.550  1.00  0.00           O
ATOM   1002  N   VAL A  68      68.480  49.320  93.880  1.00  0.00           N
ATOM   1003  HN  VAL A  68      67.580  48.880  93.810  1.00  0.00           H
ATOM   1004  CA  VAL A  68      68.570  50.370  94.900  1.00  0.00           C
ATOM   1005  HA  VAL A  68      69.500  50.360  95.450  1.00  0.00           H
ATOM   1006  CB  VAL A  68      68.490  51.790  94.410  1.00  0.00           C
ATOM   1007  HB  VAL A  68      67.640  51.880  93.710  1.00  0.00           H
ATOM   1008  CG1 VAL A  68      68.420  52.880  95.560  1.00  0.00           C
ATOM   1009 HG11 VAL A  68      68.700  53.850  95.100  1.00  0.00           H
ATOM   1010 HG12 VAL A  68      69.200  52.680  96.340  1.00  0.00           H
ATOM   1011 HG13 VAL A  68      67.550  52.800  96.240  1.00  0.00           H
ATOM   1012  CG2 VAL A  68      69.740  52.160  93.580  1.00  0.00           C
ATOM   1013 HG21 VAL A  68      70.640  52.240  94.230  1.00  0.00           H
ATOM   1014 HG22 VAL A  68      69.580  53.110  93.030  1.00  0.00           H
ATOM   1015 HG23 VAL A  68      69.910  51.330  92.870  1.00  0.00           H
ATOM   1016  C   VAL A  68      67.530  50.060  96.010  1.00  0.00           C
ATOM   1017  O   VAL A  68      66.400  49.650  95.710  1.00  0.00           O
ATOM   1018  N   CYS A  69      67.800  50.400  97.300  1.00  0.00           N
ATOM   1019  HN  CYS A  69      68.710  50.770  97.500  1.00  0.00           H
ATOM   1020  CA  CYS A  69      66.890  50.210  98.390  1.00  0.00           C
ATOM   1021  HA  CYS A  69      66.000  49.660  98.140  1.00  0.00           H
ATOM   1022  CB  CYS A  69      67.490  49.360  99.440  1.00  0.00           C
ATOM   1023  HB1 CYS A  69      68.360  49.950  99.810  1.00  0.00           H
ATOM   1024  HB2 CYS A  69      67.800  48.420  98.940  1.00  0.00           H
ATOM   1025  SG  CYS A  69      66.470  48.970 100.870  1.00  0.00           S
ATOM   1026  HG1 CYS A  69      67.230  49.400 101.870  1.00  0.00           H
ATOM   1027  C   CYS A  69      66.530  51.580  99.000  1.00  0.00           C
ATOM   1028  O   CYS A  69      67.370  52.430  99.140  1.00  0.00           O
ATOM   1029  N   LEU A  70      65.210  51.850  99.260  1.00  0.00           N
ATOM   1030  HN  LEU A  70      64.560  51.120  99.080  1.00  0.00           H
ATOM   1031  CA  LEU A  70      64.670  53.100  99.730  1.00  0.00           C
ATOM   1032  HA  LEU A  70      65.250  53.900  99.310  1.00  0.00           H
ATOM   1033  CB  LEU A  70      63.150  53.250  99.280  1.00  0.00           C
ATOM   1034  HB1 LEU A  70      62.470  52.470  99.700  1.00  0.00           H
ATOM   1035  HB2 LEU A  70      62.980  53.190  98.180  1.00  0.00           H
ATOM   1036  CG  LEU A  70      62.380  54.590  99.710  1.00  0.00           C
ATOM   1037  HG  LEU A  70      62.620  54.860 100.760  1.00  0.00           H
ATOM   1038  CD1 LEU A  70      62.910  55.780  98.860  1.00  0.00           C
ATOM   1039 HD11 LEU A  70      62.500  56.740  99.240  1.00  0.00           H
ATOM   1040 HD12 LEU A  70      62.560  55.610  97.820  1.00  0.00           H
ATOM   1041 HD13 LEU A  70      64.020  55.750  98.790  1.00  0.00           H
ATOM   1042  CD2 LEU A  70      60.870  54.410  99.480  1.00  0.00           C
ATOM   1043 HD21 LEU A  70      60.490  53.420  99.820  1.00  0.00           H
ATOM   1044 HD22 LEU A  70      60.830  54.410  98.370  1.00  0.00           H
ATOM   1045 HD23 LEU A  70      60.230  55.230  99.860  1.00  0.00           H
ATOM   1046  C   LEU A  70      64.830  53.230 101.220  1.00  0.00           C
ATOM   1047  O   LEU A  70      64.270  52.420 101.980  1.00  0.00           O
ATOM   1048  N   PRO A  71      65.550  54.240 101.870  1.00  0.00           N
ATOM   1049  CD  PRO A  71      66.320  55.310 101.250  1.00  0.00           C
ATOM   1050  HD1 PRO A  71      65.660  55.900 100.580  1.00  0.00           H
ATOM   1051  HD2 PRO A  71      67.110  54.820 100.640  1.00  0.00           H
ATOM   1052  CA  PRO A  71      65.490  54.290 103.310  1.00  0.00           C
ATOM   1053  HA  PRO A  71      65.720  53.330 103.750  1.00  0.00           H
ATOM   1054  CB  PRO A  71      66.600  55.270 103.600  1.00  0.00           C
ATOM   1055  HB1 PRO A  71      67.560  54.710 103.700  1.00  0.00           H
ATOM   1056  HB2 PRO A  71      66.470  55.790 104.570  1.00  0.00           H
ATOM   1057  CG  PRO A  71      66.780  56.210 102.380  1.00  0.00           C
ATOM   1058  HG1 PRO A  71      66.140  57.110 102.460  1.00  0.00           H
ATOM   1059  HG2 PRO A  71      67.850  56.470 102.200  1.00  0.00           H
ATOM   1060  C   PRO A  71      64.190  54.670 103.940  1.00  0.00           C
ATOM   1061  O   PRO A  71      63.440  55.300 103.210  1.00  0.00           O
ATOM   1062  N   PRO A  72      63.980  54.510 105.200  1.00  0.00           N
ATOM   1063  CD  PRO A  72      64.530  53.400 106.030  1.00  0.00           C
ATOM   1064  HD1 PRO A  72      65.630  53.540 106.010  1.00  0.00           H
ATOM   1065  HD2 PRO A  72      64.240  52.410 105.620  1.00  0.00           H
ATOM   1066  CA  PRO A  72      62.790  55.130 105.800  1.00  0.00           C
ATOM   1067  HA  PRO A  72      61.910  54.990 105.190  1.00  0.00           H
ATOM   1068  CB  PRO A  72      62.610  54.420 107.190  1.00  0.00           C
ATOM   1069  HB1 PRO A  72      61.770  53.700 107.120  1.00  0.00           H
ATOM   1070  HB2 PRO A  72      62.230  55.120 107.960  1.00  0.00           H
ATOM   1071  CG  PRO A  72      63.960  53.680 107.400  1.00  0.00           C
ATOM   1072  HG1 PRO A  72      64.730  54.290 107.910  1.00  0.00           H
ATOM   1073  HG2 PRO A  72      63.840  52.710 107.940  1.00  0.00           H
ATOM   1074  C   PRO A  72      62.880  56.620 105.900  1.00  0.00           C
ATOM   1075  O   PRO A  72      63.950  57.160 106.000  1.00  0.00           O
ATOM   1076  N   CYS A  73      61.700  57.310 106.000  1.00  0.00           N
ATOM   1077  HN  CYS A  73      60.870  56.770 106.030  1.00  0.00           H
ATOM   1078  CA  CYS A  73      61.540  58.630 106.530  1.00  0.00           C
ATOM   1079  HA  CYS A  73      62.360  59.250 106.230  1.00  0.00           H
ATOM   1080  CB  CYS A  73      60.250  59.240 105.850  1.00  0.00           C
ATOM   1081  HB1 CYS A  73      59.360  58.680 106.200  1.00  0.00           H
ATOM   1082  HB2 CYS A  73      60.460  59.250 104.760  1.00  0.00           H
ATOM   1083  SG  CYS A  73      59.960  60.930 106.230  1.00  0.00           S
ATOM   1084  HG1 CYS A  73      59.460  60.950 107.460  1.00  0.00           H
ATOM   1085  C   CYS A  73      61.450  58.730 108.040  1.00  0.00           C
ATOM   1086  O   CYS A  73      60.790  57.930 108.730  1.00  0.00           O
ATOM   1087  N   ASN A  74      62.110  59.700 108.600  1.00  0.00           N
ATOM   1088  HN  ASN A  74      62.670  60.260 107.990  1.00  0.00           H
ATOM   1089  CA  ASN A  74      62.260  59.900 110.020  1.00  0.00           C
ATOM   1090  HA  ASN A  74      61.740  59.120 110.550  1.00  0.00           H
ATOM   1091  CB  ASN A  74      63.750  59.840 110.520  1.00  0.00           C
ATOM   1092  HB1 ASN A  74      63.640  60.000 111.620  1.00  0.00           H
ATOM   1093  HB2 ASN A  74      64.290  60.710 110.080  1.00  0.00           H
ATOM   1094  CG  ASN A  74      64.420  58.480 110.190  1.00  0.00           C
ATOM   1095  OD1 ASN A  74      63.760  57.530 109.860  1.00  0.00           O
ATOM   1096  ND2 ASN A  74      65.800  58.520 110.120  1.00  0.00           N
ATOM   1097 HD21 ASN A  74      66.160  57.710 109.660  1.00  0.00           H
ATOM   1098 HD22 ASN A  74      66.220  59.430 110.090  1.00  0.00           H
ATOM   1099  C   ASN A  74      61.700  61.240 110.280  1.00  0.00           C
ATOM   1100  O   ASN A  74      62.050  62.200 109.600  1.00  0.00           O
ATOM   1101  N   PRO A  75      60.920  61.520 111.280  1.00  0.00           N
ATOM   1102  CD  PRO A  75      60.580  62.880 111.670  1.00  0.00           C
ATOM   1103  HD1 PRO A  75      60.030  63.410 110.860  1.00  0.00           H
ATOM   1104  HD2 PRO A  75      61.520  63.350 112.030  1.00  0.00           H
ATOM   1105  CA  PRO A  75      60.350  60.510 112.230  1.00  0.00           C
ATOM   1106  HA  PRO A  75      61.200  59.910 112.530  1.00  0.00           H
ATOM   1107  CB  PRO A  75      59.850  61.360 113.370  1.00  0.00           C
ATOM   1108  HB1 PRO A  75      60.720  61.380 114.060  1.00  0.00           H
ATOM   1109  HB2 PRO A  75      59.060  60.860 113.970  1.00  0.00           H
ATOM   1110  CG  PRO A  75      59.530  62.720 112.740  1.00  0.00           C
ATOM   1111  HG1 PRO A  75      58.490  62.630 112.350  1.00  0.00           H
ATOM   1112  HG2 PRO A  75      59.570  63.610 113.400  1.00  0.00           H
ATOM   1113  C   PRO A  75      59.310  59.580 111.670  1.00  0.00           C
ATOM   1114  O   PRO A  75      59.260  58.430 112.120  1.00  0.00           O
ATOM   1115  N   VAL A  76      58.480  59.990 110.690  1.00  0.00           N
ATOM   1116  HN  VAL A  76      58.750  60.820 110.220  1.00  0.00           H
ATOM   1117  CA  VAL A  76      57.250  59.360 110.320  1.00  0.00           C
ATOM   1118  HA  VAL A  76      57.370  58.290 110.250  1.00  0.00           H
ATOM   1119  CB  VAL A  76      56.120  59.510 111.290  1.00  0.00           C
ATOM   1120  HB  VAL A  76      56.280  58.840 112.160  1.00  0.00           H
ATOM   1121  CG1 VAL A  76      56.080  60.930 111.900  1.00  0.00           C
ATOM   1122 HG11 VAL A  76      55.100  61.040 112.430  1.00  0.00           H
ATOM   1123 HG12 VAL A  76      56.250  61.660 111.090  1.00  0.00           H
ATOM   1124 HG13 VAL A  76      56.930  61.030 112.610  1.00  0.00           H
ATOM   1125  CG2 VAL A  76      54.720  59.080 110.720  1.00  0.00           C
ATOM   1126 HG21 VAL A  76      54.850  58.040 110.340  1.00  0.00           H
ATOM   1127 HG22 VAL A  76      54.330  59.710 109.900  1.00  0.00           H
ATOM   1128 HG23 VAL A  76      54.010  59.010 111.570  1.00  0.00           H
ATOM   1129  C   VAL A  76      57.000  59.950 108.910  1.00  0.00           C
ATOM   1130  O   VAL A  76      57.390  61.110 108.690  1.00  0.00           O
ATOM   1131  N   CYS A  77      56.330  59.270 107.970  1.00  0.00           N
ATOM   1132  HN  CYS A  77      55.930  58.370 108.140  1.00  0.00           H
ATOM   1133  CA  CYS A  77      55.900  59.840 106.720  1.00  0.00           C
ATOM   1134  HA  CYS A  77      56.790  60.130 106.170  1.00  0.00           H
ATOM   1135  CB  CYS A  77      55.160  58.790 105.920  1.00  0.00           C
ATOM   1136  HB1 CYS A  77      54.530  59.290 105.160  1.00  0.00           H
ATOM   1137  HB2 CYS A  77      54.530  58.230 106.650  1.00  0.00           H
ATOM   1138  SG  CYS A  77      56.240  57.580 105.150  1.00  0.00           S
ATOM   1139  HG1 CYS A  77      57.030  58.280 104.350  1.00  0.00           H
ATOM   1140  C   CYS A  77      54.820  60.950 106.900  1.00  0.00           C
ATOM   1141  O   CYS A  77      53.900  60.730 107.650  1.00  0.00           O
ATOM   1142  N   PRO A  78      54.920  62.130 106.350  1.00  0.00           N
ATOM   1143  CD  PRO A  78      56.070  62.580 105.560  1.00  0.00           C
ATOM   1144  HD1 PRO A  78      56.070  61.870 104.710  1.00  0.00           H
ATOM   1145  HD2 PRO A  78      57.060  62.520 106.070  1.00  0.00           H
ATOM   1146  CA  PRO A  78      53.740  62.900 106.100  1.00  0.00           C
ATOM   1147  HA  PRO A  78      53.430  63.210 107.090  1.00  0.00           H
ATOM   1148  CB  PRO A  78      54.150  63.910 105.090  1.00  0.00           C
ATOM   1149  HB1 PRO A  78      53.600  64.850 105.330  1.00  0.00           H
ATOM   1150  HB2 PRO A  78      53.770  63.690 104.070  1.00  0.00           H
ATOM   1151  CG  PRO A  78      55.670  64.030 105.190  1.00  0.00           C
ATOM   1152  HG1 PRO A  78      56.290  64.410 104.350  1.00  0.00           H
ATOM   1153  HG2 PRO A  78      55.850  64.670 106.070  1.00  0.00           H
ATOM   1154  C   PRO A  78      52.430  62.280 105.550  1.00  0.00           C
ATOM   1155  O   PRO A  78      52.560  61.540 104.550  1.00  0.00           O
ATOM   1156  N   LEU A  79      51.270  62.480 106.080  1.00  0.00           N
ATOM   1157  HN  LEU A  79      51.170  63.150 106.820  1.00  0.00           H
ATOM   1158  CA  LEU A  79      49.990  62.000 105.540  1.00  0.00           C
ATOM   1159  HA  LEU A  79      50.090  60.920 105.510  1.00  0.00           H
ATOM   1160  CB  LEU A  79      48.880  62.430 106.590  1.00  0.00           C
ATOM   1161  HB1 LEU A  79      49.030  63.530 106.720  1.00  0.00           H
ATOM   1162  HB2 LEU A  79      49.080  61.910 107.550  1.00  0.00           H
ATOM   1163  CG  LEU A  79      47.440  62.310 106.220  1.00  0.00           C
ATOM   1164  HG  LEU A  79      47.190  62.760 105.240  1.00  0.00           H
ATOM   1165  CD1 LEU A  79      47.030  60.840 106.030  1.00  0.00           C
ATOM   1166 HD11 LEU A  79      47.710  60.350 105.300  1.00  0.00           H
ATOM   1167 HD12 LEU A  79      45.990  60.710 105.680  1.00  0.00           H
ATOM   1168 HD13 LEU A  79      47.120  60.290 106.990  1.00  0.00           H
ATOM   1169  CD2 LEU A  79      46.500  62.880 107.430  1.00  0.00           C
ATOM   1170 HD21 LEU A  79      46.580  63.990 107.340  1.00  0.00           H
ATOM   1171 HD22 LEU A  79      46.940  62.470 108.360  1.00  0.00           H
ATOM   1172 HD23 LEU A  79      45.450  62.550 107.310  1.00  0.00           H
ATOM   1173  C   LEU A  79      49.810  62.430 104.020  1.00  0.00           C
ATOM   1174  O   LEU A  79      49.780  63.650 103.720  1.00  0.00           O
ATOM   1175  N   PHE A  80      49.530  61.490 103.080  1.00  0.00           N
ATOM   1176  HN  PHE A  80      49.350  60.550 103.370  1.00  0.00           H
ATOM   1177  CA  PHE A  80      49.240  61.850 101.650  1.00  0.00           C
ATOM   1178  HA  PHE A  80      48.960  60.890 101.240  1.00  0.00           H
ATOM   1179  CB  PHE A  80      48.090  62.740 101.350  1.00  0.00           C
ATOM   1180  HB1 PHE A  80      47.820  62.570 100.290  1.00  0.00           H
ATOM   1181  HB2 PHE A  80      48.310  63.830 101.430  1.00  0.00           H
ATOM   1182  CG  PHE A  80      46.880  62.440 102.130  1.00  0.00           C
ATOM   1183  CD1 PHE A  80      46.190  63.420 102.860  1.00  0.00           C
ATOM   1184  HD1 PHE A  80      46.630  64.400 102.910  1.00  0.00           H
ATOM   1185  CE1 PHE A  80      44.960  63.140 103.410  1.00  0.00           C
ATOM   1186  HE1 PHE A  80      44.540  63.930 104.010  1.00  0.00           H
ATOM   1187  CZ  PHE A  80      44.350  61.890 103.200  1.00  0.00           C
ATOM   1188  HZ  PHE A  80      43.350  61.700 103.570  1.00  0.00           H
ATOM   1189  CD2 PHE A  80      46.270  61.230 101.930  1.00  0.00           C
ATOM   1190  HD2 PHE A  80      46.810  60.550 101.290  1.00  0.00           H
ATOM   1191  CE2 PHE A  80      45.040  60.890 102.440  1.00  0.00           C
ATOM   1192  HE2 PHE A  80      44.510  59.940 102.380  1.00  0.00           H
ATOM   1193  C   PHE A  80      50.530  62.170 100.910  1.00  0.00           C
ATOM   1194  O   PHE A  80      50.370  62.850  99.930  1.00  0.00           O
ATOM   1195  N   SER A  81      51.700  61.600 101.190  1.00  0.00           N
ATOM   1196  HN  SER A  81      51.660  60.930 101.920  1.00  0.00           H
ATOM   1197  CA  SER A  81      52.930  61.890 100.470  1.00  0.00           C
ATOM   1198  HA  SER A  81      52.720  62.290  99.490  1.00  0.00           H
ATOM   1199  CB  SER A  81      53.800  63.060 101.020  1.00  0.00           C
ATOM   1200  HB1 SER A  81      54.740  63.060 100.420  1.00  0.00           H
ATOM   1201  HB2 SER A  81      54.110  62.870 102.070  1.00  0.00           H
ATOM   1202  OG  SER A  81      53.150  64.380 100.950  1.00  0.00           O
ATOM   1203  HG1 SER A  81      52.590  64.320 101.730  1.00  0.00           H
ATOM   1204  C   SER A  81      53.760  60.670 100.340  1.00  0.00           C
ATOM   1205  O   SER A  81      53.830  59.800 101.240  1.00  0.00           O
ATOM   1206  N   VAL A  82      54.490  60.540  99.210  1.00  0.00           N
ATOM   1207  HN  VAL A  82      54.590  61.320  98.600  1.00  0.00           H
ATOM   1208  CA  VAL A  82      54.990  59.300  98.700  1.00  0.00           C
ATOM   1209  HA  VAL A  82      54.540  58.510  99.280  1.00  0.00           H
ATOM   1210  CB  VAL A  82      54.630  59.070  97.230  1.00  0.00           C
ATOM   1211  HB  VAL A  82      55.280  59.490  96.440  1.00  0.00           H
ATOM   1212  CG1 VAL A  82      54.370  57.540  97.050  1.00  0.00           C
ATOM   1213 HG11 VAL A  82      54.110  57.320  95.990  1.00  0.00           H
ATOM   1214 HG12 VAL A  82      53.530  57.200  97.690  1.00  0.00           H
ATOM   1215 HG13 VAL A  82      55.230  56.870  97.260  1.00  0.00           H
ATOM   1216  CG2 VAL A  82      53.270  59.740  97.030  1.00  0.00           C
ATOM   1217 HG21 VAL A  82      53.300  60.850  97.020  1.00  0.00           H
ATOM   1218 HG22 VAL A  82      52.510  59.380  97.760  1.00  0.00           H
ATOM   1219 HG23 VAL A  82      52.980  59.340  96.030  1.00  0.00           H
ATOM   1220  C   VAL A  82      56.530  59.390  98.670  1.00  0.00           C
ATOM   1221  O   VAL A  82      57.150  60.430  98.380  1.00  0.00           O
ATOM   1222  N   CYS A  83      57.260  58.290  99.000  1.00  0.00           N
ATOM   1223  HN  CYS A  83      56.930  57.350  99.000  1.00  0.00           H
ATOM   1224  CA  CYS A  83      58.650  58.370  99.240  1.00  0.00           C
ATOM   1225  HA  CYS A  83      58.800  59.430  99.400  1.00  0.00           H
ATOM   1226  CB  CYS A  83      59.040  57.520 100.460  1.00  0.00           C
ATOM   1227  HB1 CYS A  83      60.130  57.680 100.530  1.00  0.00           H
ATOM   1228  HB2 CYS A  83      58.920  56.430 100.260  1.00  0.00           H
ATOM   1229  SG  CYS A  83      58.210  58.090 102.070  1.00  0.00           S
ATOM   1230  HG1 CYS A  83      57.010  58.020 101.500  1.00  0.00           H
ATOM   1231  C   CYS A  83      59.540  58.190  97.970  1.00  0.00           C
ATOM   1232  O   CYS A  83      59.260  57.440  97.050  1.00  0.00           O
ATOM   1233  N   THR A  84      60.700  58.900  97.870  1.00  0.00           N
ATOM   1234  HN  THR A  84      60.900  59.610  98.540  1.00  0.00           H
ATOM   1235  CA  THR A  84      61.520  58.880  96.680  1.00  0.00           C
ATOM   1236  HA  THR A  84      61.480  57.920  96.180  1.00  0.00           H
ATOM   1237  CB  THR A  84      60.950  59.920  95.690  1.00  0.00           C
ATOM   1238  HB  THR A  84      59.850  59.850  95.850  1.00  0.00           H
ATOM   1239  OG1 THR A  84      61.300  59.560  94.430  1.00  0.00           O
ATOM   1240  HG1 THR A  84      60.850  58.710  94.380  1.00  0.00           H
ATOM   1241  CG2 THR A  84      61.380  61.400  95.880  1.00  0.00           C
ATOM   1242 HG21 THR A  84      60.850  62.040  95.150  1.00  0.00           H
ATOM   1243 HG22 THR A  84      62.480  61.460  95.810  1.00  0.00           H
ATOM   1244 HG23 THR A  84      61.210  61.800  96.900  1.00  0.00           H
ATOM   1245  C   THR A  84      62.950  59.300  97.110  1.00  0.00           C
ATOM   1246  O   THR A  84      63.180  59.660  98.260  1.00  0.00           O
ATOM   1247  N   LEU A  85      63.880  59.190  96.200  1.00  0.00           N
ATOM   1248  HN  LEU A  85      63.700  58.910  95.260  1.00  0.00           H
ATOM   1249  CA  LEU A  85      65.270  59.570  96.470  1.00  0.00           C
ATOM   1250  HA  LEU A  85      65.450  59.800  97.510  1.00  0.00           H
ATOM   1251  CB  LEU A  85      66.190  58.430  96.000  1.00  0.00           C
ATOM   1252  HB1 LEU A  85      67.250  58.760  96.100  1.00  0.00           H
ATOM   1253  HB2 LEU A  85      65.890  58.160  94.970  1.00  0.00           H
ATOM   1254  CG  LEU A  85      66.050  57.240  96.900  1.00  0.00           C
ATOM   1255  HG  LEU A  85      65.080  56.710  96.850  1.00  0.00           H
ATOM   1256  CD1 LEU A  85      67.100  56.200  96.370  1.00  0.00           C
ATOM   1257 HD11 LEU A  85      68.130  56.640  96.370  1.00  0.00           H
ATOM   1258 HD12 LEU A  85      66.910  55.760  95.370  1.00  0.00           H
ATOM   1259 HD13 LEU A  85      67.220  55.340  97.060  1.00  0.00           H
ATOM   1260  CD2 LEU A  85      66.420  57.530  98.390  1.00  0.00           C
ATOM   1261 HD21 LEU A  85      67.160  58.350  98.350  1.00  0.00           H
ATOM   1262 HD22 LEU A  85      66.830  56.590  98.810  1.00  0.00           H
ATOM   1263 HD23 LEU A  85      65.540  57.960  98.920  1.00  0.00           H
ATOM   1264  C   LEU A  85      65.590  60.840  95.730  1.00  0.00           C
ATOM   1265  O   LEU A  85      65.410  60.960  94.500  1.00  0.00           O
ATOM   1266  N   VAL A  86      66.040  61.870  96.460  1.00  0.00           N
ATOM   1267  HN  VAL A  86      66.140  61.780  97.450  1.00  0.00           H
ATOM   1268  CA  VAL A  86      66.650  63.060  95.840  1.00  0.00           C
ATOM   1269  HA  VAL A  86      66.290  63.160  94.820  1.00  0.00           H
ATOM   1270  CB  VAL A  86      66.250  64.490  96.440  1.00  0.00           C
ATOM   1271  HB  VAL A  86      66.810  65.310  95.940  1.00  0.00           H
ATOM   1272  CG1 VAL A  86      64.810  64.730  95.980  1.00  0.00           C
ATOM   1273 HG11 VAL A  86      64.140  63.920  96.350  1.00  0.00           H
ATOM   1274 HG12 VAL A  86      64.690  64.580  94.880  1.00  0.00           H
ATOM   1275 HG13 VAL A  86      64.510  65.760  96.240  1.00  0.00           H
ATOM   1276  CG2 VAL A  86      66.460  64.540  97.940  1.00  0.00           C
ATOM   1277 HG21 VAL A  86      66.100  65.570  98.170  1.00  0.00           H
ATOM   1278 HG22 VAL A  86      67.530  64.380  98.170  1.00  0.00           H
ATOM   1279 HG23 VAL A  86      65.850  63.790  98.500  1.00  0.00           H
ATOM   1280  C   VAL A  86      68.170  62.930  95.770  1.00  0.00           C
ATOM   1281  O   VAL A  86      68.780  62.420  96.700  1.00  0.00           O
ATOM   1282  N   SER A  87      68.840  63.100  94.630  1.00  0.00           N
ATOM   1283  HN  SER A  87      68.400  63.720  93.980  1.00  0.00           H
ATOM   1284  CA  SER A  87      70.230  62.590  94.410  1.00  0.00           C
ATOM   1285  HA  SER A  87      70.550  62.090  95.310  1.00  0.00           H
ATOM   1286  CB  SER A  87      70.370  61.660  93.220  1.00  0.00           C
ATOM   1287  HB1 SER A  87      70.100  62.240  92.310  1.00  0.00           H
ATOM   1288  HB2 SER A  87      69.680  60.800  93.410  1.00  0.00           H
ATOM   1289  OG  SER A  87      71.680  61.070  93.110  1.00  0.00           O
ATOM   1290  HG1 SER A  87      71.810  60.930  92.170  1.00  0.00           H
ATOM   1291  C   SER A  87      71.280  63.760  94.310  1.00  0.00           C
ATOM   1292  O   SER A  87      72.440  63.630  93.940  1.00  0.00           O
ATOM   1293  N   GLN A  88      70.940  65.040  94.520  1.00  0.00           N
ATOM   1294  HN  GLN A  88      70.000  65.310  94.690  1.00  0.00           H
ATOM   1295  CA  GLN A  88      71.940  66.060  94.670  1.00  0.00           C
ATOM   1296  HA  GLN A  88      72.540  66.040  93.770  1.00  0.00           H
ATOM   1297  CB  GLN A  88      71.270  67.430  94.700  1.00  0.00           C
ATOM   1298  HB1 GLN A  88      70.420  67.400  93.980  1.00  0.00           H
ATOM   1299  HB2 GLN A  88      72.040  68.160  94.380  1.00  0.00           H
ATOM   1300  CG  GLN A  88      70.700  68.020  96.010  1.00  0.00           C
ATOM   1301  HG1 GLN A  88      70.380  69.060  95.800  1.00  0.00           H
ATOM   1302  HG2 GLN A  88      71.400  67.960  96.870  1.00  0.00           H
ATOM   1303  CD  GLN A  88      69.460  67.250  96.450  1.00  0.00           C
ATOM   1304  OE1 GLN A  88      69.420  66.430  97.400  1.00  0.00           O
ATOM   1305  NE2 GLN A  88      68.330  67.500  95.720  1.00  0.00           N
ATOM   1306 HE21 GLN A  88      67.440  67.170  96.040  1.00  0.00           H
ATOM   1307 HE22 GLN A  88      68.340  67.990  94.840  1.00  0.00           H
ATOM   1308  C   GLN A  88      72.990  65.830  95.830  1.00  0.00           C
ATOM   1309  O   GLN A  88      74.220  65.810  95.610  1.00  0.00           O
ATOM   1310  N   VAL A  89      72.520  65.480  97.030  1.00  0.00           N
ATOM   1311  HN  VAL A  89      71.540  65.410  97.200  1.00  0.00           H
ATOM   1312  CA  VAL A  89      73.280  65.010  98.180  1.00  0.00           C
ATOM   1313  HA  VAL A  89      74.150  65.640  98.300  1.00  0.00           H
ATOM   1314  CB  VAL A  89      72.380  64.980  99.380  1.00  0.00           C
ATOM   1315  HB  VAL A  89      71.410  64.530  99.090  1.00  0.00           H
ATOM   1316  CG1 VAL A  89      73.120  64.290 100.540  1.00  0.00           C
ATOM   1317 HG11 VAL A  89      73.450  63.230 100.420  1.00  0.00           H
ATOM   1318 HG12 VAL A  89      72.440  64.330 101.420  1.00  0.00           H
ATOM   1319 HG13 VAL A  89      74.040  64.830 100.830  1.00  0.00           H
ATOM   1320  CG2 VAL A  89      71.930  66.410  99.790  1.00  0.00           C
ATOM   1321 HG21 VAL A  89      71.220  66.410 100.640  1.00  0.00           H
ATOM   1322 HG22 VAL A  89      71.420  66.990  98.990  1.00  0.00           H
ATOM   1323 HG23 VAL A  89      72.790  66.990 100.180  1.00  0.00           H
ATOM   1324  C   VAL A  89      73.820  63.600  97.850  1.00  0.00           C
ATOM   1325  O   VAL A  89      73.090  62.850  97.250  1.00  0.00           O
ATOM   1326  N   LYS A  90      74.990  63.290  98.230  1.00  0.00           N
ATOM   1327  HN  LYS A  90      75.500  64.010  98.690  1.00  0.00           H
ATOM   1328  CA  LYS A  90      75.550  61.980  98.110  1.00  0.00           C
ATOM   1329  HA  LYS A  90      74.870  61.310  97.630  1.00  0.00           H
ATOM   1330  CB  LYS A  90      76.840  61.980  97.260  1.00  0.00           C
ATOM   1331  HB1 LYS A  90      77.110  60.910  97.150  1.00  0.00           H
ATOM   1332  HB2 LYS A  90      77.660  62.450  97.840  1.00  0.00           H
ATOM   1333  CG  LYS A  90      76.840  62.760  95.940  1.00  0.00           C
ATOM   1334  HG1 LYS A  90      77.830  62.730  95.430  1.00  0.00           H
ATOM   1335  HG2 LYS A  90      76.620  63.830  96.170  1.00  0.00           H
ATOM   1336  CD  LYS A  90      75.760  62.350  94.970  1.00  0.00           C
ATOM   1337  HD1 LYS A  90      74.780  62.480  95.470  1.00  0.00           H
ATOM   1338  HD2 LYS A  90      75.960  61.270  94.830  1.00  0.00           H
ATOM   1339  CE  LYS A  90      75.840  63.290  93.720  1.00  0.00           C
ATOM   1340  HE1 LYS A  90      76.810  63.090  93.230  1.00  0.00           H
ATOM   1341  HE2 LYS A  90      75.780  64.370  94.000  1.00  0.00           H
ATOM   1342  NZ  LYS A  90      74.790  62.940  92.770  1.00  0.00           N
ATOM   1343  HZ1 LYS A  90      74.650  63.730  92.120  1.00  0.00           H
ATOM   1344  HZ2 LYS A  90      73.860  62.740  93.200  1.00  0.00           H
ATOM   1345  HZ3 LYS A  90      75.140  62.120  92.220  1.00  0.00           H
ATOM   1346  C   LYS A  90      75.850  61.500  99.550  1.00  0.00           C
ATOM   1347  O   LYS A  90      76.580  62.160 100.230  1.00  0.00           O
ATOM   1348  N   PRO A  91      75.390  60.300  99.990  1.00  0.00           N
ATOM   1349  CD  PRO A  91      76.000  59.530 101.110  1.00  0.00           C
ATOM   1350  HD1 PRO A  91      75.480  59.740 102.070  1.00  0.00           H
ATOM   1351  HD2 PRO A  91      77.080  59.770 101.200  1.00  0.00           H
ATOM   1352  CA  PRO A  91      74.420  59.420  99.300  1.00  0.00           C
ATOM   1353  HA  PRO A  91      74.820  59.150  98.330  1.00  0.00           H
ATOM   1354  CB  PRO A  91      74.280  58.210 100.240  1.00  0.00           C
ATOM   1355  HB1 PRO A  91      73.900  57.290  99.740  1.00  0.00           H
ATOM   1356  HB2 PRO A  91      73.600  58.420 101.090  1.00  0.00           H
ATOM   1357  CG  PRO A  91      75.700  58.020 100.840  1.00  0.00           C
ATOM   1358  HG1 PRO A  91      75.710  57.420 101.770  1.00  0.00           H
ATOM   1359  HG2 PRO A  91      76.300  57.630  99.990  1.00  0.00           H
ATOM   1360  C   PRO A  91      73.150  60.080  99.090  1.00  0.00           C
ATOM   1361  O   PRO A  91      72.690  60.910  99.860  1.00  0.00           O
ATOM   1362  N   TRP A  92      72.350  59.470  98.180  1.00  0.00           N
ATOM   1363  HN  TRP A  92      72.650  58.780  97.520  1.00  0.00           H
ATOM   1364  CA  TRP A  92      70.870  59.670  98.070  1.00  0.00           C
ATOM   1365  HA  TRP A  92      70.760  60.650  97.640  1.00  0.00           H
ATOM   1366  CB  TRP A  92      70.070  58.670  97.230  1.00  0.00           C
ATOM   1367  HB1 TRP A  92      70.100  59.260  96.290  1.00  0.00           H
ATOM   1368  HB2 TRP A  92      68.980  58.510  97.430  1.00  0.00           H
ATOM   1369  CG  TRP A  92      70.750  57.370  97.100  1.00  0.00           C
ATOM   1370  CD1 TRP A  92      71.530  56.940  96.080  1.00  0.00           C
ATOM   1371  HD1 TRP A  92      71.900  57.660  95.360  1.00  0.00           H
ATOM   1372  NE1 TRP A  92      71.990  55.670  96.300  1.00  0.00           N
ATOM   1373  HE1 TRP A  92      72.420  55.030  95.690  1.00  0.00           H
ATOM   1374  CE2 TRP A  92      71.550  55.270  97.510  1.00  0.00           C
ATOM   1375  CD2 TRP A  92      70.670  56.270  98.030  1.00  0.00           C
ATOM   1376  CE3 TRP A  92      69.970  55.970  99.220  1.00  0.00           C
ATOM   1377  HE3 TRP A  92      69.290  56.600  99.770  1.00  0.00           H
ATOM   1378  CZ3 TRP A  92      70.130  54.660  99.790  1.00  0.00           C
ATOM   1379  HZ3 TRP A  92      69.440  54.380 100.570  1.00  0.00           H
ATOM   1380  CZ2 TRP A  92      71.750  54.060  98.100  1.00  0.00           C
ATOM   1381  HZ2 TRP A  92      72.390  53.380  97.560  1.00  0.00           H
ATOM   1382  CH2 TRP A  92      70.940  53.750  99.190  1.00  0.00           C
ATOM   1383  HH2 TRP A  92      70.880  52.750  99.590  1.00  0.00           H
ATOM   1384  C   TRP A  92      70.140  59.840  99.340  1.00  0.00           C
ATOM   1385  O   TRP A  92      70.300  59.110 100.320  1.00  0.00           O
ATOM   1386  N   LYS A  93      69.300  60.910  99.450  1.00  0.00           N
ATOM   1387  HN  LYS A  93      69.030  61.570  98.750  1.00  0.00           H
ATOM   1388  CA  LYS A  93      68.500  61.280 100.620  1.00  0.00           C
ATOM   1389  HA  LYS A  93      68.770  60.540 101.360  1.00  0.00           H
ATOM   1390  CB  LYS A  93      68.830  62.690 101.150  1.00  0.00           C
ATOM   1391  HB1 LYS A  93      68.090  62.870 101.950  1.00  0.00           H
ATOM   1392  HB2 LYS A  93      68.650  63.470 100.390  1.00  0.00           H
ATOM   1393  CG  LYS A  93      70.260  62.870 101.750  1.00  0.00           C
ATOM   1394  HG1 LYS A  93      70.340  63.940 102.040  1.00  0.00           H
ATOM   1395  HG2 LYS A  93      70.940  62.850 100.870  1.00  0.00           H
ATOM   1396  CD  LYS A  93      70.660  62.020 102.920  1.00  0.00           C
ATOM   1397  HD1 LYS A  93      70.420  60.980 102.610  1.00  0.00           H
ATOM   1398  HD2 LYS A  93      70.090  62.350 103.810  1.00  0.00           H
ATOM   1399  CE  LYS A  93      72.090  62.200 103.510  1.00  0.00           C
ATOM   1400  HE1 LYS A  93      72.080  61.620 104.460  1.00  0.00           H
ATOM   1401  HE2 LYS A  93      72.200  63.290 103.710  1.00  0.00           H
ATOM   1402  NZ  LYS A  93      72.980  61.480 102.650  1.00  0.00           N
ATOM   1403  HZ1 LYS A  93      73.970  61.790 102.730  1.00  0.00           H
ATOM   1404  HZ2 LYS A  93      72.700  61.460 101.650  1.00  0.00           H
ATOM   1405  HZ3 LYS A  93      73.030  60.490 102.960  1.00  0.00           H
ATOM   1406  C   LYS A  93      67.020  61.140 100.250  1.00  0.00           C
ATOM   1407  O   LYS A  93      66.590  61.280  99.080  1.00  0.00           O
ATOM   1408  N   SER A  94      66.250  60.700 101.190  1.00  0.00           N
ATOM   1409  HN  SER A  94      66.600  60.400 102.070  1.00  0.00           H
ATOM   1410  CA  SER A  94      64.790  60.570 101.010  1.00  0.00           C
ATOM   1411  HA  SER A  94      64.600  59.810 100.270  1.00  0.00           H
ATOM   1412  CB  SER A  94      64.190  60.010 102.300  1.00  0.00           C
ATOM   1413  HB1 SER A  94      64.580  60.630 103.140  1.00  0.00           H
ATOM   1414  HB2 SER A  94      64.670  59.010 102.430  1.00  0.00           H
ATOM   1415  OG  SER A  94      62.800  59.940 102.390  1.00  0.00           O
ATOM   1416  HG1 SER A  94      62.480  59.030 102.410  1.00  0.00           H
ATOM   1417  C   SER A  94      64.070  61.960 100.860  1.00  0.00           C
ATOM   1418  O   SER A  94      64.510  62.990 101.350  1.00  0.00           O
ATOM   1419  N   TYR A  95      63.000  61.990 100.070  1.00  0.00           N
ATOM   1420  HN  TYR A  95      62.650  61.170  99.630  1.00  0.00           H
ATOM   1421  CA  TYR A  95      62.150  63.130  99.910  1.00  0.00           C
ATOM   1422  HA  TYR A  95      62.180  63.700 100.820  1.00  0.00           H
ATOM   1423  CB  TYR A  95      62.620  64.000  98.610  1.00  0.00           C
ATOM   1424  HB1 TYR A  95      62.520  63.400  97.680  1.00  0.00           H
ATOM   1425  HB2 TYR A  95      63.650  64.320  98.880  1.00  0.00           H
ATOM   1426  CG  TYR A  95      61.720  65.220  98.580  1.00  0.00           C
ATOM   1427  CD1 TYR A  95      60.460  65.190  98.020  1.00  0.00           C
ATOM   1428  HD1 TYR A  95      60.000  64.300  97.620  1.00  0.00           H
ATOM   1429  CE1 TYR A  95      59.680  66.310  97.960  1.00  0.00           C
ATOM   1430  HE1 TYR A  95      58.730  66.250  97.440  1.00  0.00           H
ATOM   1431  CZ  TYR A  95      60.090  67.530  98.410  1.00  0.00           C
ATOM   1432  OH  TYR A  95      59.200  68.630  98.340  1.00  0.00           O
ATOM   1433  HH  TYR A  95      58.520  68.500  97.670  1.00  0.00           H
ATOM   1434  CD2 TYR A  95      62.210  66.460  99.170  1.00  0.00           C
ATOM   1435  HD2 TYR A  95      63.210  66.520  99.580  1.00  0.00           H
ATOM   1436  CE2 TYR A  95      61.330  67.640  99.140  1.00  0.00           C
ATOM   1437  HE2 TYR A  95      61.760  68.500  99.630  1.00  0.00           H
ATOM   1438  C   TYR A  95      60.760  62.540  99.840  1.00  0.00           C
ATOM   1439  O   TYR A  95      60.590  61.460  99.350  1.00  0.00           O
ATOM   1440  N   CYS A  96      59.820  63.280 100.470  1.00  0.00           N
ATOM   1441  HN  CYS A  96      60.070  64.090 100.990  1.00  0.00           H
ATOM   1442  CA  CYS A  96      58.440  62.970 100.410  1.00  0.00           C
ATOM   1443  HA  CYS A  96      58.250  61.930 100.170  1.00  0.00           H
ATOM   1444  CB  CYS A  96      57.810  63.100 101.790  1.00  0.00           C
ATOM   1445  HB1 CYS A  96      56.710  63.060 101.640  1.00  0.00           H
ATOM   1446  HB2 CYS A  96      58.080  64.110 102.170  1.00  0.00           H
ATOM   1447  SG  CYS A  96      58.510  61.890 102.810  1.00  0.00           S
ATOM   1448  HG1 CYS A  96      59.760  62.180 102.470  1.00  0.00           H
ATOM   1449  C   CYS A  96      57.690  63.710  99.270  1.00  0.00           C
ATOM   1450  O   CYS A  96      57.380  64.930  99.400  1.00  0.00           O
ATOM   1451  N   VAL A  97      57.360  63.180  98.110  1.00  0.00           N
ATOM   1452  HN  VAL A  97      57.370  62.190  97.980  1.00  0.00           H
ATOM   1453  CA  VAL A  97      56.600  63.920  97.120  1.00  0.00           C
ATOM   1454  HA  VAL A  97      56.910  64.950  97.050  1.00  0.00           H
ATOM   1455  CB  VAL A  97      56.780  63.380  95.730  1.00  0.00           C
ATOM   1456  HB  VAL A  97      56.230  62.430  95.540  1.00  0.00           H
ATOM   1457  CG1 VAL A  97      56.240  64.410  94.750  1.00  0.00           C
ATOM   1458 HG11 VAL A  97      55.170  64.290  94.460  1.00  0.00           H
ATOM   1459 HG12 VAL A  97      56.770  64.460  93.770  1.00  0.00           H
ATOM   1460 HG13 VAL A  97      56.540  65.430  95.070  1.00  0.00           H
ATOM   1461  CG2 VAL A  97      58.230  63.140  95.370  1.00  0.00           C
ATOM   1462 HG21 VAL A  97      58.330  62.750  94.330  1.00  0.00           H
ATOM   1463 HG22 VAL A  97      58.760  62.550  96.150  1.00  0.00           H
ATOM   1464 HG23 VAL A  97      58.750  64.120  95.380  1.00  0.00           H
ATOM   1465  C   VAL A  97      55.130  63.790  97.480  1.00  0.00           C
ATOM   1466  O   VAL A  97      54.640  62.750  97.940  1.00  0.00           O
ATOM   1467  N   PHE A  98      54.360  64.890  97.460  1.00  0.00           N
ATOM   1468  HN  PHE A  98      54.770  65.790  97.320  1.00  0.00           H
ATOM   1469  CA  PHE A  98      52.960  64.930  97.820  1.00  0.00           C
ATOM   1470  HA  PHE A  98      52.900  64.330  98.720  1.00  0.00           H
ATOM   1471  CB  PHE A  98      52.580  66.410  98.200  1.00  0.00           C
ATOM   1472  HB1 PHE A  98      52.990  66.990  97.350  1.00  0.00           H
ATOM   1473  HB2 PHE A  98      53.110  66.820  99.090  1.00  0.00           H
ATOM   1474  CG  PHE A  98      51.150  66.680  98.360  1.00  0.00           C
ATOM   1475  CD1 PHE A  98      50.550  67.560  97.500  1.00  0.00           C
ATOM   1476  HD1 PHE A  98      51.080  67.910  96.630  1.00  0.00           H
ATOM   1477  CE1 PHE A  98      49.220  67.830  97.650  1.00  0.00           C
ATOM   1478  HE1 PHE A  98      48.780  68.660  97.110  1.00  0.00           H
ATOM   1479  CZ  PHE A  98      48.540  67.360  98.750  1.00  0.00           C
ATOM   1480  HZ  PHE A  98      47.580  67.820  98.930  1.00  0.00           H
ATOM   1481  CD2 PHE A  98      50.470  66.040  99.430  1.00  0.00           C
ATOM   1482  HD2 PHE A  98      51.060  65.340 100.000  1.00  0.00           H
ATOM   1483  CE2 PHE A  98      49.090  66.430  99.690  1.00  0.00           C
ATOM   1484  HE2 PHE A  98      48.530  65.950 100.470  1.00  0.00           H
ATOM   1485  C   PHE A  98      52.030  64.220  96.780  1.00  0.00           C
ATOM   1486  O   PHE A  98      52.260  64.190  95.570  1.00  0.00           O
ATOM   1487  N   ALA A  99      50.890  63.620  97.290  1.00  0.00           N
ATOM   1488  HN  ALA A  99      50.740  63.470  98.260  1.00  0.00           H
ATOM   1489  CA  ALA A  99      50.010  62.880  96.460  1.00  0.00           C
ATOM   1490  HA  ALA A  99      50.560  62.080  96.010  1.00  0.00           H
ATOM   1491  CB  ALA A  99      48.930  62.200  97.320  1.00  0.00           C
ATOM   1492  HB1 ALA A  99      48.200  61.700  96.640  1.00  0.00           H
ATOM   1493  HB2 ALA A  99      48.270  62.910  97.850  1.00  0.00           H
ATOM   1494  HB3 ALA A  99      49.460  61.530  98.040  1.00  0.00           H
ATOM   1495  C   ALA A  99      49.270  63.720  95.360  1.00  0.00           C
ATOM   1496  O   ALA A  99      49.010  63.200  94.260  1.00  0.00           O
ATOM   1497  N   GLY A 100      49.000  64.980  95.690  1.00  0.00           N
ATOM   1498  HN  GLY A 100      49.280  65.330  96.580  1.00  0.00           H
ATOM   1499  CA  GLY A 100      48.520  66.040  94.790  1.00  0.00           C
ATOM   1500  HA1 GLY A 100      48.120  66.780  95.460  1.00  0.00           H
ATOM   1501  HA2 GLY A 100      47.780  65.540  94.180  1.00  0.00           H
ATOM   1502  C   GLY A 100      49.610  66.650  93.890  1.00  0.00           C
ATOM   1503  O   GLY A 100      50.720  66.250  93.760  1.00  0.00           O
ATOM   1504  N   PRO A 101      49.150  67.700  93.150  1.00  0.00           N
ATOM   1505  CD  PRO A 101      47.850  68.280  93.230  1.00  0.00           C
ATOM   1506  HD1 PRO A 101      47.700  68.780  94.220  1.00  0.00           H
ATOM   1507  HD2 PRO A 101      47.060  67.520  93.050  1.00  0.00           H
ATOM   1508  CA  PRO A 101      50.140  68.720  92.700  1.00  0.00           C
ATOM   1509  HA  PRO A 101      50.570  68.340  91.780  1.00  0.00           H
ATOM   1510  CB  PRO A 101      49.270  69.950  92.520  1.00  0.00           C
ATOM   1511  HB1 PRO A 101      49.650  70.650  91.750  1.00  0.00           H
ATOM   1512  HB2 PRO A 101      49.080  70.600  93.410  1.00  0.00           H
ATOM   1513  CG  PRO A 101      47.930  69.310  92.140  1.00  0.00           C
ATOM   1514  HG1 PRO A 101      47.150  70.090  92.010  1.00  0.00           H
ATOM   1515  HG2 PRO A 101      48.220  68.760  91.220  1.00  0.00           H
ATOM   1516  C   PRO A 101      51.390  69.050  93.500  1.00  0.00           C
ATOM   1517  O   PRO A 101      51.350  68.960  94.700  1.00  0.00           O
ATOM   1518  N   THR A 102      52.470  69.450  92.860  1.00  0.00           N
ATOM   1519  HN  THR A 102      52.490  69.470  91.870  1.00  0.00           H
ATOM   1520  CA  THR A 102      53.700  69.660  93.570  1.00  0.00           C
ATOM   1521  HA  THR A 102      53.530  69.640  94.640  1.00  0.00           H
ATOM   1522  CB  THR A 102      54.760  68.560  93.370  1.00  0.00           C
ATOM   1523  HB  THR A 102      55.720  68.910  93.820  1.00  0.00           H
ATOM   1524  OG1 THR A 102      55.150  68.420  92.010  1.00  0.00           O
ATOM   1525  HG1 THR A 102      55.770  69.150  91.900  1.00  0.00           H
ATOM   1526  CG2 THR A 102      54.200  67.240  93.750  1.00  0.00           C
ATOM   1527 HG21 THR A 102      54.950  66.430  93.610  1.00  0.00           H
ATOM   1528 HG22 THR A 102      53.310  66.960  93.150  1.00  0.00           H
ATOM   1529 HG23 THR A 102      53.930  67.230  94.820  1.00  0.00           H
ATOM   1530  C   THR A 102      54.250  71.010  93.310  1.00  0.00           C
ATOM   1531  O   THR A 102      54.540  71.340  92.170  1.00  0.00           O
ATOM   1532  N   LYS A 103      54.520  71.850  94.320  1.00  0.00           N
ATOM   1533  HN  LYS A 103      54.390  71.500  95.240  1.00  0.00           H
ATOM   1534  CA  LYS A 103      54.700  73.310  94.080  1.00  0.00           C
ATOM   1535  HA  LYS A 103      55.060  73.480  93.080  1.00  0.00           H
ATOM   1536  CB  LYS A 103      53.430  74.010  94.470  1.00  0.00           C
ATOM   1537  HB1 LYS A 103      53.560  75.110  94.420  1.00  0.00           H
ATOM   1538  HB2 LYS A 103      53.220  73.830  95.540  1.00  0.00           H
ATOM   1539  CG  LYS A 103      52.190  73.780  93.570  1.00  0.00           C
ATOM   1540  HG1 LYS A 103      52.160  72.670  93.440  1.00  0.00           H
ATOM   1541  HG2 LYS A 103      52.510  74.130  92.560  1.00  0.00           H
ATOM   1542  CD  LYS A 103      50.950  74.460  94.040  1.00  0.00           C
ATOM   1543  HD1 LYS A 103      51.080  75.540  93.820  1.00  0.00           H
ATOM   1544  HD2 LYS A 103      50.940  74.380  95.150  1.00  0.00           H
ATOM   1545  CE  LYS A 103      49.680  73.960  93.430  1.00  0.00           C
ATOM   1546  HE1 LYS A 103      48.790  74.570  93.690  1.00  0.00           H
ATOM   1547  HE2 LYS A 103      49.570  72.890  93.730  1.00  0.00           H
ATOM   1548  NZ  LYS A 103      49.820  74.110  91.940  1.00  0.00           N
ATOM   1549  HZ1 LYS A 103      48.940  74.190  91.380  1.00  0.00           H
ATOM   1550  HZ2 LYS A 103      50.380  73.320  91.570  1.00  0.00           H
ATOM   1551  HZ3 LYS A 103      50.260  75.000  91.640  1.00  0.00           H
ATOM   1552  C   LYS A 103      55.790  73.720  95.000  1.00  0.00           C
ATOM   1553  O   LYS A 103      55.810  73.350  96.170  1.00  0.00           O
ATOM   1554  N   SER A 104      56.670  74.690  94.520  1.00  0.00           N
ATOM   1555  HN  SER A 104      56.690  74.990  93.580  1.00  0.00           H
ATOM   1556  CA  SER A 104      57.660  75.340  95.370  1.00  0.00           C
ATOM   1557  HA  SER A 104      57.740  74.970  96.380  1.00  0.00           H
ATOM   1558  CB  SER A 104      59.080  75.470  94.680  1.00  0.00           C
ATOM   1559  HB1 SER A 104      59.690  76.170  95.290  1.00  0.00           H
ATOM   1560  HB2 SER A 104      58.970  75.970  93.690  1.00  0.00           H
ATOM   1561  OG  SER A 104      59.720  74.230  94.590  1.00  0.00           O
ATOM   1562  HG1 SER A 104      60.030  74.030  95.470  1.00  0.00           H
ATOM   1563  C   SER A 104      57.160  76.830  95.570  1.00  0.00           C
ATOM   1564  OT1 SER A 104      57.750  77.780  95.090  1.00  0.00           O
ATOM   1565  OT2 SER A 104      56.160  77.020  96.360  1.00  0.00           O
TER    1566      SER A 104
HETATM 1567  N   POPEB 105      60.390  19.660  90.260  1.00  0.00           N
HETATM 1568  HN1 POPEB 105      61.230  19.930  90.810  1.00  0.00           H
HETATM 1569  HN2 POPEB 105      60.550  18.690  89.920  1.00  0.00           H
HETATM 1570  HN3 POPEB 105      60.350  20.260  89.410  1.00  0.00           H
HETATM 1571  C12 POPEB 105      59.040  19.530  90.930  1.00  0.00           C
HETATM 1572 H12A POPEB 105      59.080  18.680  91.650  1.00  0.00           H
HETATM 1573 H12B POPEB 105      58.350  19.330  90.080  1.00  0.00           H
HETATM 1574  C11 POPEB 105      58.420  20.880  91.390  1.00  0.00           C
HETATM 1575 H11A POPEB 105      58.760  20.970  92.440  1.00  0.00           H
HETATM 1576 H11B POPEB 105      57.310  20.790  91.380  1.00  0.00           H
HETATM 1577  P   POPEB 105      58.150  22.310  89.220  1.00  0.00           P
HETATM 1578  O13 POPEB 105      58.500  23.700  88.810  1.00  0.00           O
HETATM 1579  O14 POPEB 105      56.670  22.080  89.320  1.00  0.00           O
HETATM 1580  O11 POPEB 105      58.920  21.300  88.220  1.00  0.00           O
HETATM 1581  O12 POPEB 105      58.860  22.050  90.630  1.00  0.00           O
HETATM 1582  C1  POPEB 105      58.450  21.380  86.860  1.00  0.00           C
HETATM 1583  HA  POPEB 105      59.240  20.970  86.200  1.00  0.00           H
HETATM 1584  HB  POPEB 105      58.290  22.400  86.440  1.00  0.00           H
HETATM 1585  C2  POPEB 105      57.220  20.520  86.620  1.00  0.00           C
HETATM 1586  HS  POPEB 105      56.420  20.920  87.290  1.00  0.00           H
HETATM 1587  O21 POPEB 105      57.440  19.110  86.970  1.00  0.00           O
HETATM 1588  C21 POPEB 105      56.310  18.470  87.170  1.00  0.00           C
HETATM 1589  O22 POPEB 105      55.230  18.950  87.480  1.00  0.00           O
HETATM 1590  C22 POPEB 105      56.500  16.990  87.140  1.00  0.00           C
HETATM 1591  H2R POPEB 105      56.300  16.580  88.150  1.00  0.00           H
HETATM 1592  H2S POPEB 105      57.470  16.790  86.630  1.00  0.00           H
HETATM 1593  C3  POPEB 105      56.600  20.610  85.130  1.00  0.00           C
HETATM 1594  HX  POPEB 105      55.630  20.100  84.950  1.00  0.00           H
HETATM 1595  HY  POPEB 105      57.250  20.000  84.480  1.00  0.00           H
HETATM 1596  O31 POPEB 105      56.630  21.990  84.590  1.00  0.00           O
HETATM 1597  C31 POPEB 105      55.470  22.620  84.710  1.00  0.00           C
HETATM 1598  O32 POPEB 105      54.480  22.130  85.230  1.00  0.00           O
HETATM 1599  C32 POPEB 105      55.570  23.960  84.170  1.00  0.00           C
HETATM 1600  H2X POPEB 105      56.060  24.620  84.930  1.00  0.00           H
HETATM 1601  H2Y POPEB 105      54.590  24.440  84.020  1.00  0.00           H
HETATM 1602  C23 POPEB 105      55.360  16.440  86.170  1.00  0.00           C
HETATM 1603  H3R POPEB 105      54.340  16.700  86.520  1.00  0.00           H
HETATM 1604  H3S POPEB 105      55.460  15.340  86.070  1.00  0.00           H
HETATM 1605  C24 POPEB 105      55.550  16.840  84.630  1.00  0.00           C
HETATM 1606  H4R POPEB 105      55.440  17.950  84.620  1.00  0.00           H
HETATM 1607  H4S POPEB 105      54.730  16.390  84.040  1.00  0.00           H
HETATM 1608  C25 POPEB 105      56.980  16.700  84.080  1.00  0.00           C
HETATM 1609  H5R POPEB 105      57.150  15.610  83.980  1.00  0.00           H
HETATM 1610  H5S POPEB 105      57.680  17.290  84.700  1.00  0.00           H
HETATM 1611  C26 POPEB 105      57.070  17.320  82.660  1.00  0.00           C
HETATM 1612  H6R POPEB 105      56.910  18.410  82.730  1.00  0.00           H
HETATM 1613  H6S POPEB 105      56.320  17.030  81.890  1.00  0.00           H
HETATM 1614  C27 POPEB 105      58.400  17.000  82.060  1.00  0.00           C
HETATM 1615  H7R POPEB 105      58.460  15.890  81.990  1.00  0.00           H
HETATM 1616  H7S POPEB 105      59.160  17.370  82.780  1.00  0.00           H
HETATM 1617  C28 POPEB 105      58.500  17.590  80.670  1.00  0.00           C
HETATM 1618  H8R POPEB 105      57.560  17.330  80.140  1.00  0.00           H
HETATM 1619  H8S POPEB 105      59.350  17.110  80.150  1.00  0.00           H
HETATM 1620  C29 POPEB 105      58.710  19.040  80.690  1.00  0.00           C
HETATM 1621  H91 POPEB 105      59.050  19.300  81.710  1.00  0.00           H
HETATM 1622 C210 POPEB 105      58.980  19.800  79.660  1.00  0.00           C
HETATM 1623 H101 POPEB 105      59.320  20.820  79.850  1.00  0.00           H
HETATM 1624 C211 POPEB 105      58.930  19.450  78.180  1.00  0.00           C
HETATM 1625 H11R POPEB 105      59.110  18.380  77.950  1.00  0.00           H
HETATM 1626 H11S POPEB 105      59.740  20.020  77.700  1.00  0.00           H
HETATM 1627 C212 POPEB 105      57.550  19.760  77.560  1.00  0.00           C
HETATM 1628 H12R POPEB 105      57.330  20.820  77.800  1.00  0.00           H
HETATM 1629 H12S POPEB 105      56.760  19.200  78.090  1.00  0.00           H
HETATM 1630 C213 POPEB 105      57.580  19.510  76.050  1.00  0.00           C
HETATM 1631 H13R POPEB 105      57.660  18.430  75.810  1.00  0.00           H
HETATM 1632 H13S POPEB 105      58.460  19.950  75.520  1.00  0.00           H
HETATM 1633 C214 POPEB 105      56.280  19.820  75.300  1.00  0.00           C
HETATM 1634 H14R POPEB 105      55.890  20.810  75.610  1.00  0.00           H
HETATM 1635 H14S POPEB 105      55.580  19.050  75.690  1.00  0.00           H
HETATM 1636 C215 POPEB 105      56.190  19.870  73.740  1.00  0.00           C
HETATM 1637 H15R POPEB 105      56.660  18.990  73.250  1.00  0.00           H
HETATM 1638 H15S POPEB 105      56.840  20.660  73.330  1.00  0.00           H
HETATM 1639 C216 POPEB 105      54.710  20.060  73.130  1.00  0.00           C
HETATM 1640 H16R POPEB 105      54.340  21.040  73.500  1.00  0.00           H
HETATM 1641 H16S POPEB 105      53.990  19.280  73.480  1.00  0.00           H
HETATM 1642 C217 POPEB 105      54.670  20.030  71.600  1.00  0.00           C
HETATM 1643 H17R POPEB 105      54.750  18.960  71.340  1.00  0.00           H
HETATM 1644 H17S POPEB 105      55.570  20.570  71.230  1.00  0.00           H
HETATM 1645 C218 POPEB 105      53.390  20.610  71.000  1.00  0.00           C
HETATM 1646 H18R POPEB 105      52.540  20.120  71.530  1.00  0.00           H
HETATM 1647 H18S POPEB 105      53.090  20.410  69.950  1.00  0.00           H
HETATM 1648 H18T POPEB 105      53.240  21.700  71.120  1.00  0.00           H
HETATM 1649  C33 POPEB 105      56.500  24.150  82.910  1.00  0.00           C
HETATM 1650  H3X POPEB 105      57.550  23.900  83.170  1.00  0.00           H
HETATM 1651  H3Y POPEB 105      56.400  25.240  82.720  1.00  0.00           H
HETATM 1652  C34 POPEB 105      55.930  23.410  81.690  1.00  0.00           C
HETATM 1653  H4X POPEB 105      54.840  23.320  81.920  1.00  0.00           H
HETATM 1654  H4Y POPEB 105      56.370  22.390  81.720  1.00  0.00           H
HETATM 1655  C35 POPEB 105      56.050  24.040  80.330  1.00  0.00           C
HETATM 1656  H5X POPEB 105      57.140  23.990  80.100  1.00  0.00           H
HETATM 1657  H5Y POPEB 105      55.740  25.090  80.460  1.00  0.00           H
HETATM 1658  C36 POPEB 105      55.300  23.350  79.240  1.00  0.00           C
HETATM 1659  H6X POPEB 105      54.260  23.230  79.610  1.00  0.00           H
HETATM 1660  H6Y POPEB 105      55.830  22.400  79.030  1.00  0.00           H
HETATM 1661  C37 POPEB 105      55.350  24.140  77.930  1.00  0.00           C
HETATM 1662  H7X POPEB 105      56.410  24.190  77.590  1.00  0.00           H
HETATM 1663  H7Y POPEB 105      55.060  25.190  78.190  1.00  0.00           H
HETATM 1664  C38 POPEB 105      54.490  23.510  76.820  1.00  0.00           C
HETATM 1665  H8X POPEB 105      53.590  23.220  77.410  1.00  0.00           H
HETATM 1666  H8Y POPEB 105      54.900  22.560  76.420  1.00  0.00           H
HETATM 1667  C39 POPEB 105      54.250  24.450  75.670  1.00  0.00           C
HETATM 1668  H9X POPEB 105      55.150  24.390  75.020  1.00  0.00           H
HETATM 1669  H9Y POPEB 105      54.170  25.520  75.970  1.00  0.00           H
HETATM 1670 C310 POPEB 105      53.040  24.010  74.810  1.00  0.00           C
HETATM 1671 H10X POPEB 105      52.170  23.840  75.470  1.00  0.00           H
HETATM 1672 H10Y POPEB 105      53.250  23.080  74.250  1.00  0.00           H
HETATM 1673 C311 POPEB 105      52.530  25.050  73.670  1.00  0.00           C
HETATM 1674 H11X POPEB 105      52.110  25.860  74.290  1.00  0.00           H
HETATM 1675 H11Y POPEB 105      51.750  24.660  72.980  1.00  0.00           H
HETATM 1676 C312 POPEB 105      53.610  25.690  72.830  1.00  0.00           C
HETATM 1677 H12X POPEB 105      54.190  24.850  72.400  1.00  0.00           H
HETATM 1678 H12Y POPEB 105      54.290  26.190  73.560  1.00  0.00           H
HETATM 1679 C313 POPEB 105      53.020  26.610  71.730  1.00  0.00           C
HETATM 1680 H13X POPEB 105      52.050  27.000  72.100  1.00  0.00           H
HETATM 1681 H13Y POPEB 105      53.020  26.020  70.780  1.00  0.00           H
HETATM 1682 C314 POPEB 105      53.870  27.810  71.670  1.00  0.00           C
HETATM 1683 H14X POPEB 105      54.940  27.520  71.590  1.00  0.00           H
HETATM 1684 H14Y POPEB 105      53.800  28.440  72.580  1.00  0.00           H
HETATM 1685 C315 POPEB 105      53.750  28.560  70.290  1.00  0.00           C
HETATM 1686 H15X POPEB 105      52.710  28.620  69.900  1.00  0.00           H
HETATM 1687 H15Y POPEB 105      54.310  27.930  69.580  1.00  0.00           H
HETATM 1688 C316 POPEB 105      54.430  29.950  70.300  1.00  0.00           C
HETATM 1689 H16X POPEB 105      54.460  30.380  69.280  1.00  0.00           H
HETATM 1690 H16Y POPEB 105      55.500  29.910  70.620  1.00  0.00           H
HETATM 1691 H16Z POPEB 105      53.810  30.620  70.940  1.00  0.00           H
HETATM 1692  N   POPEC 106      51.550  32.280  90.770  1.00  0.00           N
HETATM 1693  HN1 POPEC 106      51.300  31.390  91.260  1.00  0.00           H
HETATM 1694  HN2 POPEC 106      52.040  32.960  91.390  1.00  0.00           H
HETATM 1695  HN3 POPEC 106      50.700  32.650  90.310  1.00  0.00           H
HETATM 1696  C12 POPEC 106      52.470  32.000  89.660  1.00  0.00           C
HETATM 1697 H12A POPEC 106      51.980  32.080  88.660  1.00  0.00           H
HETATM 1698 H12B POPEC 106      52.960  31.010  89.700  1.00  0.00           H
HETATM 1699  C11 POPEC 106      53.700  32.890  89.790  1.00  0.00           C
HETATM 1700 H11A POPEC 106      54.490  32.760  89.020  1.00  0.00           H
HETATM 1701 H11B POPEC 106      54.330  32.490  90.620  1.00  0.00           H
HETATM 1702  P   POPEC 106      53.240  35.450  89.060  1.00  0.00           P
HETATM 1703  O13 POPEC 106      53.170  36.730  89.810  1.00  0.00           O
HETATM 1704  O14 POPEC 106      52.120  35.190  88.180  1.00  0.00           O
HETATM 1705  O11 POPEC 106      54.600  35.360  88.310  1.00  0.00           O
HETATM 1706  O12 POPEC 106      53.430  34.280  90.120  1.00  0.00           O
HETATM 1707  C1  POPEC 106      54.860  34.740  87.080  1.00  0.00           C
HETATM 1708  HA  POPEC 106      53.990  34.850  86.400  1.00  0.00           H
HETATM 1709  HB  POPEC 106      55.140  33.670  87.170  1.00  0.00           H
HETATM 1710  C2  POPEC 106      56.060  35.570  86.460  1.00  0.00           C
HETATM 1711  HS  POPEC 106      56.850  35.690  87.240  1.00  0.00           H
HETATM 1712  O21 POPEC 106      55.610  36.960  86.170  1.00  0.00           O
HETATM 1713  C21 POPEC 106      55.530  37.740  87.180  1.00  0.00           C
HETATM 1714  O22 POPEC 106      56.150  37.570  88.260  1.00  0.00           O
HETATM 1715  C22 POPEC 106      54.770  39.020  86.890  1.00  0.00           C
HETATM 1716  H2R POPEC 106      53.960  38.930  87.650  1.00  0.00           H
HETATM 1717  H2S POPEC 106      54.290  39.020  85.900  1.00  0.00           H
HETATM 1718  C3  POPEC 106      56.680  34.890  85.210  1.00  0.00           C
HETATM 1719  HX  POPEC 106      55.870  34.620  84.490  1.00  0.00           H
HETATM 1720  HY  POPEC 106      56.970  33.880  85.560  1.00  0.00           H
HETATM 1721  O31 POPEC 106      57.670  35.730  84.710  1.00  0.00           O
HETATM 1722  C31 POPEC 106      58.970  35.410  85.020  1.00  0.00           C
HETATM 1723  O32 POPEC 106      59.320  34.310  85.430  1.00  0.00           O
HETATM 1724  C32 POPEC 106      59.870  36.680  84.970  1.00  0.00           C
HETATM 1725  H2X POPEC 106      60.810  36.350  85.460  1.00  0.00           H
HETATM 1726  H2Y POPEC 106      59.450  37.450  85.650  1.00  0.00           H
HETATM 1727  C23 POPEC 106      55.650  40.250  87.050  1.00  0.00           C
HETATM 1728  H3R POPEC 106      56.160  40.200  88.030  1.00  0.00           H
HETATM 1729  H3S POPEC 106      55.000  41.130  87.270  1.00  0.00           H
HETATM 1730  C24 POPEC 106      56.690  40.480  86.010  1.00  0.00           C
HETATM 1731  H4R POPEC 106      57.280  39.550  85.870  1.00  0.00           H
HETATM 1732  H4S POPEC 106      57.300  41.290  86.450  1.00  0.00           H
HETATM 1733  C25 POPEC 106      56.150  40.970  84.700  1.00  0.00           C
HETATM 1734  H5R POPEC 106      55.250  41.570  84.940  1.00  0.00           H
HETATM 1735  H5S POPEC 106      56.060  40.140  83.970  1.00  0.00           H
HETATM 1736  C26 POPEC 106      57.190  41.840  84.010  1.00  0.00           C
HETATM 1737  H6R POPEC 106      57.420  42.760  84.600  1.00  0.00           H
HETATM 1738  H6S POPEC 106      56.680  42.130  83.070  1.00  0.00           H
HETATM 1739  C27 POPEC 106      58.510  41.080  83.710  1.00  0.00           C
HETATM 1740  H7R POPEC 106      58.270  40.030  83.440  1.00  0.00           H
HETATM 1741  H7S POPEC 106      59.220  41.080  84.570  1.00  0.00           H
HETATM 1742  C28 POPEC 106      59.300  41.770  82.580  1.00  0.00           C
HETATM 1743  H8R POPEC 106      58.620  41.700  81.710  1.00  0.00           H
HETATM 1744  H8S POPEC 106      60.150  41.130  82.280  1.00  0.00           H
HETATM 1745  C29 POPEC 106      59.730  43.160  82.990  1.00  0.00           C
HETATM 1746  H91 POPEC 106      59.780  43.280  84.080  1.00  0.00           H
HETATM 1747 C210 POPEC 106      59.890  44.210  82.100  1.00  0.00           C
HETATM 1748 H101 POPEC 106      60.250  45.190  82.430  1.00  0.00           H
HETATM 1749 C211 POPEC 106      59.660  44.150  80.590  1.00  0.00           C
HETATM 1750 H11R POPEC 106      58.620  44.400  80.320  1.00  0.00           H
HETATM 1751 H11S POPEC 106      59.840  43.130  80.190  1.00  0.00           H
HETATM 1752 C212 POPEC 106      60.500  45.200  79.750  1.00  0.00           C
HETATM 1753 H12R POPEC 106      61.570  45.050  79.990  1.00  0.00           H
HETATM 1754 H12S POPEC 106      60.230  46.250  80.000  1.00  0.00           H
HETATM 1755 C213 POPEC 106      60.270  44.760  78.260  1.00  0.00           C
HETATM 1756 H13R POPEC 106      59.230  44.800  77.880  1.00  0.00           H
HETATM 1757 H13S POPEC 106      60.660  43.750  78.020  1.00  0.00           H
HETATM 1758 C214 POPEC 106      61.130  45.670  77.330  1.00  0.00           C
HETATM 1759 H14R POPEC 106      60.860  45.260  76.340  1.00  0.00           H
HETATM 1760 H14S POPEC 106      62.220  45.490  77.430  1.00  0.00           H
HETATM 1761 C215 POPEC 106      60.800  47.190  77.290  1.00  0.00           C
HETATM 1762 H15R POPEC 106      61.170  47.490  78.300  1.00  0.00           H
HETATM 1763 H15S POPEC 106      59.700  47.320  77.250  1.00  0.00           H
HETATM 1764 C216 POPEC 106      61.360  47.940  76.100  1.00  0.00           C
HETATM 1765 H16R POPEC 106      61.060  47.370  75.200  1.00  0.00           H
HETATM 1766 H16S POPEC 106      62.470  47.930  76.120  1.00  0.00           H
HETATM 1767 C217 POPEC 106      60.880  49.430  76.060  1.00  0.00           C
HETATM 1768 H17R POPEC 106      61.260  49.850  77.020  1.00  0.00           H
HETATM 1769 H17S POPEC 106      59.780  49.540  76.140  1.00  0.00           H
HETATM 1770 C218 POPEC 106      61.310  50.220  74.860  1.00  0.00           C
HETATM 1771 H18R POPEC 106      60.800  51.210  74.730  1.00  0.00           H
HETATM 1772 H18S POPEC 106      61.120  49.740  73.880  1.00  0.00           H
HETATM 1773 H18T POPEC 106      62.370  50.540  74.970  1.00  0.00           H
HETATM 1774  C33 POPEC 106      60.040  37.290  83.590  1.00  0.00           C
HETATM 1775  H3X POPEC 106      60.660  38.210  83.640  1.00  0.00           H
HETATM 1776  H3Y POPEC 106      59.080  37.610  83.140  1.00  0.00           H
HETATM 1777  C34 POPEC 106      60.580  36.390  82.480  1.00  0.00           C
HETATM 1778  H4X POPEC 106      60.060  35.410  82.410  1.00  0.00           H
HETATM 1779  H4Y POPEC 106      61.640  36.240  82.760  1.00  0.00           H
HETATM 1780  C35 POPEC 106      60.450  37.000  81.030  1.00  0.00           C
HETATM 1781  H5X POPEC 106      60.790  38.060  80.980  1.00  0.00           H
HETATM 1782  H5Y POPEC 106      59.410  37.070  80.640  1.00  0.00           H
HETATM 1783  C36 POPEC 106      61.240  36.080  80.010  1.00  0.00           C
HETATM 1784  H6X POPEC 106      60.720  35.100  79.950  1.00  0.00           H
HETATM 1785  H6Y POPEC 106      62.310  35.950  80.270  1.00  0.00           H
HETATM 1786  C37 POPEC 106      61.230  36.650  78.580  1.00  0.00           C
HETATM 1787  H7X POPEC 106      61.720  37.630  78.370  1.00  0.00           H
HETATM 1788  H7Y POPEC 106      60.130  36.690  78.390  1.00  0.00           H
HETATM 1789  C38 POPEC 106      61.730  35.660  77.560  1.00  0.00           C
HETATM 1790  H8X POPEC 106      61.520  34.620  77.880  1.00  0.00           H
HETATM 1791  H8Y POPEC 106      62.830  35.860  77.550  1.00  0.00           H
HETATM 1792  C39 POPEC 106      61.190  35.890  76.120  1.00  0.00           C
HETATM 1793  H9X POPEC 106      60.080  35.890  76.220  1.00  0.00           H
HETATM 1794  H9Y POPEC 106      61.460  34.940  75.600  1.00  0.00           H
HETATM 1795 C310 POPEC 106      61.850  37.130  75.480  1.00  0.00           C
HETATM 1796 H10X POPEC 106      62.820  37.240  76.010  1.00  0.00           H
HETATM 1797 H10Y POPEC 106      61.220  38.010  75.700  1.00  0.00           H
HETATM 1798 C311 POPEC 106      62.240  37.060  73.970  1.00  0.00           C
HETATM 1799 H11X POPEC 106      61.350  36.830  73.340  1.00  0.00           H
HETATM 1800 H11Y POPEC 106      63.020  36.300  73.750  1.00  0.00           H
HETATM 1801 C312 POPEC 106      62.850  38.360  73.560  1.00  0.00           C
HETATM 1802 H12X POPEC 106      63.500  38.580  74.430  1.00  0.00           H
HETATM 1803 H12Y POPEC 106      62.020  39.100  73.580  1.00  0.00           H
HETATM 1804 C313 POPEC 106      63.550  38.250  72.210  1.00  0.00           C
HETATM 1805 H13X POPEC 106      64.210  37.380  72.370  1.00  0.00           H
HETATM 1806 H13Y POPEC 106      64.120  39.190  72.050  1.00  0.00           H
HETATM 1807 C314 POPEC 106      62.490  38.110  71.070  1.00  0.00           C
HETATM 1808 H14X POPEC 106      61.750  38.920  71.160  1.00  0.00           H
HETATM 1809 H14Y POPEC 106      62.070  37.080  71.140  1.00  0.00           H
HETATM 1810 C315 POPEC 106      63.160  38.390  69.750  1.00  0.00           C
HETATM 1811 H15X POPEC 106      63.700  37.460  69.510  1.00  0.00           H
HETATM 1812 H15Y POPEC 106      63.820  39.270  69.940  1.00  0.00           H
HETATM 1813 C316 POPEC 106      62.190  38.630  68.540  1.00  0.00           C
HETATM 1814 H16X POPEC 106      61.660  39.610  68.510  1.00  0.00           H
HETATM 1815 H16Y POPEC 106      61.550  37.730  68.580  1.00  0.00           H
HETATM 1816 H16Z POPEC 106      62.720  38.670  67.570  1.00  0.00           H
HETATM 1817  N   POPED 107      46.430  41.390  86.600  1.00  0.00           N
HETATM 1818  HN1 POPED 107      45.480  41.640  86.930  1.00  0.00           H
HETATM 1819  HN2 POPED 107      46.670  42.060  85.840  1.00  0.00           H
HETATM 1820  HN3 POPED 107      46.230  40.450  86.210  1.00  0.00           H
HETATM 1821  C12 POPED 107      47.580  41.400  87.590  1.00  0.00           C
HETATM 1822 H12A POPED 107      47.370  40.590  88.320  1.00  0.00           H
HETATM 1823 H12B POPED 107      47.790  42.390  88.060  1.00  0.00           H
HETATM 1824  C11 POPED 107      48.790  40.840  86.850  1.00  0.00           C
HETATM 1825 H11A POPED 107      49.140  41.600  86.110  1.00  0.00           H
HETATM 1826 H11B POPED 107      48.530  39.950  86.240  1.00  0.00           H
HETATM 1827  P   POPED 107      50.590  39.200  88.020  1.00  0.00           P
HETATM 1828  O13 POPED 107      49.580  38.260  88.510  1.00  0.00           O
HETATM 1829  O14 POPED 107      51.780  39.400  88.920  1.00  0.00           O
HETATM 1830  O11 POPED 107      51.030  38.940  86.550  1.00  0.00           O
HETATM 1831  O12 POPED 107      49.770  40.540  87.830  1.00  0.00           O
HETATM 1832  C1  POPED 107      51.110  37.550  86.280  1.00  0.00           C
HETATM 1833  HA  POPED 107      50.170  36.960  86.410  1.00  0.00           H
HETATM 1834  HB  POPED 107      51.950  37.130  86.880  1.00  0.00           H
HETATM 1835  C2  POPED 107      51.490  37.290  84.810  1.00  0.00           C
HETATM 1836  HS  POPED 107      51.310  36.200  84.690  1.00  0.00           H
HETATM 1837  O21 POPED 107      52.880  37.650  84.380  1.00  0.00           O
HETATM 1838  C21 POPED 107      53.510  36.780  83.630  1.00  0.00           C
HETATM 1839  O22 POPED 107      53.180  35.620  83.450  1.00  0.00           O
HETATM 1840  C22 POPED 107      54.840  37.240  83.120  1.00  0.00           C
HETATM 1841  H2R POPED 107      55.610  36.530  83.490  1.00  0.00           H
HETATM 1842  H2S POPED 107      55.070  38.140  83.730  1.00  0.00           H
HETATM 1843  C3  POPED 107      50.470  37.910  83.780  1.00  0.00           C
HETATM 1844  HX  POPED 107      50.750  38.980  83.870  1.00  0.00           H
HETATM 1845  HY  POPED 107      49.410  37.850  84.110  1.00  0.00           H
HETATM 1846  O31 POPED 107      50.560  37.580  82.380  1.00  0.00           O
HETATM 1847  C31 POPED 107      50.070  36.440  82.000  1.00  0.00           C
HETATM 1848  O32 POPED 107      49.490  35.570  82.660  1.00  0.00           O
HETATM 1849  C32 POPED 107      50.400  36.260  80.510  1.00  0.00           C
HETATM 1850  H2X POPED 107      49.530  35.790  80.010  1.00  0.00           H
HETATM 1851  H2Y POPED 107      51.190  35.480  80.410  1.00  0.00           H
HETATM 1852  C23 POPED 107      54.940  37.620  81.570  1.00  0.00           C
HETATM 1853  H3R POPED 107      54.050  38.190  81.230  1.00  0.00           H
HETATM 1854  H3S POPED 107      55.070  36.690  80.980  1.00  0.00           H
HETATM 1855  C24 POPED 107      56.150  38.530  81.320  1.00  0.00           C
HETATM 1856  H4R POPED 107      57.010  38.050  81.830  1.00  0.00           H
HETATM 1857  H4S POPED 107      55.980  39.480  81.880  1.00  0.00           H
HETATM 1858  C25 POPED 107      56.570  38.630  79.800  1.00  0.00           C
HETATM 1859  H5R POPED 107      55.660  38.930  79.230  1.00  0.00           H
HETATM 1860  H5S POPED 107      56.720  37.620  79.360  1.00  0.00           H
HETATM 1861  C26 POPED 107      57.700  39.660  79.480  1.00  0.00           C
HETATM 1862  H6R POPED 107      58.620  39.280  79.970  1.00  0.00           H
HETATM 1863  H6S POPED 107      57.570  40.700  79.840  1.00  0.00           H
HETATM 1864  C27 POPED 107      57.970  39.880  78.000  1.00  0.00           C
HETATM 1865  H7R POPED 107      57.040  40.020  77.410  1.00  0.00           H
HETATM 1866  H7S POPED 107      58.410  38.930  77.630  1.00  0.00           H
HETATM 1867  C28 POPED 107      59.130  40.920  77.720  1.00  0.00           C
HETATM 1868  H8R POPED 107      59.950  40.830  78.460  1.00  0.00           H
HETATM 1869  H8S POPED 107      58.870  41.960  78.020  1.00  0.00           H
HETATM 1870  C29 POPED 107      59.730  40.870  76.380  1.00  0.00           C
HETATM 1871  H91 POPED 107      60.390  40.020  76.150  1.00  0.00           H
HETATM 1872 C210 POPED 107      59.280  41.560  75.310  1.00  0.00           C
HETATM 1873 H101 POPED 107      59.880  41.440  74.390  1.00  0.00           H
HETATM 1874 C211 POPED 107      58.220  42.640  75.250  1.00  0.00           C
HETATM 1875 H11R POPED 107      57.520  42.570  76.110  1.00  0.00           H
HETATM 1876 H11S POPED 107      57.440  42.470  74.470  1.00  0.00           H
HETATM 1877 C212 POPED 107      58.750  44.020  75.020  1.00  0.00           C
HETATM 1878 H12R POPED 107      59.830  43.990  75.270  1.00  0.00           H
HETATM 1879 H12S POPED 107      58.150  44.770  75.580  1.00  0.00           H
HETATM 1880 C213 POPED 107      58.630  44.690  73.640  1.00  0.00           C
HETATM 1881 H13R POPED 107      57.580  44.570  73.320  1.00  0.00           H
HETATM 1882 H13S POPED 107      59.150  44.070  72.880  1.00  0.00           H
HETATM 1883 C214 POPED 107      59.010  46.170  73.660  1.00  0.00           C
HETATM 1884 H14R POPED 107      60.060  46.220  74.030  1.00  0.00           H
HETATM 1885 H14S POPED 107      58.310  46.650  74.370  1.00  0.00           H
HETATM 1886 C215 POPED 107      59.020  46.840  72.320  1.00  0.00           C
HETATM 1887 H15R POPED 107      59.910  46.450  71.780  1.00  0.00           H
HETATM 1888 H15S POPED 107      59.130  47.940  72.450  1.00  0.00           H
HETATM 1889 C216 POPED 107      57.850  46.600  71.380  1.00  0.00           C
HETATM 1890 H16R POPED 107      57.120  47.320  71.810  1.00  0.00           H
HETATM 1891 H16S POPED 107      57.410  45.590  71.490  1.00  0.00           H
HETATM 1892 C217 POPED 107      58.140  46.800  69.830  1.00  0.00           C
HETATM 1893 H17R POPED 107      58.270  47.900  69.730  1.00  0.00           H
HETATM 1894 H17S POPED 107      57.200  46.450  69.360  1.00  0.00           H
HETATM 1895 C218 POPED 107      59.250  46.040  69.230  1.00  0.00           C
HETATM 1896 H18R POPED 107      59.350  44.980  69.540  1.00  0.00           H
HETATM 1897 H18S POPED 107      60.250  46.440  69.530  1.00  0.00           H
HETATM 1898 H18T POPED 107      59.170  46.260  68.150  1.00  0.00           H
HETATM 1899  C33 POPED 107      50.770  37.550  79.770  1.00  0.00           C
HETATM 1900  H3X POPED 107      51.750  37.910  80.160  1.00  0.00           H
HETATM 1901  H3Y POPED 107      50.000  38.310  80.020  1.00  0.00           H
HETATM 1902  C34 POPED 107      50.830  37.250  78.280  1.00  0.00           C
HETATM 1903  H4X POPED 107      50.970  38.240  77.790  1.00  0.00           H
HETATM 1904  H4Y POPED 107      49.930  36.690  77.960  1.00  0.00           H
HETATM 1905  C35 POPED 107      52.030  36.290  77.880  1.00  0.00           C
HETATM 1906  H5X POPED 107      51.920  36.380  76.780  1.00  0.00           H
HETATM 1907  H5Y POPED 107      51.790  35.290  78.290  1.00  0.00           H
HETATM 1908  C36 POPED 107      53.440  36.660  78.390  1.00  0.00           C
HETATM 1909  H6X POPED 107      53.610  36.340  79.440  1.00  0.00           H
HETATM 1910  H6Y POPED 107      53.480  37.770  78.420  1.00  0.00           H
HETATM 1911  C37 POPED 107      54.650  36.310  77.530  1.00  0.00           C
HETATM 1912  H7X POPED 107      54.420  35.330  77.040  1.00  0.00           H
HETATM 1913  H7Y POPED 107      55.530  36.170  78.200  1.00  0.00           H
HETATM 1914  C38 POPED 107      54.980  37.400  76.480  1.00  0.00           C
HETATM 1915  H8X POPED 107      55.510  38.310  76.810  1.00  0.00           H
HETATM 1916  H8Y POPED 107      54.040  37.830  76.070  1.00  0.00           H
HETATM 1917  C39 POPED 107      55.800  36.840  75.320  1.00  0.00           C
HETATM 1918  H9X POPED 107      55.190  36.060  74.820  1.00  0.00           H
HETATM 1919  H9Y POPED 107      56.780  36.530  75.730  1.00  0.00           H
HETATM 1920 C310 POPED 107      56.000  37.870  74.230  1.00  0.00           C
HETATM 1921 H10X POPED 107      56.610  38.710  74.600  1.00  0.00           H
HETATM 1922 H10Y POPED 107      55.040  38.400  74.000  1.00  0.00           H
HETATM 1923 C311 POPED 107      56.700  37.380  72.970  1.00  0.00           C
HETATM 1924 H11X POPED 107      55.940  36.660  72.600  1.00  0.00           H
HETATM 1925 H11Y POPED 107      57.610  36.780  73.160  1.00  0.00           H
HETATM 1926 C312 POPED 107      56.860  38.480  71.850  1.00  0.00           C
HETATM 1927 H12X POPED 107      55.890  38.750  71.360  1.00  0.00           H
HETATM 1928 H12Y POPED 107      57.240  37.870  71.000  1.00  0.00           H
HETATM 1929 C313 POPED 107      57.750  39.670  72.180  1.00  0.00           C
HETATM 1930 H13X POPED 107      58.800  39.350  72.370  1.00  0.00           H
HETATM 1931 H13Y POPED 107      57.230  40.100  73.060  1.00  0.00           H
HETATM 1932 C314 POPED 107      57.980  40.730  71.050  1.00  0.00           C
HETATM 1933 H14X POPED 107      58.680  40.470  70.220  1.00  0.00           H
HETATM 1934 H14Y POPED 107      58.610  41.580  71.400  1.00  0.00           H
HETATM 1935 C315 POPED 107      56.730  41.340  70.460  1.00  0.00           C
HETATM 1936 H15X POPED 107      56.830  42.430  70.630  1.00  0.00           H
HETATM 1937 H15Y POPED 107      55.820  40.990  70.970  1.00  0.00           H
HETATM 1938 C316 POPED 107      56.610  40.980  68.950  1.00  0.00           C
HETATM 1939 H16X POPED 107      57.500  41.410  68.450  1.00  0.00           H
HETATM 1940 H16Y POPED 107      55.640  41.400  68.620  1.00  0.00           H
HETATM 1941 H16Z POPED 107      56.590  39.880  68.790  1.00  0.00           H
HETATM 1942  N   POPEE 108      65.960  44.250  91.560  1.00  0.00           N
HETATM 1943  HN1 POPEE 108      66.290  43.990  92.510  1.00  0.00           H
HETATM 1944  HN2 POPEE 108      66.690  44.900  91.210  1.00  0.00           H
HETATM 1945  HN3 POPEE 108      64.960  44.560  91.610  1.00  0.00           H
HETATM 1946  C12 POPEE 108      65.940  42.980  90.720  1.00  0.00           C
HETATM 1947 H12A POPEE 108      66.970  42.820  90.340  1.00  0.00           H
HETATM 1948 H12B POPEE 108      65.180  43.120  89.920  1.00  0.00           H
HETATM 1949  C11 POPEE 108      65.330  41.860  91.590  1.00  0.00           C
HETATM 1950 H11A POPEE 108      64.320  42.030  92.020  1.00  0.00           H
HETATM 1951 H11B POPEE 108      65.950  41.770  92.500  1.00  0.00           H
HETATM 1952  P   POPEE 108      64.410  39.480  91.160  1.00  0.00           P
HETATM 1953  O13 POPEE 108      63.320  40.010  92.040  1.00  0.00           O
HETATM 1954  O14 POPEE 108      65.150  38.250  91.670  1.00  0.00           O
HETATM 1955  O11 POPEE 108      63.950  39.210  89.650  1.00  0.00           O
HETATM 1956  O12 POPEE 108      65.560  40.570  90.920  1.00  0.00           O
HETATM 1957  C1  POPEE 108      63.950  40.230  88.670  1.00  0.00           C
HETATM 1958  HA  POPEE 108      64.720  41.020  88.820  1.00  0.00           H
HETATM 1959  HB  POPEE 108      62.940  40.690  88.720  1.00  0.00           H
HETATM 1960  C2  POPEE 108      64.090  39.750  87.180  1.00  0.00           C
HETATM 1961  HS  POPEE 108      65.190  39.680  87.070  1.00  0.00           H
HETATM 1962  O21 POPEE 108      63.490  40.760  86.300  1.00  0.00           O
HETATM 1963  C21 POPEE 108      64.110  40.950  85.120  1.00  0.00           C
HETATM 1964  O22 POPEE 108      65.130  40.430  84.730  1.00  0.00           O
HETATM 1965  C22 POPEE 108      63.080  41.710  84.250  1.00  0.00           C
HETATM 1966  H2R POPEE 108      62.830  42.670  84.750  1.00  0.00           H
HETATM 1967  H2S POPEE 108      62.180  41.050  84.250  1.00  0.00           H
HETATM 1968  C3  POPEE 108      63.450  38.290  86.990  1.00  0.00           C
HETATM 1969  HX  POPEE 108      62.400  38.310  87.360  1.00  0.00           H
HETATM 1970  HY  POPEE 108      64.030  37.600  87.640  1.00  0.00           H
HETATM 1971  O31 POPEE 108      63.440  38.030  85.600  1.00  0.00           O
HETATM 1972  C31 POPEE 108      64.510  37.480  85.050  1.00  0.00           C
HETATM 1973  O32 POPEE 108      65.510  37.120  85.590  1.00  0.00           O
HETATM 1974  C32 POPEE 108      64.330  37.530  83.540  1.00  0.00           C
HETATM 1975  H2X POPEE 108      65.090  38.290  83.230  1.00  0.00           H
HETATM 1976  H2Y POPEE 108      63.310  37.880  83.270  1.00  0.00           H
HETATM 1977  C23 POPEE 108      63.630  42.000  82.790  1.00  0.00           C
HETATM 1978  H3R POPEE 108      64.700  41.710  82.720  1.00  0.00           H
HETATM 1979  H3S POPEE 108      63.540  43.080  82.530  1.00  0.00           H
HETATM 1980  C24 POPEE 108      62.950  41.280  81.620  1.00  0.00           C
HETATM 1981  H4R POPEE 108      62.060  41.870  81.320  1.00  0.00           H
HETATM 1982  H4S POPEE 108      62.610  40.300  82.030  1.00  0.00           H
HETATM 1983  C25 POPEE 108      63.900  40.800  80.500  1.00  0.00           C
HETATM 1984  H5R POPEE 108      64.700  40.080  80.790  1.00  0.00           H
HETATM 1985  H5S POPEE 108      64.410  41.670  80.040  1.00  0.00           H
HETATM 1986  C26 POPEE 108      63.020  40.170  79.450  1.00  0.00           C
HETATM 1987  H6R POPEE 108      62.050  40.700  79.310  1.00  0.00           H
HETATM 1988  H6S POPEE 108      62.790  39.170  79.870  1.00  0.00           H
HETATM 1989  C27 POPEE 108      63.680  40.140  78.070  1.00  0.00           C
HETATM 1990  H7R POPEE 108      63.370  39.320  77.390  1.00  0.00           H
HETATM 1991  H7S POPEE 108      64.710  39.790  78.280  1.00  0.00           H
HETATM 1992  C28 POPEE 108      63.760  41.510  77.320  1.00  0.00           C
HETATM 1993  H8R POPEE 108      64.370  42.140  78.010  1.00  0.00           H
HETATM 1994  H8S POPEE 108      62.700  41.830  77.290  1.00  0.00           H
HETATM 1995  C29 POPEE 108      64.440  41.340  75.950  1.00  0.00           C
HETATM 1996  H91 POPEE 108      65.480  41.000  75.980  1.00  0.00           H
HETATM 1997 C210 POPEE 108      64.040  41.840  74.800  1.00  0.00           C
HETATM 1998 H101 POPEE 108      64.630  41.660  73.890  1.00  0.00           H
HETATM 1999 C211 POPEE 108      62.730  42.570  74.570  1.00  0.00           C
HETATM 2000 H11R POPEE 108      62.700  43.670  74.690  1.00  0.00           H
HETATM 2001 H11S POPEE 108      62.040  42.140  75.320  1.00  0.00           H
HETATM 2002 C212 POPEE 108      61.930  42.220  73.230  1.00  0.00           C
HETATM 2003 H12R POPEE 108      60.990  42.820  73.250  1.00  0.00           H
HETATM 2004 H12S POPEE 108      61.770  41.130  73.060  1.00  0.00           H
HETATM 2005 C213 POPEE 108      62.750  42.800  72.070  1.00  0.00           C
HETATM 2006 H13R POPEE 108      63.540  42.090  71.780  1.00  0.00           H
HETATM 2007 H13S POPEE 108      63.260  43.670  72.540  1.00  0.00           H
HETATM 2008 C214 POPEE 108      61.980  43.250  70.840  1.00  0.00           C
HETATM 2009 H14R POPEE 108      62.580  43.960  70.240  1.00  0.00           H
HETATM 2010 H14S POPEE 108      61.080  43.810  71.150  1.00  0.00           H
HETATM 2011 C215 POPEE 108      61.580  42.000  70.050  1.00  0.00           C
HETATM 2012 H15R POPEE 108      61.050  41.320  70.740  1.00  0.00           H
HETATM 2013 H15S POPEE 108      62.480  41.490  69.630  1.00  0.00           H
HETATM 2014 C216 POPEE 108      60.520  42.300  68.950  1.00  0.00           C
HETATM 2015 H16R POPEE 108      59.740  42.950  69.390  1.00  0.00           H
HETATM 2016 H16S POPEE 108      60.060  41.330  68.670  1.00  0.00           H
HETATM 2017 C217 POPEE 108      61.130  42.990  67.790  1.00  0.00           C
HETATM 2018 H17R POPEE 108      61.970  42.370  67.410  1.00  0.00           H
HETATM 2019 H17S POPEE 108      61.660  43.950  68.010  1.00  0.00           H
HETATM 2020 C218 POPEE 108      60.230  43.260  66.580  1.00  0.00           C
HETATM 2021 H18R POPEE 108      59.600  42.350  66.430  1.00  0.00           H
HETATM 2022 H18S POPEE 108      60.810  43.470  65.660  1.00  0.00           H
HETATM 2023 H18T POPEE 108      59.600  44.150  66.770  1.00  0.00           H
HETATM 2024  C33 POPEE 108      64.820  36.340  82.720  1.00  0.00           C
HETATM 2025  H3X POPEE 108      64.070  35.530  82.850  1.00  0.00           H
HETATM 2026  H3Y POPEE 108      65.840  36.010  83.020  1.00  0.00           H
HETATM 2027  C34 POPEE 108      64.960  36.670  81.210  1.00  0.00           C
HETATM 2028  H4X POPEE 108      65.770  37.420  81.080  1.00  0.00           H
HETATM 2029  H4Y POPEE 108      64.050  37.210  80.870  1.00  0.00           H
HETATM 2030  C35 POPEE 108      65.190  35.480  80.320  1.00  0.00           C
HETATM 2031  H5X POPEE 108      64.370  34.740  80.510  1.00  0.00           H
HETATM 2032  H5Y POPEE 108      66.230  35.110  80.460  1.00  0.00           H
HETATM 2033  C36 POPEE 108      65.230  35.910  78.770  1.00  0.00           C
HETATM 2034  H6X POPEE 108      64.490  36.710  78.570  1.00  0.00           H
HETATM 2035  H6Y POPEE 108      64.840  35.080  78.150  1.00  0.00           H
HETATM 2036  C37 POPEE 108      66.610  36.200  78.290  1.00  0.00           C
HETATM 2037  H7X POPEE 108      67.200  35.260  78.400  1.00  0.00           H
HETATM 2038  H7Y POPEE 108      67.100  37.010  78.870  1.00  0.00           H
HETATM 2039  C38 POPEE 108      66.670  36.570  76.800  1.00  0.00           C
HETATM 2040  H8X POPEE 108      67.650  37.080  76.670  1.00  0.00           H
HETATM 2041  H8Y POPEE 108      65.960  37.420  76.800  1.00  0.00           H
HETATM 2042  C39 POPEE 108      66.380  35.540  75.790  1.00  0.00           C
HETATM 2043  H9X POPEE 108      65.440  34.960  75.940  1.00  0.00           H
HETATM 2044  H9Y POPEE 108      67.250  34.880  76.050  1.00  0.00           H
HETATM 2045 C310 POPEE 108      66.600  35.860  74.330  1.00  0.00           C
HETATM 2046 H10X POPEE 108      67.490  36.510  74.160  1.00  0.00           H
HETATM 2047 H10Y POPEE 108      65.700  36.310  73.860  1.00  0.00           H
HETATM 2048 C311 POPEE 108      66.870  34.590  73.520  1.00  0.00           C
HETATM 2049 H11X POPEE 108      66.050  33.920  73.860  1.00  0.00           H
HETATM 2050 H11Y POPEE 108      67.790  34.060  73.840  1.00  0.00           H
HETATM 2051 C312 POPEE 108      66.790  34.760  72.000  1.00  0.00           C
HETATM 2052 H12X POPEE 108      65.720  34.670  71.720  1.00  0.00           H
HETATM 2053 H12Y POPEE 108      67.260  33.880  71.510  1.00  0.00           H
HETATM 2054 C313 POPEE 108      67.410  36.010  71.440  1.00  0.00           C
HETATM 2055 H13X POPEE 108      68.510  36.130  71.550  1.00  0.00           H
HETATM 2056 H13Y POPEE 108      67.010  36.960  71.860  1.00  0.00           H
HETATM 2057 C314 POPEE 108      67.120  36.040  69.970  1.00  0.00           C
HETATM 2058 H14X POPEE 108      66.010  35.990  69.880  1.00  0.00           H
HETATM 2059 H14Y POPEE 108      67.630  35.300  69.310  1.00  0.00           H
HETATM 2060 C315 POPEE 108      67.650  37.440  69.420  1.00  0.00           C
HETATM 2061 H15X POPEE 108      67.220  38.330  69.940  1.00  0.00           H
HETATM 2062 H15Y POPEE 108      67.100  37.480  68.460  1.00  0.00           H
HETATM 2063 C316 POPEE 108      69.140  37.400  69.250  1.00  0.00           C
HETATM 2064 H16X POPEE 108      69.460  38.400  68.860  1.00  0.00           H
HETATM 2065 H16Y POPEE 108      69.430  36.450  68.760  1.00  0.00           H
HETATM 2066 H16Z POPEE 108      69.620  37.340  70.250  1.00  0.00           H
HETATM 2067  N   POPEF 109      68.880  40.710  86.240  1.00  0.00           N
HETATM 2068  HN1 POPEF 109      69.380  39.940  86.720  1.00  0.00           H
HETATM 2069  HN2 POPEF 109      69.520  41.180  85.560  1.00  0.00           H
HETATM 2070  HN3 POPEF 109      68.440  41.380  86.900  1.00  0.00           H
HETATM 2071  C12 POPEF 109      67.780  40.040  85.460  1.00  0.00           C
HETATM 2072 H12A POPEF 109      67.330  40.800  84.780  1.00  0.00           H
HETATM 2073 H12B POPEF 109      67.050  39.720  86.230  1.00  0.00           H
HETATM 2074  C11 POPEF 109      68.350  38.800  84.690  1.00  0.00           C
HETATM 2075 H11A POPEF 109      69.090  39.200  83.960  1.00  0.00           H
HETATM 2076 H11B POPEF 109      67.470  38.430  84.130  1.00  0.00           H
HETATM 2077  P   POPEF 109      69.790  36.600  85.300  1.00  0.00           P
HETATM 2078  O13 POPEF 109      69.950  35.700  86.440  1.00  0.00           O
HETATM 2079  O14 POPEF 109      71.040  37.180  84.780  1.00  0.00           O
HETATM 2080  O11 POPEF 109      69.000  35.800  84.170  1.00  0.00           O
HETATM 2081  O12 POPEF 109      68.790  37.790  85.650  1.00  0.00           O
HETATM 2082  C1  POPEF 109      69.110  36.200  82.780  1.00  0.00           C
HETATM 2083  HA  POPEF 109      69.480  37.240  82.700  1.00  0.00           H
HETATM 2084  HB  POPEF 109      68.040  36.250  82.480  1.00  0.00           H
HETATM 2085  C2  POPEF 109      69.950  35.220  81.970  1.00  0.00           C
HETATM 2086  HS  POPEF 109      70.990  35.490  82.270  1.00  0.00           H
HETATM 2087  O21 POPEF 109      69.660  35.410  80.550  1.00  0.00           O
HETATM 2088  C21 POPEF 109      70.800  35.230  79.870  1.00  0.00           C
HETATM 2089  O22 POPEF 109      71.930  35.310  80.320  1.00  0.00           O
HETATM 2090  C22 POPEF 109      70.440  35.070  78.340  1.00  0.00           C
HETATM 2091  H2R POPEF 109      69.460  35.570  78.180  1.00  0.00           H
HETATM 2092  H2S POPEF 109      70.320  33.990  78.090  1.00  0.00           H
HETATM 2093  C3  POPEF 109      69.600  33.790  82.340  1.00  0.00           C
HETATM 2094  HX  POPEF 109      68.510  33.610  82.210  1.00  0.00           H
HETATM 2095  HY  POPEF 109      69.930  33.670  83.400  1.00  0.00           H
HETATM 2096  O31 POPEF 109      70.370  32.850  81.530  1.00  0.00           O
HETATM 2097  C31 POPEF 109      71.520  32.440  82.080  1.00  0.00           C
HETATM 2098  O32 POPEF 109      72.020  32.830  83.150  1.00  0.00           O
HETATM 2099  C32 POPEF 109      72.110  31.320  81.250  1.00  0.00           C
HETATM 2100  H2X POPEF 109      71.340  30.660  80.790  1.00  0.00           H
HETATM 2101  H2Y POPEF 109      72.770  30.780  81.960  1.00  0.00           H
HETATM 2102  C23 POPEF 109      71.460  35.840  77.440  1.00  0.00           C
HETATM 2103  H3R POPEF 109      72.440  35.450  77.780  1.00  0.00           H
HETATM 2104  H3S POPEF 109      71.380  36.890  77.800  1.00  0.00           H
HETATM 2105  C24 POPEF 109      71.220  35.690  75.940  1.00  0.00           C
HETATM 2106  H4R POPEF 109      71.650  36.470  75.280  1.00  0.00           H
HETATM 2107  H4S POPEF 109      70.130  35.900  75.870  1.00  0.00           H
HETATM 2108  C25 POPEF 109      71.640  34.340  75.470  1.00  0.00           C
HETATM 2109  H5R POPEF 109      71.210  33.550  76.120  1.00  0.00           H
HETATM 2110  H5S POPEF 109      72.720  34.220  75.700  1.00  0.00           H
HETATM 2111  C26 POPEF 109      71.330  34.040  73.950  1.00  0.00           C
HETATM 2112  H6R POPEF 109      70.230  34.180  73.820  1.00  0.00           H
HETATM 2113  H6S POPEF 109      71.660  32.980  73.820  1.00  0.00           H
HETATM 2114  C27 POPEF 109      72.140  34.950  72.950  1.00  0.00           C
HETATM 2115  H7R POPEF 109      73.220  34.890  73.190  1.00  0.00           H
HETATM 2116  H7S POPEF 109      71.880  36.020  73.140  1.00  0.00           H
HETATM 2117  C28 POPEF 109      71.850  34.720  71.460  1.00  0.00           C
HETATM 2118  H8R POPEF 109      72.460  35.410  70.830  1.00  0.00           H
HETATM 2119  H8S POPEF 109      70.830  35.030  71.170  1.00  0.00           H
HETATM 2120  C29 POPEF 109      72.020  33.290  71.080  1.00  0.00           C
HETATM 2121  H91 POPEF 109      73.060  32.960  71.220  1.00  0.00           H
HETATM 2122 C210 POPEF 109      71.150  32.460  70.410  1.00  0.00           C
HETATM 2123 H101 POPEF 109      71.260  31.370  70.370  1.00  0.00           H
HETATM 2124 C211 POPEF 109      69.830  32.950  69.940  1.00  0.00           C
HETATM 2125 H11R POPEF 109      69.770  33.950  69.470  1.00  0.00           H
HETATM 2126 H11S POPEF 109      69.140  32.950  70.810  1.00  0.00           H
HETATM 2127 C212 POPEF 109      69.270  31.960  68.880  1.00  0.00           C
HETATM 2128 H12R POPEF 109      69.130  30.990  69.410  1.00  0.00           H
HETATM 2129 H12S POPEF 109      70.120  31.970  68.160  1.00  0.00           H
HETATM 2130 C213 POPEF 109      67.910  32.280  68.300  1.00  0.00           C
HETATM 2131 H13R POPEF 109      67.900  33.380  68.110  1.00  0.00           H
HETATM 2132 H13S POPEF 109      67.090  32.000  68.990  1.00  0.00           H
HETATM 2133 C214 POPEF 109      67.670  31.440  67.050  1.00  0.00           C
HETATM 2134 H14R POPEF 109      67.580  30.370  67.340  1.00  0.00           H
HETATM 2135 H14S POPEF 109      68.460  31.670  66.300  1.00  0.00           H
HETATM 2136 C215 POPEF 109      66.330  31.790  66.440  1.00  0.00           C
HETATM 2137 H15R POPEF 109      66.110  32.870  66.290  1.00  0.00           H
HETATM 2138 H15S POPEF 109      65.530  31.340  67.080  1.00  0.00           H
HETATM 2139 C216 POPEF 109      66.090  31.020  65.170  1.00  0.00           C
HETATM 2140 H16R POPEF 109      65.730  30.000  65.440  1.00  0.00           H
HETATM 2141 H16S POPEF 109      67.010  30.930  64.570  1.00  0.00           H
HETATM 2142 C217 POPEF 109      64.970  31.700  64.320  1.00  0.00           C
HETATM 2143 H17R POPEF 109      65.090  32.800  64.180  1.00  0.00           H
HETATM 2144 H17S POPEF 109      64.050  31.700  64.940  1.00  0.00           H
HETATM 2145 C218 POPEF 109      64.710  30.890  63.080  1.00  0.00           C
HETATM 2146 H18R POPEF 109      63.940  31.410  62.470  1.00  0.00           H
HETATM 2147 H18S POPEF 109      64.320  29.920  63.460  1.00  0.00           H
HETATM 2148 H18T POPEF 109      65.630  30.610  62.520  1.00  0.00           H
HETATM 2149  C33 POPEF 109      72.890  31.850  80.090  1.00  0.00           C
HETATM 2150  H3X POPEF 109      73.920  31.930  80.490  1.00  0.00           H
HETATM 2151  H3Y POPEF 109      72.590  32.850  79.710  1.00  0.00           H
HETATM 2152  C34 POPEF 109      72.980  30.890  78.920  1.00  0.00           C
HETATM 2153  H4X POPEF 109      71.940  30.590  78.650  1.00  0.00           H
HETATM 2154  H4Y POPEF 109      73.540  29.990  79.220  1.00  0.00           H
HETATM 2155  C35 POPEF 109      73.740  31.510  77.710  1.00  0.00           C
HETATM 2156  H5X POPEF 109      74.770  31.670  78.100  1.00  0.00           H
HETATM 2157  H5Y POPEF 109      73.280  32.460  77.370  1.00  0.00           H
HETATM 2158  C36 POPEF 109      73.660  30.520  76.510  1.00  0.00           C
HETATM 2159  H6X POPEF 109      73.960  29.540  76.950  1.00  0.00           H
HETATM 2160  H6Y POPEF 109      74.460  30.720  75.760  1.00  0.00           H
HETATM 2161  C37 POPEF 109      72.300  30.420  75.910  1.00  0.00           C
HETATM 2162  H7X POPEF 109      72.020  31.350  75.370  1.00  0.00           H
HETATM 2163  H7Y POPEF 109      71.450  30.280  76.610  1.00  0.00           H
HETATM 2164  C38 POPEF 109      72.140  29.330  74.800  1.00  0.00           C
HETATM 2165  H8X POPEF 109      72.490  28.380  75.240  1.00  0.00           H
HETATM 2166  H8Y POPEF 109      72.940  29.610  74.080  1.00  0.00           H
HETATM 2167  C39 POPEF 109      70.840  29.330  74.070  1.00  0.00           C
HETATM 2168  H9X POPEF 109      71.040  28.630  73.230  1.00  0.00           H
HETATM 2169  H9Y POPEF 109      70.620  30.290  73.550  1.00  0.00           H
HETATM 2170 C310 POPEF 109      69.710  28.830  75.010  1.00  0.00           C
HETATM 2171 H10X POPEF 109      69.480  29.730  75.610  1.00  0.00           H
HETATM 2172 H10Y POPEF 109      70.000  27.990  75.670  1.00  0.00           H
HETATM 2173 C311 POPEF 109      68.500  28.460  74.070  1.00  0.00           C
HETATM 2174 H11X POPEF 109      67.610  28.070  74.620  1.00  0.00           H
HETATM 2175 H11Y POPEF 109      68.790  27.690  73.320  1.00  0.00           H
HETATM 2176 C312 POPEF 109      68.000  29.600  73.190  1.00  0.00           C
HETATM 2177 H12X POPEF 109      68.630  29.690  72.280  1.00  0.00           H
HETATM 2178 H12Y POPEF 109      67.950  30.570  73.720  1.00  0.00           H
HETATM 2179 C313 POPEF 109      66.600  29.290  72.740  1.00  0.00           C
HETATM 2180 H13X POPEF 109      66.300  30.240  72.240  1.00  0.00           H
HETATM 2181 H13Y POPEF 109      65.850  29.190  73.550  1.00  0.00           H
HETATM 2182 C314 POPEF 109      66.580  28.060  71.780  1.00  0.00           C
HETATM 2183 H14X POPEF 109      66.590  27.150  72.420  1.00  0.00           H
HETATM 2184 H14Y POPEF 109      67.380  28.120  71.010  1.00  0.00           H
HETATM 2185 C315 POPEF 109      65.290  27.790  70.940  1.00  0.00           C
HETATM 2186 H15X POPEF 109      65.130  28.650  70.250  1.00  0.00           H
HETATM 2187 H15Y POPEF 109      64.410  27.910  71.620  1.00  0.00           H
HETATM 2188 C316 POPEF 109      65.180  26.450  70.180  1.00  0.00           C
HETATM 2189 H16X POPEF 109      65.830  26.590  69.300  1.00  0.00           H
HETATM 2190 H16Y POPEF 109      64.120  26.200  69.940  1.00  0.00           H
HETATM 2191 H16Z POPEF 109      65.530  25.630  70.850  1.00  0.00           H
HETATM 2192  N   POPEG 110      53.040  23.290  89.980  1.00  0.00           N
HETATM 2193  HN1 POPEG 110      53.400  22.470  89.460  1.00  0.00           H
HETATM 2194  HN2 POPEG 110      52.760  22.910  90.910  1.00  0.00           H
HETATM 2195  HN3 POPEG 110      52.290  23.690  89.380  1.00  0.00           H
HETATM 2196  C12 POPEG 110      54.180  24.300  90.010  1.00  0.00           C
HETATM 2197 H12A POPEG 110      55.190  23.850  90.150  1.00  0.00           H
HETATM 2198 H12B POPEG 110      54.070  24.950  90.910  1.00  0.00           H
HETATM 2199  C11 POPEG 110      54.130  25.140  88.710  1.00  0.00           C
HETATM 2200 H11A POPEG 110      54.510  24.530  87.860  1.00  0.00           H
HETATM 2201 H11B POPEG 110      54.810  26.000  88.850  1.00  0.00           H
HETATM 2202  P   POPEG 110      52.320  27.090  88.400  1.00  0.00           P
HETATM 2203  O13 POPEG 110      53.230  27.740  89.380  1.00  0.00           O
HETATM 2204  O14 POPEG 110      50.860  27.320  88.530  1.00  0.00           O
HETATM 2205  O11 POPEG 110      52.640  27.640  86.970  1.00  0.00           O
HETATM 2206  O12 POPEG 110      52.720  25.550  88.430  1.00  0.00           O
HETATM 2207  C1  POPEG 110      54.000  27.490  86.480  1.00  0.00           C
HETATM 2208  HA  POPEG 110      54.350  26.440  86.570  1.00  0.00           H
HETATM 2209  HB  POPEG 110      54.660  28.030  87.190  1.00  0.00           H
HETATM 2210  C2  POPEG 110      54.230  28.040  85.120  1.00  0.00           C
HETATM 2211  HS  POPEG 110      53.710  29.020  84.990  1.00  0.00           H
HETATM 2212  O21 POPEG 110      53.710  27.140  84.150  1.00  0.00           O
HETATM 2213  C21 POPEG 110      53.350  27.710  82.990  1.00  0.00           C
HETATM 2214  O22 POPEG 110      53.550  28.880  82.740  1.00  0.00           O
HETATM 2215  C22 POPEG 110      52.720  26.690  82.050  1.00  0.00           C
HETATM 2216  H2R POPEG 110      51.700  26.440  82.400  1.00  0.00           H
HETATM 2217  H2S POPEG 110      53.290  25.740  81.940  1.00  0.00           H
HETATM 2218  C3  POPEG 110      55.780  28.280  84.840  1.00  0.00           C
HETATM 2219  HX  POPEG 110      56.080  27.290  84.420  1.00  0.00           H
HETATM 2220  HY  POPEG 110      56.330  28.540  85.760  1.00  0.00           H
HETATM 2221  O31 POPEG 110      55.960  29.240  83.850  1.00  0.00           O
HETATM 2222  C31 POPEG 110      56.100  30.480  84.150  1.00  0.00           C
HETATM 2223  O32 POPEG 110      55.720  31.090  85.170  1.00  0.00           O
HETATM 2224  C32 POPEG 110      56.570  31.220  82.880  1.00  0.00           C
HETATM 2225  H2X POPEG 110      55.890  32.080  82.680  1.00  0.00           H
HETATM 2226  H2Y POPEG 110      56.550  30.590  81.960  1.00  0.00           H
HETATM 2227  C23 POPEG 110      52.520  27.300  80.650  1.00  0.00           C
HETATM 2228  H3R POPEG 110      53.540  27.460  80.220  1.00  0.00           H
HETATM 2229  H3S POPEG 110      52.010  28.280  80.740  1.00  0.00           H
HETATM 2230  C24 POPEG 110      51.740  26.470  79.670  1.00  0.00           C
HETATM 2231  H4R POPEG 110      50.880  26.090  80.260  1.00  0.00           H
HETATM 2232  H4S POPEG 110      52.400  25.620  79.410  1.00  0.00           H
HETATM 2233  C25 POPEG 110      51.220  27.230  78.430  1.00  0.00           C
HETATM 2234  H5R POPEG 110      52.130  27.330  77.810  1.00  0.00           H
HETATM 2235  H5S POPEG 110      50.940  28.240  78.780  1.00  0.00           H
HETATM 2236  C26 POPEG 110      50.150  26.490  77.640  1.00  0.00           C
HETATM 2237  H6R POPEG 110      49.380  25.980  78.240  1.00  0.00           H
HETATM 2238  H6S POPEG 110      50.690  25.610  77.210  1.00  0.00           H
HETATM 2239  C27 POPEG 110      49.420  27.250  76.510  1.00  0.00           C
HETATM 2240  H7R POPEG 110      48.870  27.970  77.150  1.00  0.00           H
HETATM 2241  H7S POPEG 110      48.660  26.740  75.870  1.00  0.00           H
HETATM 2242  C28 POPEG 110      50.390  27.960  75.570  1.00  0.00           C
HETATM 2243  H8R POPEG 110      51.290  27.370  75.280  1.00  0.00           H
HETATM 2244  H8S POPEG 110      50.850  28.740  76.210  1.00  0.00           H
HETATM 2245  C29 POPEG 110      49.880  28.520  74.260  1.00  0.00           C
HETATM 2246  H91 POPEG 110      50.390  28.270  73.320  1.00  0.00           H
HETATM 2247 C210 POPEG 110      48.790  29.280  74.070  1.00  0.00           C
HETATM 2248 H101 POPEG 110      48.630  29.650  73.040  1.00  0.00           H
HETATM 2249 C211 POPEG 110      47.760  29.880  75.090  1.00  0.00           C
HETATM 2250 H11R POPEG 110      48.330  30.310  75.930  1.00  0.00           H
HETATM 2251 H11S POPEG 110      47.080  29.070  75.420  1.00  0.00           H
HETATM 2252 C212 POPEG 110      46.920  31.020  74.540  1.00  0.00           C
HETATM 2253 H12R POPEG 110      46.460  30.590  73.630  1.00  0.00           H
HETATM 2254 H12S POPEG 110      47.520  31.910  74.260  1.00  0.00           H
HETATM 2255 C213 POPEG 110      45.770  31.490  75.420  1.00  0.00           C
HETATM 2256 H13R POPEG 110      46.290  31.640  76.390  1.00  0.00           H
HETATM 2257 H13S POPEG 110      45.050  30.650  75.510  1.00  0.00           H
HETATM 2258 C214 POPEG 110      45.200  32.810  74.880  1.00  0.00           C
HETATM 2259 H14R POPEG 110      45.960  33.610  74.850  1.00  0.00           H
HETATM 2260 H14S POPEG 110      44.310  33.150  75.460  1.00  0.00           H
HETATM 2261 C215 POPEG 110      44.630  32.480  73.470  1.00  0.00           C
HETATM 2262 H15R POPEG 110      44.030  31.550  73.470  1.00  0.00           H
HETATM 2263 H15S POPEG 110      45.420  32.200  72.740  1.00  0.00           H
HETATM 2264 C216 POPEG 110      43.770  33.590  72.820  1.00  0.00           C
HETATM 2265 H16R POPEG 110      44.260  34.590  72.870  1.00  0.00           H
HETATM 2266 H16S POPEG 110      42.750  33.640  73.280  1.00  0.00           H
HETATM 2267 C217 POPEG 110      43.340  33.260  71.420  1.00  0.00           C
HETATM 2268 H17R POPEG 110      42.720  32.340  71.390  1.00  0.00           H
HETATM 2269 H17S POPEG 110      44.240  33.020  70.810  1.00  0.00           H
HETATM 2270 C218 POPEG 110      42.530  34.390  70.740  1.00  0.00           C
HETATM 2271 H18R POPEG 110      43.180  35.250  71.030  1.00  0.00           H
HETATM 2272 H18S POPEG 110      41.530  34.450  71.220  1.00  0.00           H
HETATM 2273 H18T POPEG 110      42.450  34.290  69.640  1.00  0.00           H
HETATM 2274  C33 POPEG 110      58.010  31.890  82.900  1.00  0.00           C
HETATM 2275  H3X POPEG 110      58.840  31.150  82.900  1.00  0.00           H
HETATM 2276  H3Y POPEG 110      58.080  32.380  83.900  1.00  0.00           H
HETATM 2277  C34 POPEG 110      58.170  32.970  81.780  1.00  0.00           C
HETATM 2278  H4X POPEG 110      59.250  33.220  81.690  1.00  0.00           H
HETATM 2279  H4Y POPEG 110      57.610  33.870  82.120  1.00  0.00           H
HETATM 2280  C35 POPEG 110      57.930  32.660  80.310  1.00  0.00           C
HETATM 2281  H5X POPEG 110      56.890  32.300  80.200  1.00  0.00           H
HETATM 2282  H5Y POPEG 110      58.560  31.840  79.920  1.00  0.00           H
HETATM 2283  C36 POPEG 110      58.220  33.800  79.270  1.00  0.00           C
HETATM 2284  H6X POPEG 110      59.310  33.870  79.080  1.00  0.00           H
HETATM 2285  H6Y POPEG 110      57.920  34.780  79.680  1.00  0.00           H
HETATM 2286  C37 POPEG 110      57.470  33.680  77.970  1.00  0.00           C
HETATM 2287  H7X POPEG 110      57.350  34.680  77.500  1.00  0.00           H
HETATM 2288  H7Y POPEG 110      56.480  33.200  78.140  1.00  0.00           H
HETATM 2289  C38 POPEG 110      58.300  32.910  76.870  1.00  0.00           C
HETATM 2290  H8X POPEG 110      58.380  31.860  77.220  1.00  0.00           H
HETATM 2291  H8Y POPEG 110      59.250  33.410  76.610  1.00  0.00           H
HETATM 2292  C39 POPEG 110      57.630  32.930  75.480  1.00  0.00           C
HETATM 2293  H9X POPEG 110      56.580  33.260  75.630  1.00  0.00           H
HETATM 2294  H9Y POPEG 110      57.680  31.940  74.980  1.00  0.00           H
HETATM 2295 C310 POPEG 110      58.320  33.940  74.440  1.00  0.00           C
HETATM 2296 H10X POPEG 110      59.350  33.600  74.220  1.00  0.00           H
HETATM 2297 H10Y POPEG 110      58.500  34.950  74.860  1.00  0.00           H
HETATM 2298 C311 POPEG 110      57.770  33.910  73.040  1.00  0.00           C
HETATM 2299 H11X POPEG 110      56.850  34.520  72.950  1.00  0.00           H
HETATM 2300 H11Y POPEG 110      57.560  32.860  72.750  1.00  0.00           H
HETATM 2301 C312 POPEG 110      58.690  34.580  71.970  1.00  0.00           C
HETATM 2302 H12X POPEG 110      59.510  33.850  71.810  1.00  0.00           H
HETATM 2303 H12Y POPEG 110      59.180  35.500  72.380  1.00  0.00           H
HETATM 2304 C313 POPEG 110      58.010  34.790  70.630  1.00  0.00           C
HETATM 2305 H13X POPEG 110      57.050  35.330  70.760  1.00  0.00           H
HETATM 2306 H13Y POPEG 110      57.760  33.880  70.040  1.00  0.00           H
HETATM 2307 C314 POPEG 110      58.790  35.570  69.670  1.00  0.00           C
HETATM 2308 H14X POPEG 110      59.790  35.080  69.640  1.00  0.00           H
HETATM 2309 H14Y POPEG 110      58.970  36.640  69.910  1.00  0.00           H
HETATM 2310 C315 POPEG 110      58.280  35.560  68.200  1.00  0.00           C
HETATM 2311 H15X POPEG 110      58.430  34.530  67.800  1.00  0.00           H
HETATM 2312 H15Y POPEG 110      58.890  36.330  67.680  1.00  0.00           H
HETATM 2313 C316 POPEG 110      56.830  35.910  67.910  1.00  0.00           C
HETATM 2314 H16X POPEG 110      56.650  36.930  68.310  1.00  0.00           H
HETATM 2315 H16Y POPEG 110      56.120  35.180  68.360  1.00  0.00           H
HETATM 2316 H16Z POPEG 110      56.550  36.030  66.840  1.00  0.00           H
HETATM 2317  N   POPEH 111      53.510  11.350  93.210  1.00  0.00           N
HETATM 2318  HN1 POPEH 111      54.360  10.790  93.000  1.00  0.00           H
HETATM 2319  HN2 POPEH 111      53.730  12.180  93.790  1.00  0.00           H
HETATM 2320  HN3 POPEH 111      52.930  10.650  93.720  1.00  0.00           H
HETATM 2321  C12 POPEH 111      52.920  11.750  91.880  1.00  0.00           C
HETATM 2322 H12A POPEH 111      53.720  11.920  91.140  1.00  0.00           H
HETATM 2323 H12B POPEH 111      52.260  12.640  91.980  1.00  0.00           H
HETATM 2324  C11 POPEH 111      52.130  10.600  91.250  1.00  0.00           C
HETATM 2325 H11A POPEH 111      51.380  10.980  90.530  1.00  0.00           H
HETATM 2326 H11B POPEH 111      51.530  10.140  92.070  1.00  0.00           H
HETATM 2327  P   POPEH 111      52.090   8.450  89.860  1.00  0.00           P
HETATM 2328  O13 POPEH 111      51.020   9.090  89.150  1.00  0.00           O
HETATM 2329  O14 POPEH 111      51.720   7.400  90.880  1.00  0.00           O
HETATM 2330  O11 POPEH 111      52.960   7.620  88.790  1.00  0.00           O
HETATM 2331  O12 POPEH 111      52.970   9.580  90.640  1.00  0.00           O
HETATM 2332  C1  POPEH 111      53.800   8.410  87.880  1.00  0.00           C
HETATM 2333  HA  POPEH 111      54.580   7.690  87.560  1.00  0.00           H
HETATM 2334  HB  POPEH 111      54.270   9.240  88.450  1.00  0.00           H
HETATM 2335  C2  POPEH 111      53.050   9.050  86.730  1.00  0.00           C
HETATM 2336  HS  POPEH 111      52.300   9.750  87.160  1.00  0.00           H
HETATM 2337  O21 POPEH 111      52.400   8.050  85.950  1.00  0.00           O
HETATM 2338  C21 POPEH 111      51.270   8.360  85.350  1.00  0.00           C
HETATM 2339  O22 POPEH 111      50.720   9.440  85.330  1.00  0.00           O
HETATM 2340  C22 POPEH 111      50.840   7.090  84.530  1.00  0.00           C
HETATM 2341  H2R POPEH 111      50.510   6.260  85.190  1.00  0.00           H
HETATM 2342  H2S POPEH 111      51.730   6.610  84.060  1.00  0.00           H
HETATM 2343  C3  POPEH 111      53.980   9.930  85.910  1.00  0.00           C
HETATM 2344  HX  POPEH 111      54.810   9.290  85.550  1.00  0.00           H
HETATM 2345  HY  POPEH 111      54.510  10.730  86.480  1.00  0.00           H
HETATM 2346  O31 POPEH 111      53.240  10.500  84.760  1.00  0.00           O
HETATM 2347  C31 POPEH 111      52.760  11.740  84.960  1.00  0.00           C
HETATM 2348  O32 POPEH 111      53.070  12.420  85.920  1.00  0.00           O
HETATM 2349  C32 POPEH 111      51.850  12.130  83.670  1.00  0.00           C
HETATM 2350  H2X POPEH 111      50.790  11.860  83.870  1.00  0.00           H
HETATM 2351  H2Y POPEH 111      52.150  11.470  82.830  1.00  0.00           H
HETATM 2352  C23 POPEH 111      49.730   7.350  83.400  1.00  0.00           C
HETATM 2353  H3R POPEH 111      48.910   7.840  83.970  1.00  0.00           H
HETATM 2354  H3S POPEH 111      49.250   6.410  83.040  1.00  0.00           H
HETATM 2355  C24 POPEH 111      50.290   8.150  82.180  1.00  0.00           C
HETATM 2356  H4R POPEH 111      51.270   7.920  81.730  1.00  0.00           H
HETATM 2357  H4S POPEH 111      50.570   9.090  82.710  1.00  0.00           H
HETATM 2358  C25 POPEH 111      49.220   8.430  81.080  1.00  0.00           C
HETATM 2359  H5R POPEH 111      49.590   9.320  80.520  1.00  0.00           H
HETATM 2360  H5S POPEH 111      48.240   8.730  81.490  1.00  0.00           H
HETATM 2361  C26 POPEH 111      48.850   7.310  80.050  1.00  0.00           C
HETATM 2362  H6R POPEH 111      48.010   7.590  79.380  1.00  0.00           H
HETATM 2363  H6S POPEH 111      48.580   6.370  80.590  1.00  0.00           H
HETATM 2364  C27 POPEH 111      50.050   6.830  79.220  1.00  0.00           C
HETATM 2365  H7R POPEH 111      50.920   6.470  79.810  1.00  0.00           H
HETATM 2366  H7S POPEH 111      50.380   7.700  78.620  1.00  0.00           H
HETATM 2367  C28 POPEH 111      49.790   5.730  78.170  1.00  0.00           C
HETATM 2368  H8R POPEH 111      50.550   5.690  77.360  1.00  0.00           H
HETATM 2369  H8S POPEH 111      48.790   6.000  77.760  1.00  0.00           H
HETATM 2370  C29 POPEH 111      49.760   4.350  78.770  1.00  0.00           C
HETATM 2371  H91 POPEH 111      49.020   4.200  79.570  1.00  0.00           H
HETATM 2372 C210 POPEH 111      50.440   3.260  78.350  1.00  0.00           C
HETATM 2373 H101 POPEH 111      50.230   2.300  78.830  1.00  0.00           H
HETATM 2374 C211 POPEH 111      51.280   3.270  77.090  1.00  0.00           C
HETATM 2375 H11R POPEH 111      52.250   3.750  77.340  1.00  0.00           H
HETATM 2376 H11S POPEH 111      50.790   3.790  76.240  1.00  0.00           H
HETATM 2377 C212 POPEH 111      51.550   1.870  76.600  1.00  0.00           C
HETATM 2378 H12R POPEH 111      50.650   1.370  76.170  1.00  0.00           H
HETATM 2379 H12S POPEH 111      51.970   1.340  77.490  1.00  0.00           H
HETATM 2380 C213 POPEH 111      52.550   1.800  75.420  1.00  0.00           C
HETATM 2381 H13R POPEH 111      52.750   0.710  75.290  1.00  0.00           H
HETATM 2382 H13S POPEH 111      53.460   2.370  75.720  1.00  0.00           H
HETATM 2383 C214 POPEH 111      52.130   2.510  74.130  1.00  0.00           C
HETATM 2384 H14R POPEH 111      52.020   3.600  74.260  1.00  0.00           H
HETATM 2385 H14S POPEH 111      51.140   2.030  73.960  1.00  0.00           H
HETATM 2386 C215 POPEH 111      53.010   2.070  72.960  1.00  0.00           C
HETATM 2387 H15R POPEH 111      53.010   0.960  72.940  1.00  0.00           H
HETATM 2388 H15S POPEH 111      54.060   2.380  73.130  1.00  0.00           H
HETATM 2389 C216 POPEH 111      52.370   2.400  71.580  1.00  0.00           C
HETATM 2390 H16R POPEH 111      52.090   3.470  71.620  1.00  0.00           H
HETATM 2391 H16S POPEH 111      51.440   1.820  71.380  1.00  0.00           H
HETATM 2392 C217 POPEH 111      53.190   2.220  70.330  1.00  0.00           C
HETATM 2393 H17R POPEH 111      53.540   1.170  70.250  1.00  0.00           H
HETATM 2394 H17S POPEH 111      54.090   2.870  70.280  1.00  0.00           H
HETATM 2395 C218 POPEH 111      52.270   2.660  69.160  1.00  0.00           C
HETATM 2396 H18R POPEH 111      51.600   1.850  68.790  1.00  0.00           H
HETATM 2397 H18S POPEH 111      52.910   2.910  68.280  1.00  0.00           H
HETATM 2398 H18T POPEH 111      51.620   3.500  69.450  1.00  0.00           H
HETATM 2399  C33 POPEH 111      52.010  13.640  83.350  1.00  0.00           C
HETATM 2400  H3X POPEH 111      53.060  13.800  83.020  1.00  0.00           H
HETATM 2401  H3Y POPEH 111      51.830  14.340  84.190  1.00  0.00           H
HETATM 2402  C34 POPEH 111      51.130  14.010  82.100  1.00  0.00           C
HETATM 2403  H4X POPEH 111      50.050  13.850  82.310  1.00  0.00           H
HETATM 2404  H4Y POPEH 111      51.390  13.290  81.290  1.00  0.00           H
HETATM 2405  C35 POPEH 111      51.230  15.450  81.590  1.00  0.00           C
HETATM 2406  H5X POPEH 111      52.250  15.540  81.160  1.00  0.00           H
HETATM 2407  H5Y POPEH 111      51.040  16.060  82.500  1.00  0.00           H
HETATM 2408  C36 POPEH 111      50.210  15.790  80.470  1.00  0.00           C
HETATM 2409  H6X POPEH 111      50.480  16.820  80.160  1.00  0.00           H
HETATM 2410  H6Y POPEH 111      49.270  15.760  81.060  1.00  0.00           H
HETATM 2411  C37 POPEH 111      50.160  14.910  79.160  1.00  0.00           C
HETATM 2412  H7X POPEH 111      49.980  13.850  79.430  1.00  0.00           H
HETATM 2413  H7Y POPEH 111      51.120  15.050  78.620  1.00  0.00           H
HETATM 2414  C38 POPEH 111      48.940  15.280  78.330  1.00  0.00           C
HETATM 2415  H8X POPEH 111      48.960  16.390  78.240  1.00  0.00           H
HETATM 2416  H8Y POPEH 111      48.020  15.070  78.910  1.00  0.00           H
HETATM 2417  C39 POPEH 111      48.880  14.530  77.060  1.00  0.00           C
HETATM 2418  H9X POPEH 111      48.790  13.430  77.190  1.00  0.00           H
HETATM 2419  H9Y POPEH 111      49.790  14.610  76.430  1.00  0.00           H
HETATM 2420 C310 POPEH 111      47.690  14.950  76.140  1.00  0.00           C
HETATM 2421 H10X POPEH 111      47.620  16.020  75.860  1.00  0.00           H
HETATM 2422 H10Y POPEH 111      46.780  14.770  76.740  1.00  0.00           H
HETATM 2423 C311 POPEH 111      47.660  14.130  74.850  1.00  0.00           C
HETATM 2424 H11X POPEH 111      46.780  14.390  74.230  1.00  0.00           H
HETATM 2425 H11Y POPEH 111      47.670  13.070  75.160  1.00  0.00           H
HETATM 2426 C312 POPEH 111      48.790  14.220  73.830  1.00  0.00           C
HETATM 2427 H12X POPEH 111      49.770  14.040  74.310  1.00  0.00           H
HETATM 2428 H12Y POPEH 111      48.780  15.260  73.440  1.00  0.00           H
HETATM 2429 C313 POPEH 111      48.510  13.260  72.640  1.00  0.00           C
HETATM 2430 H13X POPEH 111      47.480  13.480  72.260  1.00  0.00           H
HETATM 2431 H13Y POPEH 111      48.680  12.200  72.920  1.00  0.00           H
HETATM 2432 C314 POPEH 111      49.510  13.650  71.510  1.00  0.00           C
HETATM 2433 H14X POPEH 111      50.550  13.710  71.880  1.00  0.00           H
HETATM 2434 H14Y POPEH 111      49.320  14.670  71.090  1.00  0.00           H
HETATM 2435 C315 POPEH 111      49.410  12.640  70.330  1.00  0.00           C
HETATM 2436 H15X POPEH 111      50.080  12.980  69.520  1.00  0.00           H
HETATM 2437 H15Y POPEH 111      48.350  12.600  70.010  1.00  0.00           H
HETATM 2438 C316 POPEH 111      50.000  11.300  70.660  1.00  0.00           C
HETATM 2439 H16X POPEH 111      50.990  11.360  71.170  1.00  0.00           H
HETATM 2440 H16Y POPEH 111      50.100  10.730  69.710  1.00  0.00           H
HETATM 2441 H16Z POPEH 111      49.360  10.810  71.430  1.00  0.00           H
HETATM 2442  N   POPEI 112      45.830  62.200  88.030  1.00  0.00           N
HETATM 2443  HN1 POPEI 112      45.360  63.130  88.000  1.00  0.00           H
HETATM 2444  HN2 POPEI 112      45.270  61.650  88.710  1.00  0.00           H
HETATM 2445  HN3 POPEI 112      46.750  62.340  88.490  1.00  0.00           H
HETATM 2446  C12 POPEI 112      45.960  61.590  86.650  1.00  0.00           C
HETATM 2447 H12A POPEI 112      46.280  62.340  85.900  1.00  0.00           H
HETATM 2448 H12B POPEI 112      45.000  61.180  86.270  1.00  0.00           H
HETATM 2449  C11 POPEI 112      46.850  60.380  86.510  1.00  0.00           C
HETATM 2450 H11A POPEI 112      47.790  60.650  87.040  1.00  0.00           H
HETATM 2451 H11B POPEI 112      47.120  60.090  85.470  1.00  0.00           H
HETATM 2452  P   POPEI 112      45.470  58.170  86.830  1.00  0.00           P
HETATM 2453  O13 POPEI 112      44.110  58.760  86.510  1.00  0.00           O
HETATM 2454  O14 POPEI 112      45.510  57.020  87.750  1.00  0.00           O
HETATM 2455  O11 POPEI 112      46.240  57.770  85.420  1.00  0.00           O
HETATM 2456  O12 POPEI 112      46.470  59.270  87.380  1.00  0.00           O
HETATM 2457  C1  POPEI 112      47.100  56.610  85.440  1.00  0.00           C
HETATM 2458  HA  POPEI 112      47.110  56.100  84.450  1.00  0.00           H
HETATM 2459  HB  POPEI 112      46.650  55.860  86.120  1.00  0.00           H
HETATM 2460  C2  POPEI 112      48.590  56.800  85.810  1.00  0.00           C
HETATM 2461  HS  POPEI 112      48.660  57.220  86.840  1.00  0.00           H
HETATM 2462  O21 POPEI 112      49.130  57.690  84.860  1.00  0.00           O
HETATM 2463  C21 POPEI 112      49.500  58.810  85.340  1.00  0.00           C
HETATM 2464  O22 POPEI 112      49.620  59.220  86.490  1.00  0.00           O
HETATM 2465  C22 POPEI 112      49.890  59.710  84.070  1.00  0.00           C
HETATM 2466  H2R POPEI 112      50.640  60.430  84.460  1.00  0.00           H
HETATM 2467  H2S POPEI 112      49.000  60.280  83.730  1.00  0.00           H
HETATM 2468  C3  POPEI 112      49.350  55.490  85.650  1.00  0.00           C
HETATM 2469  HX  POPEI 112      48.970  54.850  86.480  1.00  0.00           H
HETATM 2470  HY  POPEI 112      50.440  55.630  85.840  1.00  0.00           H
HETATM 2471  O31 POPEI 112      49.000  54.900  84.400  1.00  0.00           O
HETATM 2472  C31 POPEI 112      49.860  54.970  83.390  1.00  0.00           C
HETATM 2473  O32 POPEI 112      50.870  55.660  83.360  1.00  0.00           O
HETATM 2474  C32 POPEI 112      49.370  54.100  82.200  1.00  0.00           C
HETATM 2475  H2X POPEI 112      48.410  54.520  81.830  1.00  0.00           H
HETATM 2476  H2Y POPEI 112      49.180  53.050  82.500  1.00  0.00           H
HETATM 2477  C23 POPEI 112      50.390  58.740  82.990  1.00  0.00           C
HETATM 2478  H3R POPEI 112      49.640  57.970  82.710  1.00  0.00           H
HETATM 2479  H3S POPEI 112      51.200  58.070  83.370  1.00  0.00           H
HETATM 2480  C24 POPEI 112      50.970  59.450  81.650  1.00  0.00           C
HETATM 2481  H4R POPEI 112      51.750  60.190  81.940  1.00  0.00           H
HETATM 2482  H4S POPEI 112      50.130  59.890  81.080  1.00  0.00           H
HETATM 2483  C25 POPEI 112      51.630  58.440  80.670  1.00  0.00           C
HETATM 2484  H5R POPEI 112      50.910  57.600  80.660  1.00  0.00           H
HETATM 2485  H5S POPEI 112      52.570  58.080  81.120  1.00  0.00           H
HETATM 2486  C26 POPEI 112      51.940  59.010  79.250  1.00  0.00           C
HETATM 2487  H6R POPEI 112      52.680  59.810  79.440  1.00  0.00           H
HETATM 2488  H6S POPEI 112      51.080  59.560  78.810  1.00  0.00           H
HETATM 2489  C27 POPEI 112      52.570  57.900  78.350  1.00  0.00           C
HETATM 2490  H7R POPEI 112      51.760  57.190  78.080  1.00  0.00           H
HETATM 2491  H7S POPEI 112      53.290  57.260  78.890  1.00  0.00           H
HETATM 2492  C28 POPEI 112      53.350  58.520  77.140  1.00  0.00           C
HETATM 2493  H8R POPEI 112      52.560  59.120  76.630  1.00  0.00           H
HETATM 2494  H8S POPEI 112      53.640  57.640  76.530  1.00  0.00           H
HETATM 2495  C29 POPEI 112      54.520  59.480  77.390  1.00  0.00           C
HETATM 2496  H91 POPEI 112      54.320  60.190  78.200  1.00  0.00           H
HETATM 2497 C210 POPEI 112      55.720  59.520  76.790  1.00  0.00           C
HETATM 2498 H101 POPEI 112      56.510  60.210  77.120  1.00  0.00           H
HETATM 2499 C211 POPEI 112      56.240  58.680  75.690  1.00  0.00           C
HETATM 2500 H11R POPEI 112      56.640  59.340  74.890  1.00  0.00           H
HETATM 2501 H11S POPEI 112      55.360  58.230  75.180  1.00  0.00           H
HETATM 2502 C212 POPEI 112      57.290  57.630  76.060  1.00  0.00           C
HETATM 2503 H12R POPEI 112      56.920  57.140  76.990  1.00  0.00           H
HETATM 2504 H12S POPEI 112      58.210  58.240  76.200  1.00  0.00           H
HETATM 2505 C213 POPEI 112      57.470  56.600  74.910  1.00  0.00           C
HETATM 2506 H13R POPEI 112      56.540  56.010  74.770  1.00  0.00           H
HETATM 2507 H13S POPEI 112      58.290  55.900  75.180  1.00  0.00           H
HETATM 2508 C214 POPEI 112      57.730  57.280  73.540  1.00  0.00           C
HETATM 2509 H14R POPEI 112      58.540  58.030  73.630  1.00  0.00           H
HETATM 2510 H14S POPEI 112      56.750  57.770  73.390  1.00  0.00           H
HETATM 2511 C215 POPEI 112      58.270  56.230  72.540  1.00  0.00           C
HETATM 2512 H15R POPEI 112      57.700  55.280  72.650  1.00  0.00           H
HETATM 2513 H15S POPEI 112      59.310  55.950  72.800  1.00  0.00           H
HETATM 2514 C216 POPEI 112      58.260  56.710  71.090  1.00  0.00           C
HETATM 2515 H16R POPEI 112      58.920  57.600  71.020  1.00  0.00           H
HETATM 2516 H16S POPEI 112      57.230  57.070  70.880  1.00  0.00           H
HETATM 2517 C217 POPEI 112      58.690  55.710  70.030  1.00  0.00           C
HETATM 2518 H17R POPEI 112      57.810  55.040  69.940  1.00  0.00           H
HETATM 2519 H17S POPEI 112      59.500  55.160  70.560  1.00  0.00           H
HETATM 2520 C218 POPEI 112      59.170  56.350  68.710  1.00  0.00           C
HETATM 2521 H18R POPEI 112      59.510  55.510  68.070  1.00  0.00           H
HETATM 2522 H18S POPEI 112      60.070  56.960  68.930  1.00  0.00           H
HETATM 2523 H18T POPEI 112      58.300  56.930  68.320  1.00  0.00           H
HETATM 2524  C33 POPEI 112      50.280  54.040  80.910  1.00  0.00           C
HETATM 2525  H3X POPEI 112      50.880  53.100  80.880  1.00  0.00           H
HETATM 2526  H3Y POPEI 112      50.970  54.900  80.920  1.00  0.00           H
HETATM 2527  C34 POPEI 112      49.470  54.270  79.600  1.00  0.00           C
HETATM 2528  H4X POPEI 112      49.140  55.310  79.800  1.00  0.00           H
HETATM 2529  H4Y POPEI 112      48.470  53.810  79.730  1.00  0.00           H
HETATM 2530  C35 POPEI 112      50.020  54.040  78.200  1.00  0.00           C
HETATM 2531  H5X POPEI 112      50.120  52.980  77.910  1.00  0.00           H
HETATM 2532  H5Y POPEI 112      51.070  54.420  78.200  1.00  0.00           H
HETATM 2533  C36 POPEI 112      49.280  54.750  77.110  1.00  0.00           C
HETATM 2534  H6X POPEI 112      49.380  55.850  77.220  1.00  0.00           H
HETATM 2535  H6Y POPEI 112      48.190  54.570  77.220  1.00  0.00           H
HETATM 2536  C37 POPEI 112      49.750  54.230  75.770  1.00  0.00           C
HETATM 2537  H7X POPEI 112      49.860  53.130  75.780  1.00  0.00           H
HETATM 2538  H7Y POPEI 112      50.770  54.630  75.630  1.00  0.00           H
HETATM 2539  C38 POPEI 112      48.830  54.710  74.630  1.00  0.00           C
HETATM 2540  H8X POPEI 112      48.810  55.820  74.760  1.00  0.00           H
HETATM 2541  H8Y POPEI 112      47.810  54.300  74.810  1.00  0.00           H
HETATM 2542  C39 POPEI 112      49.330  54.210  73.280  1.00  0.00           C
HETATM 2543  H9X POPEI 112      49.450  53.110  73.280  1.00  0.00           H
HETATM 2544  H9Y POPEI 112      50.360  54.520  72.980  1.00  0.00           H
HETATM 2545 C310 POPEI 112      48.360  54.680  72.150  1.00  0.00           C
HETATM 2546 H10X POPEI 112      48.610  55.710  71.850  1.00  0.00           H
HETATM 2547 H10Y POPEI 112      47.300  54.740  72.500  1.00  0.00           H
HETATM 2548 C311 POPEI 112      48.430  53.850  70.840  1.00  0.00           C
HETATM 2549 H11X POPEI 112      47.690  54.310  70.140  1.00  0.00           H
HETATM 2550 H11Y POPEI 112      48.060  52.830  71.070  1.00  0.00           H
HETATM 2551 C312 POPEI 112      49.790  53.850  70.200  1.00  0.00           C
HETATM 2552 H12X POPEI 112      50.610  53.620  70.910  1.00  0.00           H
HETATM 2553 H12Y POPEI 112      50.020  54.890  69.860  1.00  0.00           H
HETATM 2554 C313 POPEI 112      49.880  52.940  69.000  1.00  0.00           C
HETATM 2555 H13X POPEI 112      49.970  51.930  69.450  1.00  0.00           H
HETATM 2556 H13Y POPEI 112      50.860  53.130  68.510  1.00  0.00           H
HETATM 2557 C314 POPEI 112      48.720  53.040  67.930  1.00  0.00           C
HETATM 2558 H14X POPEI 112      48.660  54.120  67.680  1.00  0.00           H
HETATM 2559 H14Y POPEI 112      47.830  52.840  68.550  1.00  0.00           H
HETATM 2560 C315 POPEI 112      48.820  52.190  66.700  1.00  0.00           C
HETATM 2561 H15X POPEI 112      49.020  51.120  66.910  1.00  0.00           H
HETATM 2562 H15Y POPEI 112      49.730  52.500  66.150  1.00  0.00           H
HETATM 2563 C316 POPEI 112      47.610  52.230  65.830  1.00  0.00           C
HETATM 2564 H16X POPEI 112      47.550  53.260  65.410  1.00  0.00           H
HETATM 2565 H16Y POPEI 112      46.620  52.150  66.340  1.00  0.00           H
HETATM 2566 H16Z POPEI 112      47.590  51.480  65.000  1.00  0.00           H
HETATM 2567  N   POPEJ 113      51.380  63.670  92.780  1.00  0.00           N
HETATM 2568  HN1 POPEJ 113      51.330  62.770  93.280  1.00  0.00           H
HETATM 2569  HN2 POPEJ 113      51.110  64.460  93.400  1.00  0.00           H
HETATM 2570  HN3 POPEJ 113      50.660  63.700  92.030  1.00  0.00           H
HETATM 2571  C12 POPEJ 113      52.750  64.040  92.240  1.00  0.00           C
HETATM 2572 H12A POPEJ 113      53.560  63.920  92.990  1.00  0.00           H
HETATM 2573 H12B POPEJ 113      52.660  65.120  92.020  1.00  0.00           H
HETATM 2574  C11 POPEJ 113      53.100  63.070  91.060  1.00  0.00           C
HETATM 2575 H11A POPEJ 113      53.000  62.040  91.460  1.00  0.00           H
HETATM 2576 H11B POPEJ 113      54.110  63.270  90.630  1.00  0.00           H
HETATM 2577  P   POPEJ 113      52.110  62.490  88.700  1.00  0.00           P
HETATM 2578  O13 POPEJ 113      52.890  63.240  87.630  1.00  0.00           O
HETATM 2579  O14 POPEJ 113      50.700  62.040  88.380  1.00  0.00           O
HETATM 2580  O11 POPEJ 113      52.840  61.240  89.180  1.00  0.00           O
HETATM 2581  O12 POPEJ 113      52.100  63.370  90.020  1.00  0.00           O
HETATM 2582  C1  POPEJ 113      54.250  61.150  88.990  1.00  0.00           C
HETATM 2583  HA  POPEJ 113      54.750  60.610  89.820  1.00  0.00           H
HETATM 2584  HB  POPEJ 113      54.810  62.110  88.900  1.00  0.00           H
HETATM 2585  C2  POPEJ 113      54.590  60.170  87.770  1.00  0.00           C
HETATM 2586  HS  POPEJ 113      55.660  59.870  87.740  1.00  0.00           H
HETATM 2587  O21 POPEJ 113      54.100  60.710  86.550  1.00  0.00           O
HETATM 2588  C21 POPEJ 113      54.890  61.640  86.030  1.00  0.00           C
HETATM 2589  O22 POPEJ 113      55.980  61.940  86.540  1.00  0.00           O
HETATM 2590  C22 POPEJ 113      54.330  62.210  84.760  1.00  0.00           C
HETATM 2591  H2R POPEJ 113      53.880  63.200  84.990  1.00  0.00           H
HETATM 2592  H2S POPEJ 113      53.570  61.490  84.370  1.00  0.00           H
HETATM 2593  C3  POPEJ 113      53.780  58.820  87.980  1.00  0.00           C
HETATM 2594  HX  POPEJ 113      52.700  59.040  87.860  1.00  0.00           H
HETATM 2595  HY  POPEJ 113      53.960  58.350  88.970  1.00  0.00           H
HETATM 2596  O31 POPEJ 113      54.350  58.020  86.900  1.00  0.00           O
HETATM 2597  C31 POPEJ 113      53.560  57.040  86.420  1.00  0.00           C
HETATM 2598  O32 POPEJ 113      52.460  56.750  86.860  1.00  0.00           O
HETATM 2599  C32 POPEJ 113      54.110  56.400  85.070  1.00  0.00           C
HETATM 2600  H2X POPEJ 113      55.070  56.940  84.900  1.00  0.00           H
HETATM 2601  H2Y POPEJ 113      53.380  56.740  84.310  1.00  0.00           H
HETATM 2602  C23 POPEJ 113      55.510  62.590  83.760  1.00  0.00           C
HETATM 2603  H3R POPEJ 113      56.360  63.180  84.170  1.00  0.00           H
HETATM 2604  H3S POPEJ 113      55.080  63.260  82.980  1.00  0.00           H
HETATM 2605  C24 POPEJ 113      56.120  61.410  83.010  1.00  0.00           C
HETATM 2606  H4R POPEJ 113      56.510  60.600  83.660  1.00  0.00           H
HETATM 2607  H4S POPEJ 113      56.990  61.760  82.410  1.00  0.00           H
HETATM 2608  C25 POPEJ 113      55.200  60.720  82.020  1.00  0.00           C
HETATM 2609  H5R POPEJ 113      54.870  61.450  81.250  1.00  0.00           H
HETATM 2610  H5S POPEJ 113      54.320  60.340  82.590  1.00  0.00           H
HETATM 2611  C26 POPEJ 113      55.920  59.530  81.240  1.00  0.00           C
HETATM 2612  H6R POPEJ 113      55.120  58.990  80.680  1.00  0.00           H
HETATM 2613  H6S POPEJ 113      56.370  58.950  82.070  1.00  0.00           H
HETATM 2614  C27 POPEJ 113      56.890  59.920  80.210  1.00  0.00           C
HETATM 2615  H7R POPEJ 113      57.690  60.430  80.790  1.00  0.00           H
HETATM 2616  H7S POPEJ 113      56.450  60.590  79.440  1.00  0.00           H
HETATM 2617  C28 POPEJ 113      57.600  58.620  79.780  1.00  0.00           C
HETATM 2618  H8R POPEJ 113      56.950  58.160  79.000  1.00  0.00           H
HETATM 2619  H8S POPEJ 113      57.620  57.850  80.580  1.00  0.00           H
HETATM 2620  C29 POPEJ 113      59.020  58.720  79.150  1.00  0.00           C
HETATM 2621  H91 POPEJ 113      58.850  59.110  78.140  1.00  0.00           H
HETATM 2622 C210 POPEJ 113      60.210  58.430  79.670  1.00  0.00           C
HETATM 2623 H101 POPEJ 113      61.090  58.520  79.020  1.00  0.00           H
HETATM 2624 C211 POPEJ 113      60.490  57.990  81.060  1.00  0.00           C
HETATM 2625 H11R POPEJ 113      59.510  57.900  81.580  1.00  0.00           H
HETATM 2626 H11S POPEJ 113      61.320  58.530  81.560  1.00  0.00           H
HETATM 2627 C212 POPEJ 113      61.110  56.550  81.190  1.00  0.00           C
HETATM 2628 H12R POPEJ 113      61.980  56.460  80.510  1.00  0.00           H
HETATM 2629 H12S POPEJ 113      60.470  55.720  80.840  1.00  0.00           H
HETATM 2630 C213 POPEJ 113      61.600  56.090  82.560  1.00  0.00           C
HETATM 2631 H13R POPEJ 113      60.970  56.610  83.310  1.00  0.00           H
HETATM 2632 H13S POPEJ 113      62.590  56.550  82.770  1.00  0.00           H
HETATM 2633 C214 POPEJ 113      61.550  54.560  82.850  1.00  0.00           C
HETATM 2634 H14R POPEJ 113      62.340  54.090  82.230  1.00  0.00           H
HETATM 2635 H14S POPEJ 113      60.600  54.150  82.440  1.00  0.00           H
HETATM 2636 C215 POPEJ 113      61.630  54.160  84.340  1.00  0.00           C
HETATM 2637 H15R POPEJ 113      62.610  54.350  84.840  1.00  0.00           H
HETATM 2638 H15S POPEJ 113      61.340  53.090  84.400  1.00  0.00           H
HETATM 2639 C216 POPEJ 113      60.490  54.820  85.110  1.00  0.00           C
HETATM 2640 H16R POPEJ 113      59.550  54.700  84.530  1.00  0.00           H
HETATM 2641 H16S POPEJ 113      60.560  55.890  85.400  1.00  0.00           H
HETATM 2642 C217 POPEJ 113      60.150  54.060  86.410  1.00  0.00           C
HETATM 2643 H17R POPEJ 113      60.150  52.980  86.140  1.00  0.00           H
HETATM 2644 H17S POPEJ 113      59.080  54.180  86.670  1.00  0.00           H
HETATM 2645 C218 POPEJ 113      61.090  54.270  87.630  1.00  0.00           C
HETATM 2646 H18R POPEJ 113      60.720  53.700  88.510  1.00  0.00           H
HETATM 2647 H18S POPEJ 113      61.210  55.360  87.800  1.00  0.00           H
HETATM 2648 H18T POPEJ 113      62.090  53.870  87.370  1.00  0.00           H
HETATM 2649  C33 POPEJ 113      54.310  54.870  85.110  1.00  0.00           C
HETATM 2650  H3X POPEJ 113      53.330  54.380  85.300  1.00  0.00           H
HETATM 2651  H3Y POPEJ 113      54.850  54.580  86.030  1.00  0.00           H
HETATM 2652  C34 POPEJ 113      54.810  54.230  83.740  1.00  0.00           C
HETATM 2653  H4X POPEJ 113      53.970  54.430  83.040  1.00  0.00           H
HETATM 2654  H4Y POPEJ 113      54.710  53.150  83.960  1.00  0.00           H
HETATM 2655  C35 POPEJ 113      56.160  54.670  83.170  1.00  0.00           C
HETATM 2656  H5X POPEJ 113      56.930  54.410  83.920  1.00  0.00           H
HETATM 2657  H5Y POPEJ 113      56.030  55.770  83.090  1.00  0.00           H
HETATM 2658  C36 POPEJ 113      56.480  54.250  81.750  1.00  0.00           C
HETATM 2659  H6X POPEJ 113      55.610  54.610  81.160  1.00  0.00           H
HETATM 2660  H6Y POPEJ 113      56.520  53.160  81.510  1.00  0.00           H
HETATM 2661  C37 POPEJ 113      57.790  54.910  81.220  1.00  0.00           C
HETATM 2662  H7X POPEJ 113      58.600  54.160  81.350  1.00  0.00           H
HETATM 2663  H7Y POPEJ 113      57.950  55.770  81.900  1.00  0.00           H
HETATM 2664  C38 POPEJ 113      57.780  55.170  79.720  1.00  0.00           C
HETATM 2665  H8X POPEJ 113      58.560  55.890  79.390  1.00  0.00           H
HETATM 2666  H8Y POPEJ 113      56.830  55.700  79.480  1.00  0.00           H
HETATM 2667  C39 POPEJ 113      57.780  53.840  78.870  1.00  0.00           C
HETATM 2668  H9X POPEJ 113      56.990  53.180  79.300  1.00  0.00           H
HETATM 2669  H9Y POPEJ 113      58.770  53.370  79.030  1.00  0.00           H
HETATM 2670 C310 POPEJ 113      57.610  54.050  77.390  1.00  0.00           C
HETATM 2671 H10X POPEJ 113      58.450  54.690  77.080  1.00  0.00           H
HETATM 2672 H10Y POPEJ 113      56.630  54.520  77.190  1.00  0.00           H
HETATM 2673 C311 POPEJ 113      57.550  52.700  76.700  1.00  0.00           C
HETATM 2674 H11X POPEJ 113      56.480  52.420  76.840  1.00  0.00           H
HETATM 2675 H11Y POPEJ 113      58.250  51.960  77.160  1.00  0.00           H
HETATM 2676 C312 POPEJ 113      57.760  52.770  75.170  1.00  0.00           C
HETATM 2677 H12X POPEJ 113      58.830  53.010  75.000  1.00  0.00           H
HETATM 2678 H12Y POPEJ 113      57.030  53.550  74.860  1.00  0.00           H
HETATM 2679 C313 POPEJ 113      57.440  51.440  74.550  1.00  0.00           C
HETATM 2680 H13X POPEJ 113      56.340  51.510  74.430  1.00  0.00           H
HETATM 2681 H13Y POPEJ 113      57.630  50.600  75.250  1.00  0.00           H
HETATM 2682 C314 POPEJ 113      57.900  51.070  73.130  1.00  0.00           C
HETATM 2683 H14X POPEJ 113      57.550  50.080  72.760  1.00  0.00           H
HETATM 2684 H14Y POPEJ 113      59.010  51.000  73.130  1.00  0.00           H
HETATM 2685 C315 POPEJ 113      57.440  52.200  72.180  1.00  0.00           C
HETATM 2686 H15X POPEJ 113      57.750  53.210  72.530  1.00  0.00           H
HETATM 2687 H15Y POPEJ 113      56.330  52.240  72.280  1.00  0.00           H
HETATM 2688 C316 POPEJ 113      57.870  51.950  70.710  1.00  0.00           C
HETATM 2689 H16X POPEJ 113      57.650  52.850  70.090  1.00  0.00           H
HETATM 2690 H16Y POPEJ 113      57.350  51.090  70.230  1.00  0.00           H
HETATM 2691 H16Z POPEJ 113      58.980  51.850  70.670  1.00  0.00           H
HETATM 2692  N   POPEK 114      74.370  47.180  83.040  1.00  0.00           N
HETATM 2693  HN1 POPEK 114      74.700  46.200  82.940  1.00  0.00           H
HETATM 2694  HN2 POPEK 114      73.820  47.430  82.200  1.00  0.00           H
HETATM 2695  HN3 POPEK 114      75.200  47.790  83.150  1.00  0.00           H
HETATM 2696  C12 POPEK 114      73.410  47.350  84.170  1.00  0.00           C
HETATM 2697 H12A POPEK 114      73.150  46.350  84.590  1.00  0.00           H
HETATM 2698 H12B POPEK 114      72.490  47.800  83.750  1.00  0.00           H
HETATM 2699  C11 POPEK 114      74.020  48.350  85.200  1.00  0.00           C
HETATM 2700 H11A POPEK 114      74.890  47.830  85.660  1.00  0.00           H
HETATM 2701 H11B POPEK 114      73.160  48.330  85.890  1.00  0.00           H
HETATM 2702  P   POPEK 114      75.080  50.600  85.510  1.00  0.00           P
HETATM 2703  O13 POPEK 114      76.430  50.020  85.690  1.00  0.00           O
HETATM 2704  O14 POPEK 114      74.330  50.840  86.730  1.00  0.00           O
HETATM 2705  O11 POPEK 114      75.160  51.950  84.620  1.00  0.00           O
HETATM 2706  O12 POPEK 114      74.280  49.630  84.600  1.00  0.00           O
HETATM 2707  C1  POPEK 114      75.400  51.970  83.240  1.00  0.00           C
HETATM 2708  HA  POPEK 114      75.790  50.980  82.940  1.00  0.00           H
HETATM 2709  HB  POPEK 114      76.240  52.680  83.090  1.00  0.00           H
HETATM 2710  C2  POPEK 114      74.170  52.380  82.410  1.00  0.00           C
HETATM 2711  HS  POPEK 114      73.380  51.620  82.610  1.00  0.00           H
HETATM 2712  O21 POPEK 114      74.560  52.330  81.080  1.00  0.00           O
HETATM 2713  C21 POPEK 114      74.250  51.370  80.300  1.00  0.00           C
HETATM 2714  O22 POPEK 114      73.460  50.450  80.460  1.00  0.00           O
HETATM 2715  C22 POPEK 114      75.110  51.550  78.990  1.00  0.00           C
HETATM 2716  H2R POPEK 114      75.200  50.540  78.540  1.00  0.00           H
HETATM 2717  H2S POPEK 114      76.110  51.850  79.350  1.00  0.00           H
HETATM 2718  C3  POPEK 114      73.850  53.860  82.620  1.00  0.00           C
HETATM 2719  HX  POPEK 114      74.560  54.460  82.010  1.00  0.00           H
HETATM 2720  HY  POPEK 114      73.930  53.910  83.730  1.00  0.00           H
HETATM 2721  O31 POPEK 114      72.470  54.020  82.330  1.00  0.00           O
HETATM 2722  C31 POPEK 114      72.070  55.280  82.520  1.00  0.00           C
HETATM 2723  O32 POPEK 114      72.720  56.160  82.950  1.00  0.00           O
HETATM 2724  C32 POPEK 114      70.600  55.310  81.940  1.00  0.00           C
HETATM 2725  H2X POPEK 114      69.990  55.190  82.860  1.00  0.00           H
HETATM 2726  H2Y POPEK 114      70.450  54.350  81.410  1.00  0.00           H
HETATM 2727  C23 POPEK 114      74.590  52.620  78.000  1.00  0.00           C
HETATM 2728  H3R POPEK 114      74.550  53.630  78.470  1.00  0.00           H
HETATM 2729  H3S POPEK 114      73.570  52.360  77.650  1.00  0.00           H
HETATM 2730  C24 POPEK 114      75.480  52.680  76.800  1.00  0.00           C
HETATM 2731  H4R POPEK 114      75.560  51.720  76.240  1.00  0.00           H
HETATM 2732  H4S POPEK 114      76.520  52.860  77.150  1.00  0.00           H
HETATM 2733  C25 POPEK 114      75.020  53.800  75.810  1.00  0.00           C
HETATM 2734  H5R POPEK 114      75.830  54.540  75.920  1.00  0.00           H
HETATM 2735  H5S POPEK 114      74.020  54.120  76.170  1.00  0.00           H
HETATM 2736  C26 POPEK 114      74.850  53.370  74.370  1.00  0.00           C
HETATM 2737  H6R POPEK 114      75.750  52.800  74.050  1.00  0.00           H
HETATM 2738  H6S POPEK 114      74.910  54.320  73.810  1.00  0.00           H
HETATM 2739  C27 POPEK 114      73.520  52.550  74.240  1.00  0.00           C
HETATM 2740  H7R POPEK 114      73.360  51.850  75.090  1.00  0.00           H
HETATM 2741  H7S POPEK 114      73.600  51.940  73.320  1.00  0.00           H
HETATM 2742  C28 POPEK 114      72.200  53.370  74.150  1.00  0.00           C
HETATM 2743  H8R POPEK 114      72.330  54.080  73.300  1.00  0.00           H
HETATM 2744  H8S POPEK 114      72.020  54.010  75.040  1.00  0.00           H
HETATM 2745  C29 POPEK 114      70.850  52.600  74.040  1.00  0.00           C
HETATM 2746  H91 POPEK 114      70.700  51.930  74.900  1.00  0.00           H
HETATM 2747 C210 POPEK 114      69.860  52.660  73.160  1.00  0.00           C
HETATM 2748 H101 POPEK 114      68.890  52.180  73.370  1.00  0.00           H
HETATM 2749 C211 POPEK 114      69.760  53.350  71.860  1.00  0.00           C
HETATM 2750 H11R POPEK 114      69.460  52.630  71.070  1.00  0.00           H
HETATM 2751 H11S POPEK 114      70.670  53.910  71.550  1.00  0.00           H
HETATM 2752 C212 POPEK 114      68.650  54.460  71.920  1.00  0.00           C
HETATM 2753 H12R POPEK 114      68.850  55.230  72.690  1.00  0.00           H
HETATM 2754 H12S POPEK 114      67.720  53.890  72.150  1.00  0.00           H
HETATM 2755 C213 POPEK 114      68.290  55.080  70.510  1.00  0.00           C
HETATM 2756 H13R POPEK 114      69.120  55.730  70.180  1.00  0.00           H
HETATM 2757 H13S POPEK 114      67.340  55.610  70.750  1.00  0.00           H
HETATM 2758 C214 POPEK 114      68.030  54.090  69.380  1.00  0.00           C
HETATM 2759 H14R POPEK 114      67.340  53.270  69.680  1.00  0.00           H
HETATM 2760 H14S POPEK 114      68.990  53.570  69.170  1.00  0.00           H
HETATM 2761 C215 POPEK 114      67.440  54.650  68.090  1.00  0.00           C
HETATM 2762 H15R POPEK 114      68.240  55.300  67.660  1.00  0.00           H
HETATM 2763 H15S POPEK 114      66.460  55.160  68.180  1.00  0.00           H
HETATM 2764 C216 POPEK 114      67.140  53.480  67.170  1.00  0.00           C
HETATM 2765 H16R POPEK 114      66.590  52.710  67.750  1.00  0.00           H
HETATM 2766 H16S POPEK 114      68.100  53.000  66.880  1.00  0.00           H
HETATM 2767 C217 POPEK 114      66.360  53.780  65.810  1.00  0.00           C
HETATM 2768 H17R POPEK 114      66.860  54.390  65.030  1.00  0.00           H
HETATM 2769 H17S POPEK 114      65.450  54.300  66.180  1.00  0.00           H
HETATM 2770 C218 POPEK 114      65.800  52.630  64.910  1.00  0.00           C
HETATM 2771 H18R POPEK 114      66.560  52.030  64.380  1.00  0.00           H
HETATM 2772 H18S POPEK 114      65.070  53.020  64.160  1.00  0.00           H
HETATM 2773 H18T POPEK 114      65.140  51.980  65.520  1.00  0.00           H
HETATM 2774  C33 POPEK 114      70.230  56.580  81.090  1.00  0.00           C
HETATM 2775  H3X POPEK 114      71.130  56.900  80.510  1.00  0.00           H
HETATM 2776  H3Y POPEK 114      70.080  57.480  81.720  1.00  0.00           H
HETATM 2777  C34 POPEK 114      69.070  56.320  80.110  1.00  0.00           C
HETATM 2778  H4X POPEK 114      68.360  55.570  80.530  1.00  0.00           H
HETATM 2779  H4Y POPEK 114      69.570  55.810  79.260  1.00  0.00           H
HETATM 2780  C35 POPEK 114      68.420  57.600  79.510  1.00  0.00           C
HETATM 2781  H5X POPEK 114      69.320  58.180  79.230  1.00  0.00           H
HETATM 2782  H5Y POPEK 114      67.840  58.090  80.320  1.00  0.00           H
HETATM 2783  C36 POPEK 114      67.510  57.250  78.350  1.00  0.00           C
HETATM 2784  H6X POPEK 114      66.840  58.130  78.210  1.00  0.00           H
HETATM 2785  H6Y POPEK 114      66.860  56.380  78.590  1.00  0.00           H
HETATM 2786  C37 POPEK 114      68.220  56.960  76.950  1.00  0.00           C
HETATM 2787  H7X POPEK 114      68.870  56.080  77.140  1.00  0.00           H
HETATM 2788  H7Y POPEK 114      68.830  57.810  76.570  1.00  0.00           H
HETATM 2789  C38 POPEK 114      67.300  56.560  75.790  1.00  0.00           C
HETATM 2790  H8X POPEK 114      66.510  55.940  76.270  1.00  0.00           H
HETATM 2791  H8Y POPEK 114      67.920  55.930  75.120  1.00  0.00           H
HETATM 2792  C39 POPEK 114      66.720  57.730  74.960  1.00  0.00           C
HETATM 2793  H9X POPEK 114      67.540  58.150  74.340  1.00  0.00           H
HETATM 2794  H9Y POPEK 114      66.340  58.560  75.600  1.00  0.00           H
HETATM 2795 C310 POPEK 114      65.730  57.310  73.860  1.00  0.00           C
HETATM 2796 H10X POPEK 114      64.870  56.810  74.370  1.00  0.00           H
HETATM 2797 H10Y POPEK 114      66.120  56.400  73.360  1.00  0.00           H
HETATM 2798 C311 POPEK 114      65.360  58.350  72.790  1.00  0.00           C
HETATM 2799 H11X POPEK 114      64.910  59.240  73.260  1.00  0.00           H
HETATM 2800 H11Y POPEK 114      64.550  57.970  72.140  1.00  0.00           H
HETATM 2801 C312 POPEK 114      66.520  58.780  71.950  1.00  0.00           C
HETATM 2802 H12X POPEK 114      67.070  57.900  71.570  1.00  0.00           H
HETATM 2803 H12Y POPEK 114      67.260  59.320  72.580  1.00  0.00           H
HETATM 2804 C313 POPEK 114      66.020  59.540  70.740  1.00  0.00           C
HETATM 2805 H13X POPEK 114      65.640  60.540  71.030  1.00  0.00           H
HETATM 2806 H13Y POPEK 114      65.210  58.870  70.390  1.00  0.00           H
HETATM 2807 C314 POPEK 114      67.230  59.710  69.750  1.00  0.00           C
HETATM 2808 H14X POPEK 114      68.070  60.080  70.380  1.00  0.00           H
HETATM 2809 H14Y POPEK 114      66.850  60.560  69.140  1.00  0.00           H
HETATM 2810 C315 POPEK 114      67.590  58.510  68.930  1.00  0.00           C
HETATM 2811 H15X POPEK 114      67.270  57.640  69.540  1.00  0.00           H
HETATM 2812 H15Y POPEK 114      68.670  58.540  68.670  1.00  0.00           H
HETATM 2813 C316 POPEK 114      66.780  58.470  67.600  1.00  0.00           C
HETATM 2814 H16X POPEK 114      67.130  59.140  66.790  1.00  0.00           H
HETATM 2815 H16Y POPEK 114      65.720  58.740  67.780  1.00  0.00           H
HETATM 2816 H16Z POPEK 114      66.760  57.420  67.220  1.00  0.00           H
HETATM 2817  N   POPEL 115      78.620  36.640  81.360  1.00  0.00           N
HETATM 2818  HN1 POPEL 115      77.820  36.830  82.000  1.00  0.00           H
HETATM 2819  HN2 POPEL 115      78.570  37.230  80.510  1.00  0.00           H
HETATM 2820  HN3 POPEL 115      78.470  35.670  81.020  1.00  0.00           H
HETATM 2821  C12 POPEL 115      79.960  36.880  82.030  1.00  0.00           C
HETATM 2822 H12A POPEL 115      80.760  36.490  81.360  1.00  0.00           H
HETATM 2823 H12B POPEL 115      79.860  36.360  83.010  1.00  0.00           H
HETATM 2824  C11 POPEL 115      80.260  38.400  82.330  1.00  0.00           C
HETATM 2825 H11A POPEL 115      80.540  38.910  81.380  1.00  0.00           H
HETATM 2826 H11B POPEL 115      81.180  38.410  82.960  1.00  0.00           H
HETATM 2827  P   POPEL 115      79.470  40.550  83.510  1.00  0.00           P
HETATM 2828  O13 POPEL 115      80.800  40.630  84.150  1.00  0.00           O
HETATM 2829  O14 POPEL 115      78.270  41.090  84.230  1.00  0.00           O
HETATM 2830  O11 POPEL 115      79.600  41.420  82.160  1.00  0.00           O
HETATM 2831  O12 POPEL 115      79.180  39.110  83.010  1.00  0.00           O
HETATM 2832  C1  POPEL 115      78.370  41.910  81.610  1.00  0.00           C
HETATM 2833  HA  POPEL 115      78.610  42.920  81.200  1.00  0.00           H
HETATM 2834  HB  POPEL 115      77.530  42.080  82.320  1.00  0.00           H
HETATM 2835  C2  POPEL 115      77.880  40.900  80.520  1.00  0.00           C
HETATM 2836  HS  POPEL 115      77.770  39.870  80.940  1.00  0.00           H
HETATM 2837  O21 POPEL 115      78.740  41.030  79.370  1.00  0.00           O
HETATM 2838  C21 POPEL 115      79.310  39.840  79.030  1.00  0.00           C
HETATM 2839  O22 POPEL 115      79.000  38.710  79.330  1.00  0.00           O
HETATM 2840  C22 POPEL 115      80.460  40.090  77.940  1.00  0.00           C
HETATM 2841  H2R POPEL 115      81.120  39.200  77.890  1.00  0.00           H
HETATM 2842  H2S POPEL 115      81.070  40.920  78.360  1.00  0.00           H
HETATM 2843  C3  POPEL 115      76.510  41.250  79.720  1.00  0.00           C
HETATM 2844  HX  POPEL 115      76.600  42.140  79.060  1.00  0.00           H
HETATM 2845  HY  POPEL 115      75.800  41.590  80.500  1.00  0.00           H
HETATM 2846  O31 POPEL 115      75.990  40.140  78.980  1.00  0.00           O
HETATM 2847  C31 POPEL 115      75.870  40.220  77.660  1.00  0.00           C
HETATM 2848  O32 POPEL 115      76.230  41.140  76.950  1.00  0.00           O
HETATM 2849  C32 POPEL 115      75.420  38.860  77.080  1.00  0.00           C
HETATM 2850  H2X POPEL 115      75.020  38.270  77.930  1.00  0.00           H
HETATM 2851  H2Y POPEL 115      76.290  38.330  76.630  1.00  0.00           H
HETATM 2852  C23 POPEL 115      79.850  40.500  76.630  1.00  0.00           C
HETATM 2853  H3R POPEL 115      80.590  41.020  76.000  1.00  0.00           H
HETATM 2854  H3S POPEL 115      79.100  41.300  76.800  1.00  0.00           H
HETATM 2855  C24 POPEL 115      79.140  39.450  75.760  1.00  0.00           C
HETATM 2856  H4R POPEL 115      78.910  39.770  74.720  1.00  0.00           H
HETATM 2857  H4S POPEL 115      78.190  39.190  76.280  1.00  0.00           H
HETATM 2858  C25 POPEL 115      79.840  38.010  75.610  1.00  0.00           C
HETATM 2859  H5R POPEL 115      79.220  37.310  75.020  1.00  0.00           H
HETATM 2860  H5S POPEL 115      79.910  37.670  76.660  1.00  0.00           H
HETATM 2861  C26 POPEL 115      81.180  38.020  74.870  1.00  0.00           C
HETATM 2862  H6R POPEL 115      81.920  38.610  75.450  1.00  0.00           H
HETATM 2863  H6S POPEL 115      80.920  38.620  73.970  1.00  0.00           H
HETATM 2864  C27 POPEL 115      81.750  36.650  74.510  1.00  0.00           C
HETATM 2865  H7R POPEL 115      81.130  36.140  73.740  1.00  0.00           H
HETATM 2866  H7S POPEL 115      81.700  35.920  75.350  1.00  0.00           H
HETATM 2867  C28 POPEL 115      83.210  36.750  74.030  1.00  0.00           C
HETATM 2868  H8R POPEL 115      83.930  37.180  74.760  1.00  0.00           H
HETATM 2869  H8S POPEL 115      83.220  37.420  73.140  1.00  0.00           H
HETATM 2870  C29 POPEL 115      83.750  35.380  73.890  1.00  0.00           C
HETATM 2871  H91 POPEL 115      83.970  34.790  74.800  1.00  0.00           H
HETATM 2872 C210 POPEL 115      83.820  34.850  72.640  1.00  0.00           C
HETATM 2873 H101 POPEL 115      84.350  33.900  72.510  1.00  0.00           H
HETATM 2874 C211 POPEL 115      83.430  35.500  71.350  1.00  0.00           C
HETATM 2875 H11R POPEL 115      84.000  36.420  71.120  1.00  0.00           H
HETATM 2876 H11S POPEL 115      82.370  35.830  71.370  1.00  0.00           H
HETATM 2877 C212 POPEL 115      83.520  34.620  70.110  1.00  0.00           C
HETATM 2878 H12R POPEL 115      82.980  35.100  69.260  1.00  0.00           H
HETATM 2879 H12S POPEL 115      83.000  33.650  70.240  1.00  0.00           H
HETATM 2880 C213 POPEL 115      84.980  34.330  69.750  1.00  0.00           C
HETATM 2881 H13R POPEL 115      85.450  33.710  70.540  1.00  0.00           H
HETATM 2882 H13S POPEL 115      85.580  35.270  69.710  1.00  0.00           H
HETATM 2883 C214 POPEL 115      85.060  33.530  68.430  1.00  0.00           C
HETATM 2884 H14R POPEL 115      84.160  32.880  68.360  1.00  0.00           H
HETATM 2885 H14S POPEL 115      85.920  32.840  68.540  1.00  0.00           H
HETATM 2886 C215 POPEL 115      85.120  34.340  67.160  1.00  0.00           C
HETATM 2887 H15R POPEL 115      86.090  34.870  67.190  1.00  0.00           H
HETATM 2888 H15S POPEL 115      84.220  34.990  67.090  1.00  0.00           H
HETATM 2889 C216 POPEL 115      85.040  33.510  65.940  1.00  0.00           C
HETATM 2890 H16R POPEL 115      85.160  34.150  65.030  1.00  0.00           H
HETATM 2891 H16S POPEL 115      84.060  33.000  65.800  1.00  0.00           H
HETATM 2892 C217 POPEL 115      86.040  32.390  65.700  1.00  0.00           C
HETATM 2893 H17R POPEL 115      85.760  31.480  66.280  1.00  0.00           H
HETATM 2894 H17S POPEL 115      87.040  32.570  66.150  1.00  0.00           H
HETATM 2895 C218 POPEL 115      86.300  32.070  64.240  1.00  0.00           C
HETATM 2896 H18R POPEL 115      86.630  33.010  63.750  1.00  0.00           H
HETATM 2897 H18S POPEL 115      85.280  31.800  63.910  1.00  0.00           H
HETATM 2898 H18T POPEL 115      87.080  31.280  64.130  1.00  0.00           H
HETATM 2899  C33 POPEL 115      74.300  38.940  75.980  1.00  0.00           C
HETATM 2900  H3X POPEL 115      73.680  39.850  76.170  1.00  0.00           H
HETATM 2901  H3Y POPEL 115      73.540  38.130  75.990  1.00  0.00           H
HETATM 2902  C34 POPEL 115      74.780  39.180  74.530  1.00  0.00           C
HETATM 2903  H4X POPEL 115      75.460  40.050  74.430  1.00  0.00           H
HETATM 2904  H4Y POPEL 115      73.900  39.370  73.880  1.00  0.00           H
HETATM 2905  C35 POPEL 115      75.570  38.000  73.870  1.00  0.00           C
HETATM 2906  H5X POPEL 115      74.880  37.130  73.750  1.00  0.00           H
HETATM 2907  H5Y POPEL 115      76.370  37.710  74.580  1.00  0.00           H
HETATM 2908  C36 POPEL 115      76.230  38.380  72.510  1.00  0.00           C
HETATM 2909  H6X POPEL 115      76.710  39.380  72.500  1.00  0.00           H
HETATM 2910  H6Y POPEL 115      75.470  38.400  71.700  1.00  0.00           H
HETATM 2911  C37 POPEL 115      77.230  37.300  72.090  1.00  0.00           C
HETATM 2912  H7X POPEL 115      76.720  36.320  72.010  1.00  0.00           H
HETATM 2913  H7Y POPEL 115      77.870  37.160  72.990  1.00  0.00           H
HETATM 2914  C38 POPEL 115      78.140  37.760  70.890  1.00  0.00           C
HETATM 2915  H8X POPEL 115      77.380  38.230  70.240  1.00  0.00           H
HETATM 2916  H8Y POPEL 115      78.490  36.780  70.500  1.00  0.00           H
HETATM 2917  C39 POPEL 115      79.350  38.670  71.160  1.00  0.00           C
HETATM 2918  H9X POPEL 115      79.670  38.470  72.200  1.00  0.00           H
HETATM 2919  H9Y POPEL 115      79.030  39.730  71.200  1.00  0.00           H
HETATM 2920 C310 POPEL 115      80.630  38.470  70.230  1.00  0.00           C
HETATM 2921 H10X POPEL 115      80.240  38.700  69.220  1.00  0.00           H
HETATM 2922 H10Y POPEL 115      80.930  37.410  70.090  1.00  0.00           H
HETATM 2923 C311 POPEL 115      81.760  39.380  70.700  1.00  0.00           C
HETATM 2924 H11X POPEL 115      82.010  39.330  71.780  1.00  0.00           H
HETATM 2925 H11Y POPEL 115      81.500  40.450  70.530  1.00  0.00           H
HETATM 2926 C312 POPEL 115      83.060  39.100  69.920  1.00  0.00           C
HETATM 2927 H12X POPEL 115      83.420  38.090  70.210  1.00  0.00           H
HETATM 2928 H12Y POPEL 115      83.770  39.890  70.250  1.00  0.00           H
HETATM 2929 C313 POPEL 115      82.900  39.260  68.470  1.00  0.00           C
HETATM 2930 H13X POPEL 115      82.200  40.110  68.310  1.00  0.00           H
HETATM 2931 H13Y POPEL 115      82.310  38.420  68.030  1.00  0.00           H
HETATM 2932 C314 POPEL 115      84.200  39.400  67.700  1.00  0.00           C
HETATM 2933 H14X POPEL 115      84.920  38.580  67.890  1.00  0.00           H
HETATM 2934 H14Y POPEL 115      84.710  40.250  68.200  1.00  0.00           H
HETATM 2935 C315 POPEL 115      84.110  39.890  66.270  1.00  0.00           C
HETATM 2936 H15X POPEL 115      85.090  40.310  65.940  1.00  0.00           H
HETATM 2937 H15Y POPEL 115      83.300  40.650  66.230  1.00  0.00           H
HETATM 2938 C316 POPEL 115      83.680  38.800  65.210  1.00  0.00           C
HETATM 2939 H16X POPEL 115      83.910  39.100  64.170  1.00  0.00           H
HETATM 2940 H16Y POPEL 115      82.600  38.570  65.100  1.00  0.00           H
HETATM 2941 H16Z POPEL 115      84.170  37.840  65.470  1.00  0.00           H
HETATM 2942  N   POPEM 116      37.570  94.880  82.090  1.00  0.00           N
HETATM 2943  HN1 POPEM 116      36.940  94.080  81.910  1.00  0.00           H
HETATM 2944  HN2 POPEM 116      37.650  95.570  81.310  1.00  0.00           H
HETATM 2945  HN3 POPEM 116      38.450  94.330  82.090  1.00  0.00           H
HETATM 2946  C12 POPEM 116      37.270  95.590  83.370  1.00  0.00           C
HETATM 2947 H12A POPEM 116      37.370  94.850  84.190  1.00  0.00           H
HETATM 2948 H12B POPEM 116      36.210  95.940  83.330  1.00  0.00           H
HETATM 2949  C11 POPEM 116      38.180  96.780  83.570  1.00  0.00           C
HETATM 2950 H11A POPEM 116      37.960  97.170  84.590  1.00  0.00           H
HETATM 2951 H11B POPEM 116      37.850  97.660  82.980  1.00  0.00           H
HETATM 2952  P   POPEM 116      40.570  97.660  83.620  1.00  0.00           P
HETATM 2953  O13 POPEM 116      41.900  96.960  83.580  1.00  0.00           O
HETATM 2954  O14 POPEM 116      40.170  98.620  84.720  1.00  0.00           O
HETATM 2955  O11 POPEM 116      40.330  98.430  82.280  1.00  0.00           O
HETATM 2956  O12 POPEM 116      39.560  96.470  83.470  1.00  0.00           O
HETATM 2957  C1  POPEM 116      40.270  97.720  81.060  1.00  0.00           C
HETATM 2958  HA  POPEM 116      39.590  98.320  80.420  1.00  0.00           H
HETATM 2959  HB  POPEM 116      39.920  96.670  81.160  1.00  0.00           H
HETATM 2960  C2  POPEM 116      41.650  97.540  80.470  1.00  0.00           C
HETATM 2961  HS  POPEM 116      42.120  96.840  81.190  1.00  0.00           H
HETATM 2962  O21 POPEM 116      42.420  98.800  80.180  1.00  0.00           O
HETATM 2963  C21 POPEM 116      43.680  98.800  80.370  1.00  0.00           C
HETATM 2964  O22 POPEM 116      44.430  97.880  80.690  1.00  0.00           O
HETATM 2965  C22 POPEM 116      44.230   0.710  79.950  1.00  0.00           C
HETATM 2966  H2R POPEM 116      45.110   0.910  80.600  1.00  0.00           H
HETATM 2967  H2S POPEM 116      43.470   1.520  80.080  1.00  0.00           H
HETATM 2968  C3  POPEM 116      41.490  96.750  79.150  1.00  0.00           C
HETATM 2969  HX  POPEM 116      40.620  97.060  78.520  1.00  0.00           H
HETATM 2970  HY  POPEM 116      41.360  95.680  79.410  1.00  0.00           H
HETATM 2971  O31 POPEM 116      42.620  96.870  78.350  1.00  0.00           O
HETATM 2972  C31 POPEM 116      42.910  95.890  77.410  1.00  0.00           C
HETATM 2973  O32 POPEM 116      42.240  94.900  77.250  1.00  0.00           O
HETATM 2974  C32 POPEM 116      44.180  96.300  76.690  1.00  0.00           C
HETATM 2975  H2X POPEM 116      45.040  96.050  77.360  1.00  0.00           H
HETATM 2976  H2Y POPEM 116      44.240  97.410  76.680  1.00  0.00           H
HETATM 2977  C23 POPEM 116      44.800   0.610  78.570  1.00  0.00           C
HETATM 2978  H3R POPEM 116      45.530  99.240  78.380  1.00  0.00           H
HETATM 2979  H3S POPEM 116      45.360   1.540  78.320  1.00  0.00           H
HETATM 2980  C24 POPEM 116      43.680   0.550  77.590  1.00  0.00           C
HETATM 2981  H4R POPEM 116      42.850   1.260  77.850  1.00  0.00           H
HETATM 2982  H4S POPEM 116      43.210  98.980  77.580  1.00  0.00           H
HETATM 2983  C25 POPEM 116      44.250   0.880  76.250  1.00  0.00           C
HETATM 2984  H5R POPEM 116      45.050   0.190  75.900  1.00  0.00           H
HETATM 2985  H5S POPEM 116      44.780   1.860  76.280  1.00  0.00           H
HETATM 2986  C26 POPEM 116      43.220   0.820  75.170  1.00  0.00           C
HETATM 2987  H6R POPEM 116      42.360   1.440  75.520  1.00  0.00           H
HETATM 2988  H6S POPEM 116      42.860  99.230  74.980  1.00  0.00           H
HETATM 2989  C27 POPEM 116      43.750   1.460  73.850  1.00  0.00           C
HETATM 2990  H7R POPEM 116      43.830   2.540  74.120  1.00  0.00           H
HETATM 2991  H7S POPEM 116      43.000   1.370  73.030  1.00  0.00           H
HETATM 2992  C28 POPEM 116      45.110   0.950  73.330  1.00  0.00           C
HETATM 2993  H8R POPEM 116      45.870   0.820  74.140  1.00  0.00           H
HETATM 2994  H8S POPEM 116      45.530   1.760  72.700  1.00  0.00           H
HETATM 2995  C29 POPEM 116      44.960  99.120  72.520  1.00  0.00           C
HETATM 2996  H91 POPEM 116      44.840  98.250  73.190  1.00  0.00           H
HETATM 2997 C210 POPEM 116      45.080  98.990  71.230  1.00  0.00           C
HETATM 2998 H101 POPEM 116      45.020  97.970  70.840  1.00  0.00           H
HETATM 2999 C211 POPEM 116      45.190   0.680  70.260  1.00  0.00           C
HETATM 3000 H11R POPEM 116      46.150   1.210  70.440  1.00  0.00           H
HETATM 3001 H11S POPEM 116      44.390   1.430  70.400  1.00  0.00           H
HETATM 3002 C212 POPEM 116      45.080   0.220  68.760  1.00  0.00           C
HETATM 3003 H12R POPEM 116      45.870  98.970  68.410  1.00  0.00           H
HETATM 3004 H12S POPEM 116      45.070   1.090  68.070  1.00  0.00           H
HETATM 3005 C213 POPEM 116      43.640  99.080  68.420  1.00  0.00           C
HETATM 3006 H13R POPEM 116      42.880   0.390  68.730  1.00  0.00           H
HETATM 3007 H13S POPEM 116      43.510  98.150  69.030  1.00  0.00           H
HETATM 3008 C214 POPEM 116      43.420  98.550  66.970  1.00  0.00           C
HETATM 3009 H14R POPEM 116      43.480  99.400  66.260  1.00  0.00           H
HETATM 3010 H14S POPEM 116      42.420  98.060  67.060  1.00  0.00           H
HETATM 3011 C215 POPEM 116      44.370  97.480  66.620  1.00  0.00           C
HETATM 3012 H15R POPEM 116      44.410  96.760  67.470  1.00  0.00           H
HETATM 3013 H15S POPEM 116      45.360  97.770  66.210  1.00  0.00           H
HETATM 3014 C216 POPEM 116      43.760  96.570  65.510  1.00  0.00           C
HETATM 3015 H16R POPEM 116      43.290  97.190  64.710  1.00  0.00           H
HETATM 3016 H16S POPEM 116      42.890  96.110  66.030  1.00  0.00           H
HETATM 3017 C217 POPEM 116      44.620  95.430  64.930  1.00  0.00           C
HETATM 3018 H17R POPEM 116      44.960  94.760  65.740  1.00  0.00           H
HETATM 3019 H17S POPEM 116      45.470  96.010  64.510  1.00  0.00           H
HETATM 3020 C218 POPEM 116      43.880  94.580  63.850  1.00  0.00           C
HETATM 3021 H18R POPEM 116      43.150  93.890  64.330  1.00  0.00           H
HETATM 3022 H18S POPEM 116      44.560  93.880  63.310  1.00  0.00           H
HETATM 3023 H18T POPEM 116      43.320  95.130  63.070  1.00  0.00           H
HETATM 3024  C33 POPEM 116      44.370  95.690  75.270  1.00  0.00           C
HETATM 3025  H3X POPEM 116      44.360  94.590  75.430  1.00  0.00           H
HETATM 3026  H3Y POPEM 116      45.350  96.070  74.930  1.00  0.00           H
HETATM 3027  C34 POPEM 116      43.280  96.140  74.260  1.00  0.00           C
HETATM 3028  H4X POPEM 116      43.310  97.250  74.250  1.00  0.00           H
HETATM 3029  H4Y POPEM 116      42.300  95.720  74.580  1.00  0.00           H
HETATM 3030  C35 POPEM 116      43.770  95.610  72.880  1.00  0.00           C
HETATM 3031  H5X POPEM 116      43.900  94.530  73.090  1.00  0.00           H
HETATM 3032  H5Y POPEM 116      44.760  96.070  72.670  1.00  0.00           H
HETATM 3033  C36 POPEM 116      42.810  95.670  71.680  1.00  0.00           C
HETATM 3034  H6X POPEM 116      42.740  96.750  71.460  1.00  0.00           H
HETATM 3035  H6Y POPEM 116      41.820  95.430  72.120  1.00  0.00           H
HETATM 3036  C37 POPEM 116      42.900  94.680  70.570  1.00  0.00           C
HETATM 3037  H7X POPEM 116      42.770  93.610  70.860  1.00  0.00           H
HETATM 3038  H7Y POPEM 116      43.850  94.820  70.010  1.00  0.00           H
HETATM 3039  C38 POPEM 116      41.820  95.050  69.530  1.00  0.00           C
HETATM 3040  H8X POPEM 116      41.930  96.140  69.370  1.00  0.00           H
HETATM 3041  H8Y POPEM 116      40.830  94.890  70.000  1.00  0.00           H
HETATM 3042  C39 POPEM 116      42.040  94.250  68.210  1.00  0.00           C
HETATM 3043  H9X POPEM 116      42.240  93.180  68.440  1.00  0.00           H
HETATM 3044  H9Y POPEM 116      42.950  94.640  67.700  1.00  0.00           H
HETATM 3045 C310 POPEM 116      40.790  94.310  67.310  1.00  0.00           C
HETATM 3046 H10X POPEM 116      40.920  93.600  66.470  1.00  0.00           H
HETATM 3047 H10Y POPEM 116      40.670  95.360  66.960  1.00  0.00           H
HETATM 3048 C311 POPEM 116      39.490  93.810  68.010  1.00  0.00           C
HETATM 3049 H11X POPEM 116      39.170  94.530  68.790  1.00  0.00           H
HETATM 3050 H11Y POPEM 116      39.670  92.790  68.420  1.00  0.00           H
HETATM 3051 C312 POPEM 116      38.250  93.730  67.110  1.00  0.00           C
HETATM 3052 H12X POPEM 116      37.610  93.000  67.650  1.00  0.00           H
HETATM 3053 H12Y POPEM 116      38.430  93.450  66.050  1.00  0.00           H
HETATM 3054 C313 POPEM 116      37.450  94.990  67.090  1.00  0.00           C
HETATM 3055 H13X POPEM 116      38.100  95.900  67.090  1.00  0.00           H
HETATM 3056 H13Y POPEM 116      36.910  94.920  68.060  1.00  0.00           H
HETATM 3057 C314 POPEM 116      36.400  95.090  65.940  1.00  0.00           C
HETATM 3058 H14X POPEM 116      35.880  94.100  65.960  1.00  0.00           H
HETATM 3059 H14Y POPEM 116      36.960  95.220  64.990  1.00  0.00           H
HETATM 3060 C315 POPEM 116      35.420  96.210  66.080  1.00  0.00           C
HETATM 3061 H15X POPEM 116      35.820  97.230  65.890  1.00  0.00           H
HETATM 3062 H15Y POPEM 116      35.060  96.120  67.130  1.00  0.00           H
HETATM 3063 C316 POPEM 116      34.220  96.140  65.080  1.00  0.00           C
HETATM 3064 H16X POPEM 116      33.650  97.080  65.170  1.00  0.00           H
HETATM 3065 H16Y POPEM 116      33.570  95.240  65.190  1.00  0.00           H
HETATM 3066 H16Z POPEM 116      34.630  96.160  64.040  1.00  0.00           H
HETATM 3067  N   POPEN 117      66.310  47.320  89.210  1.00  0.00           N
HETATM 3068  HN1 POPEN 117      66.790  46.470  89.560  1.00  0.00           H
HETATM 3069  HN2 POPEN 117      66.880  48.150  89.500  1.00  0.00           H
HETATM 3070  HN3 POPEN 117      65.490  47.450  89.850  1.00  0.00           H
HETATM 3071  C12 POPEN 117      65.840  47.310  87.770  1.00  0.00           C
HETATM 3072 H12A POPEN 117      66.690  47.700  87.160  1.00  0.00           H
HETATM 3073 H12B POPEN 117      64.920  47.920  87.730  1.00  0.00           H
HETATM 3074  C11 POPEN 117      65.470  45.860  87.280  1.00  0.00           C
HETATM 3075 H11A POPEN 117      65.390  45.970  86.180  1.00  0.00           H
HETATM 3076 H11B POPEN 117      64.540  45.520  87.790  1.00  0.00           H
HETATM 3077  P   POPEN 117      66.660  43.540  86.990  1.00  0.00           P
HETATM 3078  O13 POPEN 117      65.360  42.890  87.080  1.00  0.00           O
HETATM 3079  O14 POPEN 117      67.850  42.880  87.580  1.00  0.00           O
HETATM 3080  O11 POPEN 117      66.950  43.810  85.510  1.00  0.00           O
HETATM 3081  O12 POPEN 117      66.590  44.960  87.580  1.00  0.00           O
HETATM 3082  C1  POPEN 117      68.090  44.540  85.100  1.00  0.00           C
HETATM 3083  HA  POPEN 117      69.010  44.080  85.520  1.00  0.00           H
HETATM 3084  HB  POPEN 117      68.060  45.610  85.390  1.00  0.00           H
HETATM 3085  C2  POPEN 117      68.310  44.460  83.560  1.00  0.00           C
HETATM 3086  HS  POPEN 117      69.390  44.330  83.330  1.00  0.00           H
HETATM 3087  O21 POPEN 117      67.810  45.640  82.950  1.00  0.00           O
HETATM 3088  C21 POPEN 117      68.750  46.550  83.020  1.00  0.00           C
HETATM 3089  O22 POPEN 117      69.740  46.600  83.740  1.00  0.00           O
HETATM 3090  C22 POPEN 117      68.260  47.850  82.200  1.00  0.00           C
HETATM 3091  H2R POPEN 117      67.640  48.400  82.940  1.00  0.00           H
HETATM 3092  H2S POPEN 117      67.620  47.430  81.400  1.00  0.00           H
HETATM 3093  C3  POPEN 117      67.600  43.230  82.910  1.00  0.00           C
HETATM 3094  HX  POPEN 117      66.490  43.270  82.930  1.00  0.00           H
HETATM 3095  HY  POPEN 117      67.720  42.310  83.520  1.00  0.00           H
HETATM 3096  O31 POPEN 117      68.110  43.180  81.530  1.00  0.00           O
HETATM 3097  C31 POPEN 117      68.560  42.060  81.160  1.00  0.00           C
HETATM 3098  O32 POPEN 117      68.880  41.090  81.840  1.00  0.00           O
HETATM 3099  C32 POPEN 117      68.720  42.180  79.670  1.00  0.00           C
HETATM 3100  H2X POPEN 117      69.390  43.050  79.510  1.00  0.00           H
HETATM 3101  H2Y POPEN 117      67.720  42.480  79.300  1.00  0.00           H
HETATM 3102  C23 POPEN 117      69.300  48.870  81.620  1.00  0.00           C
HETATM 3103  H3R POPEN 117      70.220  48.300  81.360  1.00  0.00           H
HETATM 3104  H3S POPEN 117      69.580  49.590  82.410  1.00  0.00           H
HETATM 3105  C24 POPEN 117      68.740  49.700  80.460  1.00  0.00           C
HETATM 3106  H4R POPEN 117      67.740  50.100  80.720  1.00  0.00           H
HETATM 3107  H4S POPEN 117      68.550  49.000  79.610  1.00  0.00           H
HETATM 3108  C25 POPEN 117      69.620  50.910  80.100  1.00  0.00           C
HETATM 3109  H5R POPEN 117      70.710  50.750  80.260  1.00  0.00           H
HETATM 3110  H5S POPEN 117      69.340  51.730  80.790  1.00  0.00           H
HETATM 3111  C26 POPEN 117      69.470  51.410  78.550  1.00  0.00           C
HETATM 3112  H6R POPEN 117      69.590  50.530  77.880  1.00  0.00           H
HETATM 3113  H6S POPEN 117      70.240  52.180  78.320  1.00  0.00           H
HETATM 3114  C27 POPEN 117      68.040  52.040  78.310  1.00  0.00           C
HETATM 3115  H7R POPEN 117      68.020  53.130  78.560  1.00  0.00           H
HETATM 3116  H7S POPEN 117      67.320  51.440  78.900  1.00  0.00           H
HETATM 3117  C28 POPEN 117      67.790  52.020  76.800  1.00  0.00           C
HETATM 3118  H8R POPEN 117      68.740  51.980  76.230  1.00  0.00           H
HETATM 3119  H8S POPEN 117      67.290  52.960  76.490  1.00  0.00           H
HETATM 3120  C29 POPEN 117      67.070  50.740  76.370  1.00  0.00           C
HETATM 3121  H91 POPEN 117      67.280  49.800  76.910  1.00  0.00           H
HETATM 3122 C210 POPEN 117      65.930  50.670  75.590  1.00  0.00           C
HETATM 3123 H101 POPEN 117      65.410  49.710  75.520  1.00  0.00           H
HETATM 3124 C211 POPEN 117      65.360  51.740  74.780  1.00  0.00           C
HETATM 3125 H11R POPEN 117      66.080  52.500  74.430  1.00  0.00           H
HETATM 3126 H11S POPEN 117      64.570  52.320  75.300  1.00  0.00           H
HETATM 3127 C212 POPEN 117      64.860  51.110  73.470  1.00  0.00           C
HETATM 3128 H12R POPEN 117      63.920  50.530  73.510  1.00  0.00           H
HETATM 3129 H12S POPEN 117      65.670  50.470  73.060  1.00  0.00           H
HETATM 3130 C213 POPEN 117      64.770  52.190  72.340  1.00  0.00           C
HETATM 3131 H13R POPEN 117      65.820  52.340  72.010  1.00  0.00           H
HETATM 3132 H13S POPEN 117      64.250  53.080  72.760  1.00  0.00           H
HETATM 3133 C214 POPEN 117      63.970  51.620  71.080  1.00  0.00           C
HETATM 3134 H14R POPEN 117      62.890  51.580  71.330  1.00  0.00           H
HETATM 3135 H14S POPEN 117      64.330  50.590  70.870  1.00  0.00           H
HETATM 3136 C215 POPEN 117      64.140  52.470  69.840  1.00  0.00           C
HETATM 3137 H15R POPEN 117      63.400  52.130  69.080  1.00  0.00           H
HETATM 3138 H15S POPEN 117      65.140  52.270  69.390  1.00  0.00           H
HETATM 3139 C216 POPEN 117      64.040  54.030  69.950  1.00  0.00           C
HETATM 3140 H16R POPEN 117      64.360  54.460  68.980  1.00  0.00           H
HETATM 3141 H16S POPEN 117      64.800  54.350  70.690  1.00  0.00           H
HETATM 3142 C217 POPEN 117      62.670  54.690  70.380  1.00  0.00           C
HETATM 3143 H17R POPEN 117      62.430  54.320  71.400  1.00  0.00           H
HETATM 3144 H17S POPEN 117      61.820  54.260  69.800  1.00  0.00           H
HETATM 3145 C218 POPEN 117      62.580  56.240  70.290  1.00  0.00           C
HETATM 3146 H18R POPEN 117      62.960  56.580  69.310  1.00  0.00           H
HETATM 3147 H18S POPEN 117      63.240  56.690  71.070  1.00  0.00           H
HETATM 3148 H18T POPEN 117      61.560  56.590  70.550  1.00  0.00           H
HETATM 3149  C33 POPEN 117      69.260  40.860  79.010  1.00  0.00           C
HETATM 3150  H3X POPEN 117      68.790  39.950  79.430  1.00  0.00           H
HETATM 3151  H3Y POPEN 117      70.330  40.730  79.290  1.00  0.00           H
HETATM 3152  C34 POPEN 117      69.070  40.950  77.470  1.00  0.00           C
HETATM 3153  H4X POPEN 117      69.850  41.650  77.090  1.00  0.00           H
HETATM 3154  H4Y POPEN 117      68.080  41.400  77.290  1.00  0.00           H
HETATM 3155  C35 POPEN 117      69.380  39.610  76.770  1.00  0.00           C
HETATM 3156  H5X POPEN 117      68.680  38.860  77.220  1.00  0.00           H
HETATM 3157  H5Y POPEN 117      70.450  39.330  76.800  1.00  0.00           H
HETATM 3158  C36 POPEN 117      69.040  39.650  75.280  1.00  0.00           C
HETATM 3159  H6X POPEN 117      67.990  40.010  75.270  1.00  0.00           H
HETATM 3160  H6Y POPEN 117      69.180  38.610  74.930  1.00  0.00           H
HETATM 3161  C37 POPEN 117      69.900  40.600  74.520  1.00  0.00           C
HETATM 3162  H7X POPEN 117      70.930  40.380  74.880  1.00  0.00           H
HETATM 3163  H7Y POPEN 117      69.760  41.660  74.840  1.00  0.00           H
HETATM 3164  C38 POPEN 117      69.770  40.640  73.050  1.00  0.00           C
HETATM 3165  H8X POPEN 117      69.770  39.680  72.500  1.00  0.00           H
HETATM 3166  H8Y POPEN 117      70.590  41.220  72.570  1.00  0.00           H
HETATM 3167  C39 POPEN 117      68.480  41.480  72.600  1.00  0.00           C
HETATM 3168  H9X POPEN 117      68.510  42.520  72.990  1.00  0.00           H
HETATM 3169  H9Y POPEN 117      67.620  40.910  73.020  1.00  0.00           H
HETATM 3170 C310 POPEN 117      68.390  41.420  71.090  1.00  0.00           C
HETATM 3171 H10X POPEN 117      68.610  40.430  70.650  1.00  0.00           H
HETATM 3172 H10Y POPEN 117      69.110  42.100  70.590  1.00  0.00           H
HETATM 3173 C311 POPEN 117      67.050  41.970  70.540  1.00  0.00           C
HETATM 3174 H11X POPEN 117      66.830  42.830  71.210  1.00  0.00           H
HETATM 3175 H11Y POPEN 117      66.260  41.200  70.630  1.00  0.00           H
HETATM 3176 C312 POPEN 117      67.140  42.530  69.120  1.00  0.00           C
HETATM 3177 H12X POPEN 117      67.870  43.370  69.090  1.00  0.00           H
HETATM 3178 H12Y POPEN 117      66.170  43.000  68.840  1.00  0.00           H
HETATM 3179 C313 POPEN 117      67.500  41.400  68.120  1.00  0.00           C
HETATM 3180 H13X POPEN 117      66.850  40.540  68.360  1.00  0.00           H
HETATM 3181 H13Y POPEN 117      68.570  41.110  68.200  1.00  0.00           H
HETATM 3182 C314 POPEN 117      67.320  41.780  66.600  1.00  0.00           C
HETATM 3183 H14X POPEN 117      67.650  40.890  66.030  1.00  0.00           H
HETATM 3184 H14Y POPEN 117      67.960  42.650  66.340  1.00  0.00           H
HETATM 3185 C315 POPEN 117      65.920  42.080  66.060  1.00  0.00           C
HETATM 3186 H15X POPEN 117      65.910  42.190  64.950  1.00  0.00           H
HETATM 3187 H15Y POPEN 117      65.650  43.060  66.510  1.00  0.00           H
HETATM 3188 C316 POPEN 117      64.760  41.170  66.540  1.00  0.00           C
HETATM 3189 H16X POPEN 117      65.090  40.120  66.580  1.00  0.00           H
HETATM 3190 H16Y POPEN 117      63.830  41.450  66.000  1.00  0.00           H
HETATM 3191 H16Z POPEN 117      64.390  41.360  67.570  1.00  0.00           H
HETATM 3192  N   POPEO 118      69.300  68.360  88.710  1.00  0.00           N
HETATM 3193  HN1 POPEO 118      70.030  68.790  89.310  1.00  0.00           H
HETATM 3194  HN2 POPEO 118      69.670  67.420  88.500  1.00  0.00           H
HETATM 3195  HN3 POPEO 118      69.220  68.880  87.810  1.00  0.00           H
HETATM 3196  C12 POPEO 118      68.030  68.240  89.550  1.00  0.00           C
HETATM 3197 H12A POPEO 118      68.210  67.510  90.360  1.00  0.00           H
HETATM 3198 H12B POPEO 118      67.230  67.740  88.960  1.00  0.00           H
HETATM 3199  C11 POPEO 118      67.420  69.490  90.130  1.00  0.00           C
HETATM 3200 H11A POPEO 118      67.150  70.220  89.340  1.00  0.00           H
HETATM 3201 H11B POPEO 118      68.230  70.030  90.660  1.00  0.00           H
HETATM 3202  P   POPEO 118      64.870  69.370  90.540  1.00  0.00           P
HETATM 3203  O13 POPEO 118      64.020  69.270  91.710  1.00  0.00           O
HETATM 3204  O14 POPEO 118      64.610  68.450  89.350  1.00  0.00           O
HETATM 3205  O11 POPEO 118      64.780  70.780  89.960  1.00  0.00           O
HETATM 3206  O12 POPEO 118      66.380  69.250  91.060  1.00  0.00           O
HETATM 3207  C1  POPEO 118      65.360  71.940  90.590  1.00  0.00           C
HETATM 3208  HA  POPEO 118      66.430  71.690  90.760  1.00  0.00           H
HETATM 3209  HB  POPEO 118      64.980  72.130  91.610  1.00  0.00           H
HETATM 3210  C2  POPEO 118      65.420  73.120  89.620  1.00  0.00           C
HETATM 3211  HS  POPEO 118      65.910  73.980  90.110  1.00  0.00           H
HETATM 3212  O21 POPEO 118      64.070  73.440  89.230  1.00  0.00           O
HETATM 3213  C21 POPEO 118      63.830  74.680  88.720  1.00  0.00           C
HETATM 3214  O22 POPEO 118      64.610  75.600  88.730  1.00  0.00           O
HETATM 3215  C22 POPEO 118      62.440  74.750  88.110  1.00  0.00           C
HETATM 3216  H2R POPEO 118      61.950  75.650  88.560  1.00  0.00           H
HETATM 3217  H2S POPEO 118      61.780  73.880  88.300  1.00  0.00           H
HETATM 3218  C3  POPEO 118      66.180  72.760  88.340  1.00  0.00           C
HETATM 3219  HX  POPEO 118      65.590  72.060  87.720  1.00  0.00           H
HETATM 3220  HY  POPEO 118      67.170  72.280  88.510  1.00  0.00           H
HETATM 3221  O31 POPEO 118      66.490  73.950  87.550  1.00  0.00           O
HETATM 3222  C31 POPEO 118      67.310  73.760  86.530  1.00  0.00           C
HETATM 3223  O32 POPEO 118      67.760  72.670  86.270  1.00  0.00           O
HETATM 3224  C32 POPEO 118      67.490  75.010  85.710  1.00  0.00           C
HETATM 3225  H2X POPEO 118      68.500  75.340  86.030  1.00  0.00           H
HETATM 3226  H2Y POPEO 118      66.740  75.700  86.170  1.00  0.00           H
HETATM 3227  C23 POPEO 118      62.400  74.920  86.630  1.00  0.00           C
HETATM 3228  H3R POPEO 118      63.330  75.380  86.230  1.00  0.00           H
HETATM 3229  H3S POPEO 118      61.510  75.400  86.160  1.00  0.00           H
HETATM 3230  C24 POPEO 118      62.370  73.500  85.950  1.00  0.00           C
HETATM 3231  H4R POPEO 118      61.560  72.860  86.340  1.00  0.00           H
HETATM 3232  H4S POPEO 118      63.310  72.930  86.110  1.00  0.00           H
HETATM 3233  C25 POPEO 118      62.160  73.540  84.440  1.00  0.00           C
HETATM 3234  H5R POPEO 118      62.960  74.040  83.860  1.00  0.00           H
HETATM 3235  H5S POPEO 118      61.250  74.170  84.280  1.00  0.00           H
HETATM 3236  C26 POPEO 118      62.030  72.120  83.880  1.00  0.00           C
HETATM 3237  H6R POPEO 118      61.160  71.680  84.420  1.00  0.00           H
HETATM 3238  H6S POPEO 118      62.810  71.370  84.110  1.00  0.00           H
HETATM 3239  C27 POPEO 118      61.970  72.090  82.380  1.00  0.00           C
HETATM 3240  H7R POPEO 118      62.780  72.710  81.940  1.00  0.00           H
HETATM 3241  H7S POPEO 118      60.990  72.500  82.050  1.00  0.00           H
HETATM 3242  C28 POPEO 118      61.960  70.620  81.750  1.00  0.00           C
HETATM 3243  H8R POPEO 118      62.820  70.070  82.190  1.00  0.00           H
HETATM 3244  H8S POPEO 118      62.090  70.650  80.650  1.00  0.00           H
HETATM 3245  C29 POPEO 118      60.730  69.850  82.090  1.00  0.00           C
HETATM 3246  H91 POPEO 118      60.680  69.690  83.170  1.00  0.00           H
HETATM 3247 C210 POPEO 118      59.860  69.240  81.250  1.00  0.00           C
HETATM 3248 H101 POPEO 118      58.890  68.880  81.630  1.00  0.00           H
HETATM 3249 C211 POPEO 118      60.030  69.140  79.780  1.00  0.00           C
HETATM 3250 H11R POPEO 118      59.460  68.280  79.370  1.00  0.00           H
HETATM 3251 H11S POPEO 118      61.070  68.870  79.510  1.00  0.00           H
HETATM 3252 C212 POPEO 118      59.470  70.360  78.980  1.00  0.00           C
HETATM 3253 H12R POPEO 118      59.850  70.240  77.950  1.00  0.00           H
HETATM 3254 H12S POPEO 118      59.850  71.340  79.350  1.00  0.00           H
HETATM 3255 C213 POPEO 118      57.950  70.290  79.110  1.00  0.00           C
HETATM 3256 H13R POPEO 118      57.650  70.620  80.130  1.00  0.00           H
HETATM 3257 H13S POPEO 118      57.600  69.250  78.930  1.00  0.00           H
HETATM 3258 C214 POPEO 118      57.140  71.250  78.180  1.00  0.00           C
HETATM 3259 H14R POPEO 118      57.150  72.260  78.640  1.00  0.00           H
HETATM 3260 H14S POPEO 118      56.060  71.060  77.990  1.00  0.00           H
HETATM 3261 C215 POPEO 118      57.820  71.560  76.860  1.00  0.00           C
HETATM 3262 H15R POPEO 118      58.870  71.880  76.990  1.00  0.00           H
HETATM 3263 H15S POPEO 118      57.300  72.440  76.430  1.00  0.00           H
HETATM 3264 C216 POPEO 118      57.610  70.370  75.890  1.00  0.00           C
HETATM 3265 H16R POPEO 118      56.550  70.460  75.570  1.00  0.00           H
HETATM 3266 H16S POPEO 118      57.820  69.400  76.400  1.00  0.00           H
HETATM 3267 C217 POPEO 118      58.480  70.520  74.640  1.00  0.00           C
HETATM 3268 H17R POPEO 118      59.530  70.520  74.990  1.00  0.00           H
HETATM 3269 H17S POPEO 118      58.200  71.390  74.020  1.00  0.00           H
HETATM 3270 C218 POPEO 118      58.330  69.270  73.710  1.00  0.00           C
HETATM 3271 H18R POPEO 118      59.070  69.290  72.880  1.00  0.00           H
HETATM 3272 H18S POPEO 118      57.300  69.100  73.320  1.00  0.00           H
HETATM 3273 H18T POPEO 118      58.630  68.400  74.320  1.00  0.00           H
HETATM 3274  C33 POPEO 118      67.310  74.840  84.160  1.00  0.00           C
HETATM 3275  H3X POPEO 118      66.330  74.330  84.060  1.00  0.00           H
HETATM 3276  H3Y POPEO 118      68.000  74.130  83.670  1.00  0.00           H
HETATM 3277  C34 POPEO 118      67.440  76.200  83.420  1.00  0.00           C
HETATM 3278  H4X POPEO 118      66.990  77.040  83.990  1.00  0.00           H
HETATM 3279  H4Y POPEO 118      66.890  76.100  82.460  1.00  0.00           H
HETATM 3280  C35 POPEO 118      68.940  76.470  83.240  1.00  0.00           C
HETATM 3281  H5X POPEO 118      69.440  75.760  82.540  1.00  0.00           H
HETATM 3282  H5Y POPEO 118      69.380  76.440  84.260  1.00  0.00           H
HETATM 3283  C36 POPEO 118      69.220  77.890  82.710  1.00  0.00           C
HETATM 3284  H6X POPEO 118      70.180  78.290  83.090  1.00  0.00           H
HETATM 3285  H6Y POPEO 118      68.430  78.450  83.260  1.00  0.00           H
HETATM 3286  C37 POPEO 118      69.100  78.100  81.190  1.00  0.00           C
HETATM 3287  H7X POPEO 118      68.700  79.120  81.020  1.00  0.00           H
HETATM 3288  H7Y POPEO 118      68.420  77.340  80.740  1.00  0.00           H
HETATM 3289  C38 POPEO 118      70.380  78.050  80.350  1.00  0.00           C
HETATM 3290  H8X POPEO 118      70.890  77.080  80.530  1.00  0.00           H
HETATM 3291  H8Y POPEO 118      71.030  78.860  80.720  1.00  0.00           H
HETATM 3292  C39 POPEO 118      70.160  78.270  78.850  1.00  0.00           C
HETATM 3293  H9X POPEO 118      69.920  79.350  78.730  1.00  0.00           H
HETATM 3294  H9Y POPEO 118      69.300  77.620  78.570  1.00  0.00           H
HETATM 3295 C310 POPEO 118      71.440  78.000  78.050  1.00  0.00           C
HETATM 3296 H10X POPEO 118      71.730  76.950  78.260  1.00  0.00           H
HETATM 3297 H10Y POPEO 118      72.230  78.700  78.410  1.00  0.00           H
HETATM 3298 C311 POPEO 118      71.360  78.180  76.510  1.00  0.00           C
HETATM 3299 H11X POPEO 118      72.290  77.920  75.970  1.00  0.00           H
HETATM 3300 H11Y POPEO 118      71.160  79.230  76.220  1.00  0.00           H
HETATM 3301 C312 POPEO 118      70.230  77.390  75.740  1.00  0.00           C
HETATM 3302 H12X POPEO 118      69.340  77.910  76.160  1.00  0.00           H
HETATM 3303 H12Y POPEO 118      70.370  76.330  76.020  1.00  0.00           H
HETATM 3304 C313 POPEO 118      70.160  77.570  74.230  1.00  0.00           C
HETATM 3305 H13X POPEO 118      70.000  78.650  74.020  1.00  0.00           H
HETATM 3306 H13Y POPEO 118      69.220  77.160  73.800  1.00  0.00           H
HETATM 3307 C314 POPEO 118      71.390  77.010  73.550  1.00  0.00           C
HETATM 3308 H14X POPEO 118      71.400  75.930  73.840  1.00  0.00           H
HETATM 3309 H14Y POPEO 118      72.410  77.290  73.890  1.00  0.00           H
HETATM 3310 C315 POPEO 118      71.500  77.170  72.120  1.00  0.00           C
HETATM 3311 H15X POPEO 118      70.560  76.840  71.630  1.00  0.00           H
HETATM 3312 H15Y POPEO 118      72.320  76.500  71.780  1.00  0.00           H
HETATM 3313 C316 POPEO 118      71.830  78.540  71.610  1.00  0.00           C
HETATM 3314 H16X POPEO 118      72.570  79.010  72.300  1.00  0.00           H
HETATM 3315 H16Y POPEO 118      71.020  79.290  71.730  1.00  0.00           H
HETATM 3316 H16Z POPEO 118      72.240  78.560  70.580  1.00  0.00           H
HETATM 3317  N   POPEP 119      43.350  23.170  91.930  1.00  0.00           N
HETATM 3318  HN1 POPEP 119      44.110  23.540  92.540  1.00  0.00           H
HETATM 3319  HN2 POPEP 119      43.780  22.820  91.050  1.00  0.00           H
HETATM 3320  HN3 POPEP 119      42.570  23.820  91.690  1.00  0.00           H
HETATM 3321  C12 POPEP 119      42.630  21.920  92.490  1.00  0.00           C
HETATM 3322 H12A POPEP 119      42.000  22.120  93.390  1.00  0.00           H
HETATM 3323 H12B POPEP 119      43.450  21.200  92.710  1.00  0.00           H
HETATM 3324  C11 POPEP 119      41.560  21.420  91.600  1.00  0.00           C
HETATM 3325 H11A POPEP 119      40.740  22.150  91.760  1.00  0.00           H
HETATM 3326 H11B POPEP 119      41.120  20.480  92.000  1.00  0.00           H
HETATM 3327  P   POPEP 119      42.670  20.290  89.630  1.00  0.00           P
HETATM 3328  O13 POPEP 119      41.850  19.110  89.770  1.00  0.00           O
HETATM 3329  O14 POPEP 119      44.030  20.240  90.210  1.00  0.00           O
HETATM 3330  O11 POPEP 119      43.010  20.570  88.090  1.00  0.00           O
HETATM 3331  O12 POPEP 119      41.890  21.510  90.200  1.00  0.00           O
HETATM 3332  C1  POPEP 119      42.260  21.510  87.300  1.00  0.00           C
HETATM 3333  HA  POPEP 119      42.840  21.620  86.360  1.00  0.00           H
HETATM 3334  HB  POPEP 119      42.330  22.510  87.780  1.00  0.00           H
HETATM 3335  C2  POPEP 119      40.910  20.970  86.890  1.00  0.00           C
HETATM 3336  HS  POPEP 119      40.230  21.050  87.770  1.00  0.00           H
HETATM 3337  O21 POPEP 119      41.160  19.610  86.450  1.00  0.00           O
HETATM 3338  C21 POPEP 119      40.040  18.910  86.310  1.00  0.00           C
HETATM 3339  O22 POPEP 119      38.990  19.230  86.840  1.00  0.00           O
HETATM 3340  C22 POPEP 119      40.270  17.720  85.390  1.00  0.00           C
HETATM 3341  H2R POPEP 119      40.040  16.830  86.020  1.00  0.00           H
HETATM 3342  H2S POPEP 119      41.320  17.720  85.030  1.00  0.00           H
HETATM 3343  C3  POPEP 119      40.330  21.850  85.800  1.00  0.00           C
HETATM 3344  HX  POPEP 119      39.290  21.550  85.550  1.00  0.00           H
HETATM 3345  HY  POPEP 119      40.950  21.600  84.920  1.00  0.00           H
HETATM 3346  O31 POPEP 119      40.330  23.320  85.920  1.00  0.00           O
HETATM 3347  C31 POPEP 119      39.270  23.730  86.660  1.00  0.00           C
HETATM 3348  O32 POPEP 119      38.500  22.930  87.240  1.00  0.00           O
HETATM 3349  C32 POPEP 119      39.190  25.270  86.660  1.00  0.00           C
HETATM 3350  H2X POPEP 119      40.090  25.690  86.150  1.00  0.00           H
HETATM 3351  H2Y POPEP 119      39.190  25.570  87.730  1.00  0.00           H
HETATM 3352  C23 POPEP 119      39.310  17.530  84.150  1.00  0.00           C
HETATM 3353  H3R POPEP 119      38.260  17.470  84.500  1.00  0.00           H
HETATM 3354  H3S POPEP 119      39.740  16.670  83.600  1.00  0.00           H
HETATM 3355  C24 POPEP 119      39.340  18.720  83.150  1.00  0.00           C
HETATM 3356  H4R POPEP 119      38.990  19.610  83.720  1.00  0.00           H
HETATM 3357  H4S POPEP 119      38.540  18.590  82.390  1.00  0.00           H
HETATM 3358  C25 POPEP 119      40.660  18.960  82.580  1.00  0.00           C
HETATM 3359  H5R POPEP 119      41.030  17.980  82.200  1.00  0.00           H
HETATM 3360  H5S POPEP 119      41.360  19.400  83.320  1.00  0.00           H
HETATM 3361  C26 POPEP 119      40.600  20.020  81.430  1.00  0.00           C
HETATM 3362  H6R POPEP 119      40.450  20.930  82.050  1.00  0.00           H
HETATM 3363  H6S POPEP 119      39.710  19.730  80.840  1.00  0.00           H
HETATM 3364  C27 POPEP 119      41.960  20.070  80.740  1.00  0.00           C
HETATM 3365  H7R POPEP 119      42.700  19.560  81.390  1.00  0.00           H
HETATM 3366  H7S POPEP 119      42.260  21.130  80.740  1.00  0.00           H
HETATM 3367  C28 POPEP 119      42.010  19.470  79.250  1.00  0.00           C
HETATM 3368  H8R POPEP 119      41.720  18.400  79.340  1.00  0.00           H
HETATM 3369  H8S POPEP 119      43.070  19.440  78.900  1.00  0.00           H
HETATM 3370  C29 POPEP 119      41.160  20.210  78.240  1.00  0.00           C
HETATM 3371  H91 POPEP 119      40.660  21.090  78.670  1.00  0.00           H
HETATM 3372 C210 POPEP 119      40.930  19.760  76.960  1.00  0.00           C
HETATM 3373 H101 POPEP 119      40.350  20.420  76.300  1.00  0.00           H
HETATM 3374 C211 POPEP 119      41.540  18.600  76.190  1.00  0.00           C
HETATM 3375 H11R POPEP 119      40.800  17.780  76.370  1.00  0.00           H
HETATM 3376 H11S POPEP 119      42.510  18.180  76.520  1.00  0.00           H
HETATM 3377 C212 POPEP 119      41.600  18.940  74.690  1.00  0.00           C
HETATM 3378 H12R POPEP 119      40.610  19.250  74.290  1.00  0.00           H
HETATM 3379 H12S POPEP 119      41.900  18.060  74.080  1.00  0.00           H
HETATM 3380 C213 POPEP 119      42.610  20.030  74.390  1.00  0.00           C
HETATM 3381 H13R POPEP 119      43.590  19.820  74.870  1.00  0.00           H
HETATM 3382 H13S POPEP 119      42.310  21.060  74.680  1.00  0.00           H
HETATM 3383 C214 POPEP 119      42.920  20.100  72.890  1.00  0.00           C
HETATM 3384 H14R POPEP 119      41.940  20.130  72.370  1.00  0.00           H
HETATM 3385 H14S POPEP 119      43.370  19.150  72.550  1.00  0.00           H
HETATM 3386 C215 POPEP 119      43.850  21.220  72.450  1.00  0.00           C
HETATM 3387 H15R POPEP 119      44.850  20.790  72.680  1.00  0.00           H
HETATM 3388 H15S POPEP 119      43.780  22.190  72.980  1.00  0.00           H
HETATM 3389 C216 POPEP 119      43.900  21.390  70.890  1.00  0.00           C
HETATM 3390 H16R POPEP 119      43.050  22.060  70.630  1.00  0.00           H
HETATM 3391 H16S POPEP 119      43.860  20.440  70.310  1.00  0.00           H
HETATM 3392 C217 POPEP 119      45.120  22.240  70.420  1.00  0.00           C
HETATM 3393 H17R POPEP 119      46.100  21.730  70.530  1.00  0.00           H
HETATM 3394 H17S POPEP 119      45.130  23.190  71.000  1.00  0.00           H
HETATM 3395 C218 POPEP 119      44.890  22.640  68.960  1.00  0.00           C
HETATM 3396 H18R POPEP 119      43.950  23.230  68.920  1.00  0.00           H
HETATM 3397 H18S POPEP 119      44.780  21.700  68.380  1.00  0.00           H
HETATM 3398 H18T POPEP 119      45.670  23.320  68.570  1.00  0.00           H
HETATM 3399  C33 POPEP 119      37.780  25.840  86.060  1.00  0.00           C
HETATM 3400  H3X POPEP 119      37.620  26.820  86.560  1.00  0.00           H
HETATM 3401  H3Y POPEP 119      36.940  25.180  86.380  1.00  0.00           H
HETATM 3402  C34 POPEP 119      37.810  26.020  84.570  1.00  0.00           C
HETATM 3403  H4X POPEP 119      37.810  25.070  83.990  1.00  0.00           H
HETATM 3404  H4Y POPEP 119      38.800  26.510  84.400  1.00  0.00           H
HETATM 3405  C35 POPEP 119      36.660  26.920  84.110  1.00  0.00           C
HETATM 3406  H5X POPEP 119      36.460  27.690  84.880  1.00  0.00           H
HETATM 3407  H5Y POPEP 119      35.730  26.310  84.140  1.00  0.00           H
HETATM 3408  C36 POPEP 119      36.760  27.550  82.740  1.00  0.00           C
HETATM 3409  H6X POPEP 119      37.700  28.140  82.770  1.00  0.00           H
HETATM 3410  H6Y POPEP 119      36.020  28.370  82.700  1.00  0.00           H
HETATM 3411  C37 POPEP 119      36.880  26.610  81.600  1.00  0.00           C
HETATM 3412  H7X POPEP 119      35.970  25.970  81.510  1.00  0.00           H
HETATM 3413  H7Y POPEP 119      37.740  25.930  81.780  1.00  0.00           H
HETATM 3414  C38 POPEP 119      37.010  27.290  80.240  1.00  0.00           C
HETATM 3415  H8X POPEP 119      37.890  27.970  80.230  1.00  0.00           H
HETATM 3416  H8Y POPEP 119      36.140  27.980  80.130  1.00  0.00           H
HETATM 3417  C39 POPEP 119      37.190  26.340  79.100  1.00  0.00           C
HETATM 3418  H9X POPEP 119      36.330  25.630  79.140  1.00  0.00           H
HETATM 3419  H9Y POPEP 119      38.120  25.740  79.270  1.00  0.00           H
HETATM 3420 C310 POPEP 119      37.190  27.050  77.720  1.00  0.00           C
HETATM 3421 H10X POPEP 119      37.900  27.890  77.840  1.00  0.00           H
HETATM 3422 H10Y POPEP 119      36.210  27.520  77.500  1.00  0.00           H
HETATM 3423 C311 POPEP 119      37.550  26.180  76.520  1.00  0.00           C
HETATM 3424 H11X POPEP 119      36.750  25.420  76.370  1.00  0.00           H
HETATM 3425 H11Y POPEP 119      38.510  25.690  76.800  1.00  0.00           H
HETATM 3426 C312 POPEP 119      37.710  26.920  75.200  1.00  0.00           C
HETATM 3427 H12X POPEP 119      38.410  27.780  75.330  1.00  0.00           H
HETATM 3428 H12Y POPEP 119      36.660  27.230  75.050  1.00  0.00           H
HETATM 3429 C313 POPEP 119      38.260  26.000  74.050  1.00  0.00           C
HETATM 3430 H13X POPEP 119      37.690  25.040  74.030  1.00  0.00           H
HETATM 3431 H13Y POPEP 119      39.340  25.770  74.140  1.00  0.00           H
HETATM 3432 C314 POPEP 119      38.040  26.690  72.670  1.00  0.00           C
HETATM 3433 H14X POPEP 119      38.560  27.670  72.720  1.00  0.00           H
HETATM 3434 H14Y POPEP 119      36.940  26.780  72.540  1.00  0.00           H
HETATM 3435 C315 POPEP 119      38.670  25.870  71.540  1.00  0.00           C
HETATM 3436 H15X POPEP 119      37.960  25.050  71.290  1.00  0.00           H
HETATM 3437 H15Y POPEP 119      39.610  25.340  71.790  1.00  0.00           H
HETATM 3438 C316 POPEP 119      38.980  26.730  70.340  1.00  0.00           C
HETATM 3439 H16X POPEP 119      39.340  26.120  69.490  1.00  0.00           H
HETATM 3440 H16Y POPEP 119      39.700  27.530  70.610  1.00  0.00           H
HETATM 3441 H16Z POPEP 119      38.070  27.280  69.990  1.00  0.00           H
HETATM 3442  N   POPEQ 120      52.310  67.430  89.150  1.00  0.00           N
HETATM 3443  HN1 POPEQ 120      52.380  67.410  88.110  1.00  0.00           H
HETATM 3444  HN2 POPEQ 120      52.010  68.370  89.470  1.00  0.00           H
HETATM 3445  HN3 POPEQ 120      53.190  67.110  89.600  1.00  0.00           H
HETATM 3446  C12 POPEQ 120      51.250  66.440  89.510  1.00  0.00           C
HETATM 3447 H12A POPEQ 120      51.110  66.470  90.610  1.00  0.00           H
HETATM 3448 H12B POPEQ 120      51.620  65.460  89.150  1.00  0.00           H
HETATM 3449  C11 POPEQ 120      49.940  66.830  88.910  1.00  0.00           C
HETATM 3450 H11A POPEQ 120      50.060  66.590  87.830  1.00  0.00           H
HETATM 3451 H11B POPEQ 120      49.780  67.920  88.940  1.00  0.00           H
HETATM 3452  P   POPEQ 120      47.490  65.960  88.840  1.00  0.00           P
HETATM 3453  O13 POPEQ 120      46.930  67.280  88.780  1.00  0.00           O
HETATM 3454  O14 POPEQ 120      46.680  64.860  89.400  1.00  0.00           O
HETATM 3455  O11 POPEQ 120      47.820  65.540  87.350  1.00  0.00           O
HETATM 3456  O12 POPEQ 120      48.890  66.080  89.580  1.00  0.00           O
HETATM 3457  C1  POPEQ 120      48.600  64.390  86.970  1.00  0.00           C
HETATM 3458  HA  POPEQ 120      48.100  63.430  87.240  1.00  0.00           H
HETATM 3459  HB  POPEQ 120      49.520  64.310  87.590  1.00  0.00           H
HETATM 3460  C2  POPEQ 120      48.890  64.390  85.400  1.00  0.00           C
HETATM 3461  HS  POPEQ 120      49.280  65.370  85.050  1.00  0.00           H
HETATM 3462  O21 POPEQ 120      47.690  64.020  84.760  1.00  0.00           O
HETATM 3463  C21 POPEQ 120      47.480  64.500  83.590  1.00  0.00           C
HETATM 3464  O22 POPEQ 120      48.200  65.220  82.950  1.00  0.00           O
HETATM 3465  C22 POPEQ 120      45.970  64.110  83.230  1.00  0.00           C
HETATM 3466  H2R POPEQ 120      45.390  65.010  83.530  1.00  0.00           H
HETATM 3467  H2S POPEQ 120      45.690  63.240  83.860  1.00  0.00           H
HETATM 3468  C3  POPEQ 120      49.830  63.160  85.130  1.00  0.00           C
HETATM 3469  HX  POPEQ 120      49.260  62.290  85.520  1.00  0.00           H
HETATM 3470  HY  POPEQ 120      50.770  63.070  85.720  1.00  0.00           H
HETATM 3471  O31 POPEQ 120      50.020  62.970  83.690  1.00  0.00           O
HETATM 3472  C31 POPEQ 120      51.120  63.510  83.190  1.00  0.00           C
HETATM 3473  O32 POPEQ 120      51.980  64.110  83.770  1.00  0.00           O
HETATM 3474  C32 POPEQ 120      50.910  63.310  81.680  1.00  0.00           C
HETATM 3475  H2X POPEQ 120      50.190  64.130  81.450  1.00  0.00           H
HETATM 3476  H2Y POPEQ 120      50.390  62.350  81.500  1.00  0.00           H
HETATM 3477  C23 POPEQ 120      45.940  63.820  81.720  1.00  0.00           C
HETATM 3478  H3R POPEQ 120      46.370  64.710  81.200  1.00  0.00           H
HETATM 3479  H3S POPEQ 120      44.890  63.520  81.500  1.00  0.00           H
HETATM 3480  C24 POPEQ 120      46.780  62.530  81.340  1.00  0.00           C
HETATM 3481  H4R POPEQ 120      47.850  62.680  81.580  1.00  0.00           H
HETATM 3482  H4S POPEQ 120      46.720  62.500  80.230  1.00  0.00           H
HETATM 3483  C25 POPEQ 120      46.240  61.220  81.900  1.00  0.00           C
HETATM 3484  H5R POPEQ 120      45.190  61.140  81.540  1.00  0.00           H
HETATM 3485  H5S POPEQ 120      46.200  61.290  83.010  1.00  0.00           H
HETATM 3486  C26 POPEQ 120      46.860  59.850  81.450  1.00  0.00           C
HETATM 3487  H6R POPEQ 120      47.850  59.580  81.870  1.00  0.00           H
HETATM 3488  H6S POPEQ 120      47.020  59.820  80.350  1.00  0.00           H
HETATM 3489  C27 POPEQ 120      45.840  58.690  81.820  1.00  0.00           C
HETATM 3490  H7R POPEQ 120      44.800  58.950  81.500  1.00  0.00           H
HETATM 3491  H7S POPEQ 120      45.750  58.630  82.920  1.00  0.00           H
HETATM 3492  C28 POPEQ 120      46.290  57.300  81.470  1.00  0.00           C
HETATM 3493  H8R POPEQ 120      47.140  56.880  82.050  1.00  0.00           H
HETATM 3494  H8S POPEQ 120      46.660  57.070  80.450  1.00  0.00           H
HETATM 3495  C29 POPEQ 120      45.100  56.400  81.780  1.00  0.00           C
HETATM 3496  H91 POPEQ 120      44.830  56.480  82.850  1.00  0.00           H
HETATM 3497 C210 POPEQ 120      44.380  55.670  80.970  1.00  0.00           C
HETATM 3498 H101 POPEQ 120      43.530  55.120  81.400  1.00  0.00           H
HETATM 3499 C211 POPEQ 120      44.530  55.500  79.470  1.00  0.00           C
HETATM 3500 H11R POPEQ 120      43.730  54.820  79.110  1.00  0.00           H
HETATM 3501 H11S POPEQ 120      45.510  55.060  79.200  1.00  0.00           H
HETATM 3502 C212 POPEQ 120      44.190  56.850  78.800  1.00  0.00           C
HETATM 3503 H12R POPEQ 120      44.950  57.640  78.960  1.00  0.00           H
HETATM 3504 H12S POPEQ 120      43.200  57.160  79.190  1.00  0.00           H
HETATM 3505 C213 POPEQ 120      44.050  56.700  77.190  1.00  0.00           C
HETATM 3506 H13R POPEQ 120      43.520  57.580  76.760  1.00  0.00           H
HETATM 3507 H13S POPEQ 120      43.450  55.790  77.020  1.00  0.00           H
HETATM 3508 C214 POPEQ 120      45.380  56.790  76.400  1.00  0.00           C
HETATM 3509 H14R POPEQ 120      46.070  56.030  76.840  1.00  0.00           H
HETATM 3510 H14S POPEQ 120      45.830  57.740  76.730  1.00  0.00           H
HETATM 3511 C215 POPEQ 120      45.230  56.650  74.870  1.00  0.00           C
HETATM 3512 H15R POPEQ 120      44.420  55.910  74.700  1.00  0.00           H
HETATM 3513 H15S POPEQ 120      46.170  56.300  74.410  1.00  0.00           H
HETATM 3514 C216 POPEQ 120      44.830  58.020  74.270  1.00  0.00           C
HETATM 3515 H16R POPEQ 120      45.300  58.920  74.720  1.00  0.00           H
HETATM 3516 H16S POPEQ 120      43.770  58.310  74.480  1.00  0.00           H
HETATM 3517 C217 POPEQ 120      45.080  58.070  72.760  1.00  0.00           C
HETATM 3518 H17R POPEQ 120      44.360  58.760  72.270  1.00  0.00           H
HETATM 3519 H17S POPEQ 120      44.870  57.040  72.420  1.00  0.00           H
HETATM 3520 C218 POPEQ 120      46.540  58.260  72.540  1.00  0.00           C
HETATM 3521 H18R POPEQ 120      46.790  59.340  72.420  1.00  0.00           H
HETATM 3522 H18S POPEQ 120      46.940  57.700  71.670  1.00  0.00           H
HETATM 3523 H18T POPEQ 120      47.050  57.890  73.460  1.00  0.00           H
HETATM 3524  C33 POPEQ 120      52.220  63.520  80.850  1.00  0.00           C
HETATM 3525  H3X POPEQ 120      53.030  62.970  81.370  1.00  0.00           H
HETATM 3526  H3Y POPEQ 120      52.570  64.560  81.040  1.00  0.00           H
HETATM 3527  C34 POPEQ 120      52.220  63.100  79.330  1.00  0.00           C
HETATM 3528  H4X POPEQ 120      51.240  62.600  79.170  1.00  0.00           H
HETATM 3529  H4Y POPEQ 120      52.940  62.280  79.160  1.00  0.00           H
HETATM 3530  C35 POPEQ 120      52.350  64.220  78.340  1.00  0.00           C
HETATM 3531  H5X POPEQ 120      53.420  64.510  78.460  1.00  0.00           H
HETATM 3532  H5Y POPEQ 120      51.660  65.040  78.630  1.00  0.00           H
HETATM 3533  C36 POPEQ 120      51.970  63.730  76.930  1.00  0.00           C
HETATM 3534  H6X POPEQ 120      51.840  64.670  76.340  1.00  0.00           H
HETATM 3535  H6Y POPEQ 120      50.940  63.310  76.940  1.00  0.00           H
HETATM 3536  C37 POPEQ 120      53.080  62.820  76.350  1.00  0.00           C
HETATM 3537  H7X POPEQ 120      52.700  61.810  76.600  1.00  0.00           H
HETATM 3538  H7Y POPEQ 120      54.100  62.900  76.800  1.00  0.00           H
HETATM 3539  C38 POPEQ 120      53.250  62.940  74.840  1.00  0.00           C
HETATM 3540  H8X POPEQ 120      53.380  63.970  74.450  1.00  0.00           H
HETATM 3541  H8Y POPEQ 120      52.390  62.570  74.230  1.00  0.00           H
HETATM 3542  C39 POPEQ 120      54.440  62.040  74.320  1.00  0.00           C
HETATM 3543  H9X POPEQ 120      54.640  61.140  74.940  1.00  0.00           H
HETATM 3544  H9Y POPEQ 120      55.330  62.690  74.230  1.00  0.00           H
HETATM 3545 C310 POPEQ 120      54.220  61.440  72.890  1.00  0.00           C
HETATM 3546 H10X POPEQ 120      53.620  62.250  72.400  1.00  0.00           H
HETATM 3547 H10Y POPEQ 120      53.670  60.470  72.910  1.00  0.00           H
HETATM 3548 C311 POPEQ 120      55.540  61.140  72.120  1.00  0.00           C
HETATM 3549 H11X POPEQ 120      56.150  60.720  72.950  1.00  0.00           H
HETATM 3550 H11Y POPEQ 120      55.960  62.110  71.800  1.00  0.00           H
HETATM 3551 C312 POPEQ 120      55.380  60.240  70.940  1.00  0.00           C
HETATM 3552 H12X POPEQ 120      54.630  60.630  70.230  1.00  0.00           H
HETATM 3553 H12Y POPEQ 120      54.820  59.390  71.390  1.00  0.00           H
HETATM 3554 C313 POPEQ 120      56.770  59.830  70.260  1.00  0.00           C
HETATM 3555 H13X POPEQ 120      56.580  59.020  69.530  1.00  0.00           H
HETATM 3556 H13Y POPEQ 120      57.200  59.340  71.170  1.00  0.00           H
HETATM 3557 C314 POPEQ 120      57.520  61.030  69.640  1.00  0.00           C
HETATM 3558 H14X POPEQ 120      57.790  61.630  70.540  1.00  0.00           H
HETATM 3559 H14Y POPEQ 120      56.700  61.580  69.120  1.00  0.00           H
HETATM 3560 C315 POPEQ 120      58.750  60.560  68.830  1.00  0.00           C
HETATM 3561 H15X POPEQ 120      58.390  60.080  67.900  1.00  0.00           H
HETATM 3562 H15Y POPEQ 120      59.240  59.800  69.480  1.00  0.00           H
HETATM 3563 C316 POPEQ 120      59.690  61.660  68.310  1.00  0.00           C
HETATM 3564 H16X POPEQ 120      60.450  61.210  67.640  1.00  0.00           H
HETATM 3565 H16Y POPEQ 120      60.190  62.240  69.110  1.00  0.00           H
HETATM 3566 H16Z POPEQ 120      59.150  62.490  67.820  1.00  0.00           H
HETATM 3567  N   POPER 121      43.950  47.090  85.560  1.00  0.00           N
HETATM 3568  HN1 POPER 121      43.880  46.750  86.540  1.00  0.00           H
HETATM 3569  HN2 POPER 121      42.960  47.300  85.330  1.00  0.00           H
HETATM 3570  HN3 POPER 121      44.300  46.390  84.870  1.00  0.00           H
HETATM 3571  C12 POPER 121      44.820  48.320  85.490  1.00  0.00           C
HETATM 3572 H12A POPER 121      44.230  49.160  85.900  1.00  0.00           H
HETATM 3573 H12B POPER 121      44.910  48.470  84.390  1.00  0.00           H
HETATM 3574  C11 POPER 121      46.100  48.040  86.220  1.00  0.00           C
HETATM 3575 H11A POPER 121      46.570  47.130  85.790  1.00  0.00           H
HETATM 3576 H11B POPER 121      45.880  47.850  87.300  1.00  0.00           H
HETATM 3577  P   POPER 121      46.900  50.310  87.230  1.00  0.00           P
HETATM 3578  O13 POPER 121      47.790  50.020  88.360  1.00  0.00           O
HETATM 3579  O14 POPER 121      45.520  50.430  87.710  1.00  0.00           O
HETATM 3580  O11 POPER 121      47.350  51.600  86.480  1.00  0.00           O
HETATM 3581  O12 POPER 121      47.040  49.160  86.120  1.00  0.00           O
HETATM 3582  C1  POPER 121      46.410  52.340  85.600  1.00  0.00           C
HETATM 3583  HA  POPER 121      46.860  53.280  85.220  1.00  0.00           H
HETATM 3584  HB  POPER 121      45.660  52.800  86.280  1.00  0.00           H
HETATM 3585  C2  POPER 121      46.010  51.600  84.290  1.00  0.00           C
HETATM 3586  HS  POPER 121      45.240  50.870  84.610  1.00  0.00           H
HETATM 3587  O21 POPER 121      47.210  50.930  83.790  1.00  0.00           O
HETATM 3588  C21 POPER 121      47.010  49.920  83.080  1.00  0.00           C
HETATM 3589  O22 POPER 121      45.960  49.390  82.770  1.00  0.00           O
HETATM 3590  C22 POPER 121      48.470  49.660  82.410  1.00  0.00           C
HETATM 3591  H2R POPER 121      49.150  49.610  83.280  1.00  0.00           H
HETATM 3592  H2S POPER 121      48.760  50.600  81.890  1.00  0.00           H
HETATM 3593  C3  POPER 121      45.320  52.590  83.310  1.00  0.00           C
HETATM 3594  HX  POPER 121      46.050  53.350  82.960  1.00  0.00           H
HETATM 3595  HY  POPER 121      44.690  53.270  83.930  1.00  0.00           H
HETATM 3596  O31 POPER 121      44.640  51.980  82.200  1.00  0.00           O
HETATM 3597  C31 POPER 121      45.350  52.130  81.060  1.00  0.00           C
HETATM 3598  O32 POPER 121      46.440  52.630  80.960  1.00  0.00           O
HETATM 3599  C32 POPER 121      44.480  51.750  79.860  1.00  0.00           C
HETATM 3600  H2X POPER 121      44.460  50.670  79.600  1.00  0.00           H
HETATM 3601  H2Y POPER 121      45.170  52.210  79.120  1.00  0.00           H
HETATM 3602  C23 POPER 121      48.660  48.480  81.420  1.00  0.00           C
HETATM 3603  H3R POPER 121      48.200  47.550  81.830  1.00  0.00           H
HETATM 3604  H3S POPER 121      49.760  48.460  81.300  1.00  0.00           H
HETATM 3605  C24 POPER 121      48.110  48.840  79.960  1.00  0.00           C
HETATM 3606  H4R POPER 121      47.080  49.220  80.150  1.00  0.00           H
HETATM 3607  H4S POPER 121      48.120  47.950  79.290  1.00  0.00           H
HETATM 3608  C25 POPER 121      48.990  49.810  79.210  1.00  0.00           C
HETATM 3609  H5R POPER 121      50.010  49.380  79.170  1.00  0.00           H
HETATM 3610  H5S POPER 121      48.890  50.800  79.700  1.00  0.00           H
HETATM 3611  C26 POPER 121      48.490  50.100  77.800  1.00  0.00           C
HETATM 3612  H6R POPER 121      48.160  49.160  77.300  1.00  0.00           H
HETATM 3613  H6S POPER 121      49.290  50.480  77.120  1.00  0.00           H
HETATM 3614  C27 POPER 121      47.300  51.070  77.820  1.00  0.00           C
HETATM 3615  H7R POPER 121      47.580  52.000  78.360  1.00  0.00           H
HETATM 3616  H7S POPER 121      46.370  50.580  78.190  1.00  0.00           H
HETATM 3617  C28 POPER 121      47.060  51.440  76.390  1.00  0.00           C
HETATM 3618  H8R POPER 121      46.960  50.540  75.760  1.00  0.00           H
HETATM 3619  H8S POPER 121      48.000  51.830  75.940  1.00  0.00           H
HETATM 3620  C29 POPER 121      45.910  52.390  76.420  1.00  0.00           C
HETATM 3621  H91 POPER 121      45.550  52.700  77.410  1.00  0.00           H
HETATM 3622 C210 POPER 121      45.280  52.820  75.260  1.00  0.00           C
HETATM 3623 H101 POPER 121      44.500  53.560  75.460  1.00  0.00           H
HETATM 3624 C211 POPER 121      45.540  52.380  73.850  1.00  0.00           C
HETATM 3625 H11R POPER 121      46.620  52.150  73.760  1.00  0.00           H
HETATM 3626 H11S POPER 121      45.420  53.270  73.190  1.00  0.00           H
HETATM 3627 C212 POPER 121      44.600  51.160  73.370  1.00  0.00           C
HETATM 3628 H12R POPER 121      43.530  51.390  73.550  1.00  0.00           H
HETATM 3629 H12S POPER 121      44.830  50.200  73.890  1.00  0.00           H
HETATM 3630 C213 POPER 121      44.820  50.800  71.890  1.00  0.00           C
HETATM 3631 H13R POPER 121      44.990  51.720  71.290  1.00  0.00           H
HETATM 3632 H13S POPER 121      43.960  50.200  71.510  1.00  0.00           H
HETATM 3633 C214 POPER 121      46.180  50.000  71.800  1.00  0.00           C
HETATM 3634 H14R POPER 121      46.040  49.050  72.350  1.00  0.00           H
HETATM 3635 H14S POPER 121      46.930  50.550  72.400  1.00  0.00           H
HETATM 3636 C215 POPER 121      46.590  49.730  70.380  1.00  0.00           C
HETATM 3637 H15R POPER 121      46.720  50.710  69.870  1.00  0.00           H
HETATM 3638 H15S POPER 121      46.010  48.990  69.790  1.00  0.00           H
HETATM 3639 C216 POPER 121      47.960  49.060  70.400  1.00  0.00           C
HETATM 3640 H16R POPER 121      47.790  48.170  71.030  1.00  0.00           H
HETATM 3641 H16S POPER 121      48.700  49.780  70.810  1.00  0.00           H
HETATM 3642 C217 POPER 121      48.570  48.490  69.120  1.00  0.00           C
HETATM 3643 H17R POPER 121      49.010  49.350  68.580  1.00  0.00           H
HETATM 3644 H17S POPER 121      47.870  48.060  68.380  1.00  0.00           H
HETATM 3645 C218 POPER 121      49.570  47.370  69.250  1.00  0.00           C
HETATM 3646 H18R POPER 121      50.270  47.500  70.100  1.00  0.00           H
HETATM 3647 H18S POPER 121      50.180  47.140  68.360  1.00  0.00           H
HETATM 3648 H18T POPER 121      48.960  46.470  69.500  1.00  0.00           H
HETATM 3649  C33 POPER 121      43.100  52.330  79.870  1.00  0.00           C
HETATM 3650  H3X POPER 121      42.990  53.300  80.410  1.00  0.00           H
HETATM 3651  H3Y POPER 121      42.440  51.680  80.470  1.00  0.00           H
HETATM 3652  C34 POPER 121      42.510  52.400  78.400  1.00  0.00           C
HETATM 3653  H4X POPER 121      42.610  51.380  77.990  1.00  0.00           H
HETATM 3654  H4Y POPER 121      43.140  53.030  77.740  1.00  0.00           H
HETATM 3655  C35 POPER 121      41.040  52.840  78.290  1.00  0.00           C
HETATM 3656  H5X POPER 121      40.940  53.850  78.750  1.00  0.00           H
HETATM 3657  H5Y POPER 121      40.340  52.160  78.830  1.00  0.00           H
HETATM 3658  C36 POPER 121      40.520  52.880  76.870  1.00  0.00           C
HETATM 3659  H6X POPER 121      39.450  53.200  76.820  1.00  0.00           H
HETATM 3660  H6Y POPER 121      40.790  51.950  76.330  1.00  0.00           H
HETATM 3661  C37 POPER 121      41.210  54.010  76.060  1.00  0.00           C
HETATM 3662  H7X POPER 121      42.290  53.800  75.970  1.00  0.00           H
HETATM 3663  H7Y POPER 121      41.210  55.010  76.540  1.00  0.00           H
HETATM 3664  C38 POPER 121      40.690  54.250  74.590  1.00  0.00           C
HETATM 3665  H8X POPER 121      39.590  54.390  74.640  1.00  0.00           H
HETATM 3666  H8Y POPER 121      40.960  53.400  73.920  1.00  0.00           H
HETATM 3667  C39 POPER 121      41.360  55.410  73.810  1.00  0.00           C
HETATM 3668  H9X POPER 121      42.390  55.440  74.230  1.00  0.00           H
HETATM 3669  H9Y POPER 121      40.900  56.380  74.110  1.00  0.00           H
HETATM 3670 C310 POPER 121      41.400  55.270  72.250  1.00  0.00           C
HETATM 3671 H10X POPER 121      41.940  54.330  71.990  1.00  0.00           H
HETATM 3672 H10Y POPER 121      42.010  56.070  71.780  1.00  0.00           H
HETATM 3673 C311 POPER 121      40.050  55.330  71.600  1.00  0.00           C
HETATM 3674 H11X POPER 121      39.540  56.310  71.740  1.00  0.00           H
HETATM 3675 H11Y POPER 121      39.420  54.500  72.000  1.00  0.00           H
HETATM 3676 C312 POPER 121      40.160  55.190  70.070  1.00  0.00           C
HETATM 3677 H12X POPER 121      39.110  55.030  69.730  1.00  0.00           H
HETATM 3678 H12Y POPER 121      40.500  54.200  69.700  1.00  0.00           H
HETATM 3679 C313 POPER 121      40.820  56.430  69.440  1.00  0.00           C
HETATM 3680 H13X POPER 121      41.890  56.220  69.650  1.00  0.00           H
HETATM 3681 H13Y POPER 121      40.560  57.400  69.900  1.00  0.00           H
HETATM 3682 C314 POPER 121      40.460  56.530  67.910  1.00  0.00           C
HETATM 3683 H14X POPER 121      39.390  56.800  67.850  1.00  0.00           H
HETATM 3684 H14Y POPER 121      40.570  55.500  67.500  1.00  0.00           H
HETATM 3685 C315 POPER 121      41.530  57.390  67.170  1.00  0.00           C
HETATM 3686 H15X POPER 121      41.560  56.980  66.140  1.00  0.00           H
HETATM 3687 H15Y POPER 121      42.570  57.290  67.560  1.00  0.00           H
HETATM 3688 C316 POPER 121      41.140  58.870  67.020  1.00  0.00           C
HETATM 3689 H16X POPER 121      40.400  58.960  66.200  1.00  0.00           H
HETATM 3690 H16Y POPER 121      41.890  59.640  66.740  1.00  0.00           H
HETATM 3691 H16Z POPER 121      40.680  59.230  67.960  1.00  0.00           H
HETATM 3692  N   POPES 122      53.520  44.720  88.960  1.00  0.00           N
HETATM 3693  HN1 POPES 122      52.900  45.490  89.280  1.00  0.00           H
HETATM 3694  HN2 POPES 122      53.110  43.770  89.080  1.00  0.00           H
HETATM 3695  HN3 POPES 122      54.400  44.690  89.510  1.00  0.00           H
HETATM 3696  C12 POPES 122      53.890  44.860  87.500  1.00  0.00           C
HETATM 3697 H12A POPES 122      54.510  43.970  87.260  1.00  0.00           H
HETATM 3698 H12B POPES 122      54.560  45.700  87.190  1.00  0.00           H
HETATM 3699  C11 POPES 122      52.590  44.830  86.660  1.00  0.00           C
HETATM 3700 H11A POPES 122      52.200  43.790  86.620  1.00  0.00           H
HETATM 3701 H11B POPES 122      52.810  45.070  85.590  1.00  0.00           H
HETATM 3702  P   POPES 122      50.150  45.230  87.490  1.00  0.00           P
HETATM 3703  O13 POPES 122      49.280  46.410  87.790  1.00  0.00           O
HETATM 3704  O14 POPES 122      50.280  44.280  88.610  1.00  0.00           O
HETATM 3705  O11 POPES 122      49.580  44.580  86.160  1.00  0.00           O
HETATM 3706  O12 POPES 122      51.610  45.790  87.110  1.00  0.00           O
HETATM 3707  C1  POPES 122      49.920  45.170  84.960  1.00  0.00           C
HETATM 3708  HA  POPES 122      50.870  45.730  84.970  1.00  0.00           H
HETATM 3709  HB  POPES 122      49.100  45.890  84.760  1.00  0.00           H
HETATM 3710  C2  POPES 122      49.980  44.100  83.860  1.00  0.00           C
HETATM 3711  HS  POPES 122      49.040  43.530  83.980  1.00  0.00           H
HETATM 3712  O21 POPES 122      51.190  43.460  84.170  1.00  0.00           O
HETATM 3713  C21 POPES 122      51.090  42.180  83.950  1.00  0.00           C
HETATM 3714  O22 POPES 122      50.050  41.610  83.610  1.00  0.00           O
HETATM 3715  C22 POPES 122      52.470  41.610  84.220  1.00  0.00           C
HETATM 3716  H2R POPES 122      52.290  40.820  84.980  1.00  0.00           H
HETATM 3717  H2S POPES 122      53.190  42.390  84.540  1.00  0.00           H
HETATM 3718  C3  POPES 122      50.220  44.730  82.460  1.00  0.00           C
HETATM 3719  HX  POPES 122      51.160  45.310  82.570  1.00  0.00           H
HETATM 3720  HY  POPES 122      49.400  45.440  82.210  1.00  0.00           H
HETATM 3721  O31 POPES 122      50.480  43.670  81.450  1.00  0.00           O
HETATM 3722  C31 POPES 122      49.410  43.140  80.990  1.00  0.00           C
HETATM 3723  O32 POPES 122      48.270  43.410  81.350  1.00  0.00           O
HETATM 3724  C32 POPES 122      49.720  42.270  79.780  1.00  0.00           C
HETATM 3725  H2X POPES 122      50.290  41.400  80.160  1.00  0.00           H
HETATM 3726  H2Y POPES 122      50.320  42.910  79.090  1.00  0.00           H
HETATM 3727  C23 POPES 122      52.950  40.800  82.940  1.00  0.00           C
HETATM 3728  H3R POPES 122      52.150  40.150  82.530  1.00  0.00           H
HETATM 3729  H3S POPES 122      53.840  40.220  83.270  1.00  0.00           H
HETATM 3730  C24 POPES 122      53.460  41.770  81.860  1.00  0.00           C
HETATM 3731  H4R POPES 122      54.470  42.050  82.230  1.00  0.00           H
HETATM 3732  H4S POPES 122      52.760  42.620  81.730  1.00  0.00           H
HETATM 3733  C25 POPES 122      53.830  41.250  80.380  1.00  0.00           C
HETATM 3734  H5R POPES 122      52.990  40.660  79.940  1.00  0.00           H
HETATM 3735  H5S POPES 122      54.660  40.510  80.430  1.00  0.00           H
HETATM 3736  C26 POPES 122      54.280  42.400  79.470  1.00  0.00           C
HETATM 3737  H6R POPES 122      55.020  42.960  80.090  1.00  0.00           H
HETATM 3738  H6S POPES 122      53.340  42.970  79.290  1.00  0.00           H
HETATM 3739  C27 POPES 122      54.910  42.060  78.080  1.00  0.00           C
HETATM 3740  H7R POPES 122      55.830  41.440  78.150  1.00  0.00           H
HETATM 3741  H7S POPES 122      55.180  43.070  77.730  1.00  0.00           H
HETATM 3742  C28 POPES 122      53.850  41.340  77.180  1.00  0.00           C
HETATM 3743  H8R POPES 122      52.890  41.900  77.250  1.00  0.00           H
HETATM 3744  H8S POPES 122      53.510  40.420  77.700  1.00  0.00           H
HETATM 3745  C29 POPES 122      54.300  41.050  75.740  1.00  0.00           C
HETATM 3746  H91 POPES 122      54.730  40.070  75.480  1.00  0.00           H
HETATM 3747 C210 POPES 122      54.250  41.820  74.720  1.00  0.00           C
HETATM 3748 H101 POPES 122      54.710  41.410  73.820  1.00  0.00           H
HETATM 3749 C211 POPES 122      53.790  43.220  74.710  1.00  0.00           C
HETATM 3750 H11R POPES 122      54.740  43.800  74.690  1.00  0.00           H
HETATM 3751 H11S POPES 122      53.180  43.470  75.600  1.00  0.00           H
HETATM 3752 C212 POPES 122      53.080  43.390  73.340  1.00  0.00           C
HETATM 3753 H12R POPES 122      52.550  44.360  73.270  1.00  0.00           H
HETATM 3754 H12S POPES 122      52.340  42.570  73.320  1.00  0.00           H
HETATM 3755 C213 POPES 122      53.830  43.290  72.060  1.00  0.00           C
HETATM 3756 H13R POPES 122      53.500  42.430  71.440  1.00  0.00           H
HETATM 3757 H13S POPES 122      54.900  43.100  72.280  1.00  0.00           H
HETATM 3758 C214 POPES 122      53.690  44.480  71.120  1.00  0.00           C
HETATM 3759 H14R POPES 122      54.210  45.330  71.610  1.00  0.00           H
HETATM 3760 H14S POPES 122      52.620  44.770  71.070  1.00  0.00           H
HETATM 3761 C215 POPES 122      54.510  44.250  69.810  1.00  0.00           C
HETATM 3762 H15R POPES 122      54.500  43.210  69.410  1.00  0.00           H
HETATM 3763 H15S POPES 122      55.600  44.420  69.910  1.00  0.00           H
HETATM 3764 C216 POPES 122      53.900  45.060  68.670  1.00  0.00           C
HETATM 3765 H16R POPES 122      53.720  46.120  68.970  1.00  0.00           H
HETATM 3766 H16S POPES 122      52.880  44.690  68.430  1.00  0.00           H
HETATM 3767 C217 POPES 122      54.760  45.170  67.440  1.00  0.00           C
HETATM 3768 H17R POPES 122      55.640  45.810  67.630  1.00  0.00           H
HETATM 3769 H17S POPES 122      54.210  45.660  66.610  1.00  0.00           H
HETATM 3770 C218 POPES 122      55.220  43.850  66.830  1.00  0.00           C
HETATM 3771 H18R POPES 122      54.420  43.080  66.900  1.00  0.00           H
HETATM 3772 H18S POPES 122      56.090  43.510  67.440  1.00  0.00           H
HETATM 3773 H18T POPES 122      55.610  43.930  65.790  1.00  0.00           H
HETATM 3774  C33 POPES 122      48.460  41.900  78.960  1.00  0.00           C
HETATM 3775  H3X POPES 122      48.280  42.850  78.410  1.00  0.00           H
HETATM 3776  H3Y POPES 122      47.630  41.690  79.670  1.00  0.00           H
HETATM 3777  C34 POPES 122      48.470  40.690  77.950  1.00  0.00           C
HETATM 3778  H4X POPES 122      47.510  40.630  77.400  1.00  0.00           H
HETATM 3779  H4Y POPES 122      48.670  39.800  78.600  1.00  0.00           H
HETATM 3780  C35 POPES 122      49.620  40.820  76.970  1.00  0.00           C
HETATM 3781  H5X POPES 122      50.610  40.760  77.470  1.00  0.00           H
HETATM 3782  H5Y POPES 122      49.700  41.790  76.420  1.00  0.00           H
HETATM 3783  C36 POPES 122      49.490  39.830  75.800  1.00  0.00           C
HETATM 3784  H6X POPES 122      48.510  40.100  75.350  1.00  0.00           H
HETATM 3785  H6Y POPES 122      49.730  38.850  76.270  1.00  0.00           H
HETATM 3786  C37 POPES 122      50.700  39.980  74.940  1.00  0.00           C
HETATM 3787  H7X POPES 122      51.600  39.840  75.570  1.00  0.00           H
HETATM 3788  H7Y POPES 122      50.660  40.990  74.480  1.00  0.00           H
HETATM 3789  C38 POPES 122      50.980  38.900  73.850  1.00  0.00           C
HETATM 3790  H8X POPES 122      50.020  38.810  73.290  1.00  0.00           H
HETATM 3791  H8Y POPES 122      51.120  37.880  74.240  1.00  0.00           H
HETATM 3792  C39 POPES 122      52.090  39.270  72.880  1.00  0.00           C
HETATM 3793  H9X POPES 122      52.750  39.970  73.430  1.00  0.00           H
HETATM 3794  H9Y POPES 122      51.630  39.930  72.110  1.00  0.00           H
HETATM 3795 C310 POPES 122      52.780  38.090  72.240  1.00  0.00           C
HETATM 3796 H10X POPES 122      53.230  37.540  73.090  1.00  0.00           H
HETATM 3797 H10Y POPES 122      53.670  38.440  71.670  1.00  0.00           H
HETATM 3798 C311 POPES 122      51.930  37.250  71.360  1.00  0.00           C
HETATM 3799 H11X POPES 122      51.400  38.020  70.770  1.00  0.00           H
HETATM 3800 H11Y POPES 122      51.260  36.680  72.040  1.00  0.00           H
HETATM 3801 C312 POPES 122      52.590  36.200  70.570  1.00  0.00           C
HETATM 3802 H12X POPES 122      53.080  35.450  71.220  1.00  0.00           H
HETATM 3803 H12Y POPES 122      53.390  36.620  69.920  1.00  0.00           H
HETATM 3804 C313 POPES 122      51.590  35.320  69.790  1.00  0.00           C
HETATM 3805 H13X POPES 122      50.750  35.910  69.370  1.00  0.00           H
HETATM 3806 H13Y POPES 122      51.150  34.540  70.440  1.00  0.00           H
HETATM 3807 C314 POPES 122      52.320  34.740  68.570  1.00  0.00           C
HETATM 3808 H14X POPES 122      53.050  35.440  68.110  1.00  0.00           H
HETATM 3809 H14Y POPES 122      51.610  34.450  67.770  1.00  0.00           H
HETATM 3810 C315 POPES 122      53.190  33.530  68.930  1.00  0.00           C
HETATM 3811 H15X POPES 122      52.590  32.770  69.470  1.00  0.00           H
HETATM 3812 H15Y POPES 122      54.000  33.880  69.610  1.00  0.00           H
HETATM 3813 C316 POPES 122      53.770  32.920  67.670  1.00  0.00           C
HETATM 3814 H16X POPES 122      52.980  32.360  67.130  1.00  0.00           H
HETATM 3815 H16Y POPES 122      54.640  32.250  67.850  1.00  0.00           H
HETATM 3816 H16Z POPES 122      54.110  33.800  67.080  1.00  0.00           H
HETATM 3817  N   POPET 123      44.430  95.840  82.690  1.00  0.00           N
HETATM 3818  HN1 POPET 123      44.520  96.700  82.110  1.00  0.00           H
HETATM 3819  HN2 POPET 123      43.510  96.000  83.130  1.00  0.00           H
HETATM 3820  HN3 POPET 123      45.220  95.950  83.360  1.00  0.00           H
HETATM 3821  C12 POPET 123      44.440  94.520  82.020  1.00  0.00           C
HETATM 3822 H12A POPET 123      44.270  93.800  82.850  1.00  0.00           H
HETATM 3823 H12B POPET 123      45.440  94.310  81.580  1.00  0.00           H
HETATM 3824  C11 POPET 123      43.430  94.450  80.880  1.00  0.00           C
HETATM 3825 H11A POPET 123      43.570  93.520  80.290  1.00  0.00           H
HETATM 3826 H11B POPET 123      43.630  95.270  80.150  1.00  0.00           H
HETATM 3827  P   POPET 123      41.290  93.430  81.870  1.00  0.00           P
HETATM 3828  O13 POPET 123      39.850  93.700  81.730  1.00  0.00           O
HETATM 3829  O14 POPET 123      41.860  92.910  83.150  1.00  0.00           O
HETATM 3830  O11 POPET 123      41.710  92.300  80.790  1.00  0.00           O
HETATM 3831  O12 POPET 123      42.120  94.680  81.480  1.00  0.00           O
HETATM 3832  C1  POPET 123      41.020  92.360  79.480  1.00  0.00           C
HETATM 3833  HA  POPET 123      41.520  93.020  78.740  1.00  0.00           H
HETATM 3834  HB  POPET 123      40.000  92.790  79.520  1.00  0.00           H
HETATM 3835  C2  POPET 123      40.840  90.870  78.960  1.00  0.00           C
HETATM 3836  HS  POPET 123      40.300  90.240  79.700  1.00  0.00           H
HETATM 3837  O21 POPET 123      42.080  90.320  78.720  1.00  0.00           O
HETATM 3838  C21 POPET 123      42.770  89.710  79.700  1.00  0.00           C
HETATM 3839  O22 POPET 123      42.330  89.250  80.750  1.00  0.00           O
HETATM 3840  C22 POPET 123      44.240  89.390  79.350  1.00  0.00           C
HETATM 3841  H2R POPET 123      44.440  88.730  78.480  1.00  0.00           H
HETATM 3842  H2S POPET 123      44.530  88.850  80.280  1.00  0.00           H
HETATM 3843  C3  POPET 123      39.980  90.790  77.650  1.00  0.00           C
HETATM 3844  HX  POPET 123      39.020  91.300  77.840  1.00  0.00           H
HETATM 3845  HY  POPET 123      39.830  89.730  77.350  1.00  0.00           H
HETATM 3846  O31 POPET 123      40.670  91.550  76.700  1.00  0.00           O
HETATM 3847  C31 POPET 123      41.370  90.960  75.690  1.00  0.00           C
HETATM 3848  O32 POPET 123      41.500  89.760  75.590  1.00  0.00           O
HETATM 3849  C32 POPET 123      41.890  92.030  74.720  1.00  0.00           C
HETATM 3850  H2X POPET 123      42.950  92.210  74.990  1.00  0.00           H
HETATM 3851  H2Y POPET 123      41.350  92.990  74.880  1.00  0.00           H
HETATM 3852  C23 POPET 123      45.200  90.650  79.120  1.00  0.00           C
HETATM 3853  H3R POPET 123      45.300  91.360  79.960  1.00  0.00           H
HETATM 3854  H3S POPET 123      44.630  91.360  78.480  1.00  0.00           H
HETATM 3855  C24 POPET 123      46.520  90.200  78.520  1.00  0.00           C
HETATM 3856  H4R POPET 123      46.450  89.540  77.620  1.00  0.00           H
HETATM 3857  H4S POPET 123      46.950  89.510  79.280  1.00  0.00           H
HETATM 3858  C25 POPET 123      47.510  91.400  78.390  1.00  0.00           C
HETATM 3859  H5R POPET 123      47.550  91.880  79.400  1.00  0.00           H
HETATM 3860  H5S POPET 123      46.980  92.130  77.750  1.00  0.00           H
HETATM 3861  C26 POPET 123      48.870  90.890  77.780  1.00  0.00           C
HETATM 3862  H6R POPET 123      48.910  89.840  78.150  1.00  0.00           H
HETATM 3863  H6S POPET 123      49.690  91.460  78.260  1.00  0.00           H
HETATM 3864  C27 POPET 123      49.060  91.010  76.220  1.00  0.00           C
HETATM 3865  H7R POPET 123      48.080  90.830  75.730  1.00  0.00           H
HETATM 3866  H7S POPET 123      49.810  90.310  75.800  1.00  0.00           H
HETATM 3867  C28 POPET 123      49.570  92.460  75.830  1.00  0.00           C
HETATM 3868  H8R POPET 123      50.570  92.450  76.320  1.00  0.00           H
HETATM 3869  H8S POPET 123      49.000  93.280  76.330  1.00  0.00           H
HETATM 3870  C29 POPET 123      49.690  92.740  74.360  1.00  0.00           C
HETATM 3871  H91 POPET 123      50.670  92.400  73.990  1.00  0.00           H
HETATM 3872 C210 POPET 123      48.770  93.120  73.560  1.00  0.00           C
HETATM 3873 H101 POPET 123      49.090  93.310  72.530  1.00  0.00           H
HETATM 3874 C211 POPET 123      47.380  93.650  73.980  1.00  0.00           C
HETATM 3875 H11R POPET 123      47.210  94.630  73.490  1.00  0.00           H
HETATM 3876 H11S POPET 123      47.170  93.670  75.070  1.00  0.00           H
HETATM 3877 C212 POPET 123      46.480  92.520  73.520  1.00  0.00           C
HETATM 3878 H12R POPET 123      45.490  92.880  73.880  1.00  0.00           H
HETATM 3879 H12S POPET 123      46.730  91.530  73.970  1.00  0.00           H
HETATM 3880 C213 POPET 123      46.360  92.300  72.040  1.00  0.00           C
HETATM 3881 H13R POPET 123      47.380  92.090  71.650  1.00  0.00           H
HETATM 3882 H13S POPET 123      45.970  93.160  71.460  1.00  0.00           H
HETATM 3883 C214 POPET 123      45.370  91.180  71.730  1.00  0.00           C
HETATM 3884 H14R POPET 123      44.380  91.600  72.040  1.00  0.00           H
HETATM 3885 H14S POPET 123      45.540  90.340  72.430  1.00  0.00           H
HETATM 3886 C215 POPET 123      45.210  90.640  70.270  1.00  0.00           C
HETATM 3887 H15R POPET 123      45.090  91.500  69.570  1.00  0.00           H
HETATM 3888 H15S POPET 123      44.260  90.070  70.150  1.00  0.00           H
HETATM 3889 C216 POPET 123      46.480  89.840  69.910  1.00  0.00           C
HETATM 3890 H16R POPET 123      46.700  89.050  70.660  1.00  0.00           H
HETATM 3891 H16S POPET 123      47.390  90.450  69.720  1.00  0.00           H
HETATM 3892 C217 POPET 123      46.230  89.010  68.650  1.00  0.00           C
HETATM 3893 H17R POPET 123      45.720  89.670  67.910  1.00  0.00           H
HETATM 3894 H17S POPET 123      45.610  88.150  68.980  1.00  0.00           H
HETATM 3895 C218 POPET 123      47.480  88.430  67.980  1.00  0.00           C
HETATM 3896 H18R POPET 123      47.290  88.020  66.960  1.00  0.00           H
HETATM 3897 H18S POPET 123      47.890  87.560  68.550  1.00  0.00           H
HETATM 3898 H18T POPET 123      48.270  89.210  68.060  1.00  0.00           H
HETATM 3899  C33 POPET 123      41.800  91.600  73.260  1.00  0.00           C
HETATM 3900  H3X POPET 123      42.420  90.710  73.040  1.00  0.00           H
HETATM 3901  H3Y POPET 123      42.120  92.450  72.610  1.00  0.00           H
HETATM 3902  C34 POPET 123      40.350  91.290  72.890  1.00  0.00           C
HETATM 3903  H4X POPET 123      39.630  92.060  73.260  1.00  0.00           H
HETATM 3904  H4Y POPET 123      40.050  90.350  73.400  1.00  0.00           H
HETATM 3905  C35 POPET 123      39.960  91.150  71.380  1.00  0.00           C
HETATM 3906  H5X POPET 123      40.760  90.540  70.890  1.00  0.00           H
HETATM 3907  H5Y POPET 123      39.780  92.130  70.900  1.00  0.00           H
HETATM 3908  C36 POPET 123      38.550  90.480  71.260  1.00  0.00           C
HETATM 3909  H6X POPET 123      37.820  91.080  71.840  1.00  0.00           H
HETATM 3910  H6Y POPET 123      38.510  89.520  71.810  1.00  0.00           H
HETATM 3911  C37 POPET 123      37.970  90.200  69.850  1.00  0.00           C
HETATM 3912  H7X POPET 123      38.830  89.670  69.390  1.00  0.00           H
HETATM 3913  H7Y POPET 123      37.830  91.190  69.370  1.00  0.00           H
HETATM 3914  C38 POPET 123      36.710  89.350  69.810  1.00  0.00           C
HETATM 3915  H8X POPET 123      35.990  89.790  70.520  1.00  0.00           H
HETATM 3916  H8Y POPET 123      37.000  88.280  69.960  1.00  0.00           H
HETATM 3917  C39 POPET 123      35.980  89.500  68.470  1.00  0.00           C
HETATM 3918  H9X POPET 123      36.820  89.550  67.740  1.00  0.00           H
HETATM 3919  H9Y POPET 123      35.560  90.520  68.340  1.00  0.00           H
HETATM 3920 C310 POPET 123      34.990  88.400  67.990  1.00  0.00           C
HETATM 3921 H10X POPET 123      34.150  88.400  68.730  1.00  0.00           H
HETATM 3922 H10Y POPET 123      35.510  87.440  68.190  1.00  0.00           H
HETATM 3923 C311 POPET 123      34.500  88.810  66.610  1.00  0.00           C
HETATM 3924 H11X POPET 123      33.970  89.770  66.780  1.00  0.00           H
HETATM 3925 H11Y POPET 123      33.760  88.020  66.350  1.00  0.00           H
HETATM 3926 C312 POPET 123      35.480  88.970  65.460  1.00  0.00           C
HETATM 3927 H12X POPET 123      36.270  88.200  65.600  1.00  0.00           H
HETATM 3928 H12Y POPET 123      35.860  90.000  65.630  1.00  0.00           H
HETATM 3929 C313 POPET 123      34.850  88.950  64.030  1.00  0.00           C
HETATM 3930 H13X POPET 123      33.850  89.420  64.140  1.00  0.00           H
HETATM 3931 H13Y POPET 123      34.700  87.880  63.780  1.00  0.00           H
HETATM 3932 C314 POPET 123      35.660  89.620  62.900  1.00  0.00           C
HETATM 3933 H14X POPET 123      35.450  89.100  61.940  1.00  0.00           H
HETATM 3934 H14Y POPET 123      36.760  89.550  62.990  1.00  0.00           H
HETATM 3935 C315 POPET 123      35.440  91.150  62.860  1.00  0.00           C
HETATM 3936 H15X POPET 123      36.400  91.620  62.560  1.00  0.00           H
HETATM 3937 H15Y POPET 123      35.170  91.420  63.900  1.00  0.00           H
HETATM 3938 C316 POPET 123      34.440  91.550  61.770  1.00  0.00           C
HETATM 3939 H16X POPET 123      34.850  91.300  60.760  1.00  0.00           H
HETATM 3940 H16Y POPET 123      34.360  92.660  61.760  1.00  0.00           H
HETATM 3941 H16Z POPET 123      33.430  91.110  61.950  1.00  0.00           H
HETATM 3942  N   POPEU 124      85.000  59.040  86.470  1.00  0.00           N
HETATM 3943  HN1 POPEU 124      84.020  59.190  86.790  1.00  0.00           H
HETATM 3944  HN2 POPEU 124      85.110  59.570  85.580  1.00  0.00           H
HETATM 3945  HN3 POPEU 124      85.140  58.090  86.080  1.00  0.00           H
HETATM 3946  C12 POPEU 124      86.090  59.190  87.520  1.00  0.00           C
HETATM 3947 H12A POPEU 124      86.930  58.620  87.070  1.00  0.00           H
HETATM 3948 H12B POPEU 124      85.840  58.630  88.450  1.00  0.00           H
HETATM 3949  C11 POPEU 124      86.320  60.620  87.860  1.00  0.00           C
HETATM 3950 H11A POPEU 124      86.480  61.210  86.930  1.00  0.00           H
HETATM 3951 H11B POPEU 124      87.170  60.850  88.550  1.00  0.00           H
HETATM 3952  P   POPEU 124      84.990  62.550  89.090  1.00  0.00           P
HETATM 3953  O13 POPEU 124      86.160  62.770  89.910  1.00  0.00           O
HETATM 3954  O14 POPEU 124      83.700  62.670  89.810  1.00  0.00           O
HETATM 3955  O11 POPEU 124      85.050  63.520  87.860  1.00  0.00           O
HETATM 3956  O12 POPEU 124      85.080  61.110  88.440  1.00  0.00           O
HETATM 3957  C1  POPEU 124      83.850  63.810  87.040  1.00  0.00           C
HETATM 3958  HA  POPEU 124      84.090  64.810  86.620  1.00  0.00           H
HETATM 3959  HB  POPEU 124      82.870  63.840  87.560  1.00  0.00           H
HETATM 3960  C2  POPEU 124      83.760  62.900  85.850  1.00  0.00           C
HETATM 3961  HS  POPEU 124      83.720  61.860  86.260  1.00  0.00           H
HETATM 3962  O21 POPEU 124      84.960  63.140  85.040  1.00  0.00           O
HETATM 3963  C21 POPEU 124      85.390  62.090  84.360  1.00  0.00           C
HETATM 3964  O22 POPEU 124      85.070  60.920  84.530  1.00  0.00           O
HETATM 3965  C22 POPEU 124      86.330  62.480  83.220  1.00  0.00           C
HETATM 3966  H2R POPEU 124      87.250  61.850  83.320  1.00  0.00           H
HETATM 3967  H2S POPEU 124      86.490  63.570  83.370  1.00  0.00           H
HETATM 3968  C3  POPEU 124      82.500  63.150  85.050  1.00  0.00           C
HETATM 3969  HX  POPEU 124      82.590  64.190  84.690  1.00  0.00           H
HETATM 3970  HY  POPEU 124      81.680  63.020  85.790  1.00  0.00           H
HETATM 3971  O31 POPEU 124      82.380  62.210  83.920  1.00  0.00           O
HETATM 3972  C31 POPEU 124      81.560  61.180  83.970  1.00  0.00           C
HETATM 3973  O32 POPEU 124      80.610  61.100  84.710  1.00  0.00           O
HETATM 3974  C32 POPEU 124      81.930  60.220  82.760  1.00  0.00           C
HETATM 3975  H2X POPEU 124      82.830  59.670  83.100  1.00  0.00           H
HETATM 3976  H2Y POPEU 124      82.220  60.860  81.900  1.00  0.00           H
HETATM 3977  C23 POPEU 124      85.710  62.120  81.830  1.00  0.00           C
HETATM 3978  H3R POPEU 124      85.250  61.110  81.790  1.00  0.00           H
HETATM 3979  H3S POPEU 124      86.480  61.990  81.040  1.00  0.00           H
HETATM 3980  C24 POPEU 124      84.600  63.170  81.410  1.00  0.00           C
HETATM 3981  H4R POPEU 124      84.360  63.810  82.280  1.00  0.00           H
HETATM 3982  H4S POPEU 124      83.630  62.760  81.040  1.00  0.00           H
HETATM 3983  C25 POPEU 124      85.230  64.030  80.210  1.00  0.00           C
HETATM 3984  H5R POPEU 124      86.080  64.600  80.650  1.00  0.00           H
HETATM 3985  H5S POPEU 124      84.460  64.820  80.050  1.00  0.00           H
HETATM 3986  C26 POPEU 124      85.520  63.300  78.930  1.00  0.00           C
HETATM 3987  H6R POPEU 124      84.580  62.830  78.580  1.00  0.00           H
HETATM 3988  H6S POPEU 124      86.160  62.410  79.100  1.00  0.00           H
HETATM 3989  C27 POPEU 124      86.200  64.260  77.960  1.00  0.00           C
HETATM 3990  H7R POPEU 124      87.260  64.330  78.280  1.00  0.00           H
HETATM 3991  H7S POPEU 124      85.570  65.170  77.910  1.00  0.00           H
HETATM 3992  C28 POPEU 124      86.410  63.740  76.570  1.00  0.00           C
HETATM 3993  H8R POPEU 124      87.000  62.800  76.510  1.00  0.00           H
HETATM 3994  H8S POPEU 124      87.070  64.470  76.060  1.00  0.00           H
HETATM 3995  C29 POPEU 124      85.180  63.590  75.710  1.00  0.00           C
HETATM 3996  H91 POPEU 124      84.290  63.280  76.270  1.00  0.00           H
HETATM 3997 C210 POPEU 124      85.030  63.970  74.430  1.00  0.00           C
HETATM 3998 H101 POPEU 124      84.000  64.100  74.080  1.00  0.00           H
HETATM 3999 C211 POPEU 124      86.110  64.670  73.620  1.00  0.00           C
HETATM 4000 H11R POPEU 124      85.740  64.780  72.580  1.00  0.00           H
HETATM 4001 H11S POPEU 124      87.120  64.230  73.680  1.00  0.00           H
HETATM 4002 C212 POPEU 124      86.150  66.170  74.030  1.00  0.00           C
HETATM 4003 H12R POPEU 124      86.280  66.210  75.140  1.00  0.00           H
HETATM 4004 H12S POPEU 124      85.180  66.670  73.810  1.00  0.00           H
HETATM 4005 C213 POPEU 124      87.260  67.070  73.390  1.00  0.00           C
HETATM 4006 H13R POPEU 124      88.220  66.720  73.820  1.00  0.00           H
HETATM 4007 H13S POPEU 124      87.160  68.110  73.760  1.00  0.00           H
HETATM 4008 C214 POPEU 124      87.450  67.070  71.880  1.00  0.00           C
HETATM 4009 H14R POPEU 124      87.630  66.060  71.460  1.00  0.00           H
HETATM 4010 H14S POPEU 124      88.350  67.620  71.540  1.00  0.00           H
HETATM 4011 C215 POPEU 124      86.280  67.820  71.190  1.00  0.00           C
HETATM 4012 H15R POPEU 124      85.980  68.640  71.880  1.00  0.00           H
HETATM 4013 H15S POPEU 124      85.510  67.020  71.150  1.00  0.00           H
HETATM 4014 C216 POPEU 124      86.610  68.360  69.740  1.00  0.00           C
HETATM 4015 H16R POPEU 124      86.980  67.550  69.070  1.00  0.00           H
HETATM 4016 H16S POPEU 124      87.310  69.210  69.890  1.00  0.00           H
HETATM 4017 C217 POPEU 124      85.390  68.920  69.050  1.00  0.00           C
HETATM 4018 H17R POPEU 124      85.680  69.790  68.420  1.00  0.00           H
HETATM 4019 H17S POPEU 124      84.650  69.390  69.740  1.00  0.00           H
HETATM 4020 C218 POPEU 124      84.780  67.860  68.180  1.00  0.00           C
HETATM 4021 H18R POPEU 124      85.430  67.440  67.380  1.00  0.00           H
HETATM 4022 H18S POPEU 124      83.920  68.370  67.680  1.00  0.00           H
HETATM 4023 H18T POPEU 124      84.380  67.000  68.760  1.00  0.00           H
HETATM 4024  C33 POPEU 124      80.750  59.360  82.520  1.00  0.00           C
HETATM 4025  H3X POPEU 124      79.790  59.910  82.420  1.00  0.00           H
HETATM 4026  H3Y POPEU 124      80.610  58.680  83.380  1.00  0.00           H
HETATM 4027  C34 POPEU 124      81.030  58.510  81.280  1.00  0.00           C
HETATM 4028  H4X POPEU 124      80.370  57.620  81.400  1.00  0.00           H
HETATM 4029  H4Y POPEU 124      82.100  58.230  81.330  1.00  0.00           H
HETATM 4030  C35 POPEU 124      80.540  59.100  79.960  1.00  0.00           C
HETATM 4031  H5X POPEU 124      81.170  59.970  79.680  1.00  0.00           H
HETATM 4032  H5Y POPEU 124      79.510  59.500  80.070  1.00  0.00           H
HETATM 4033  C36 POPEU 124      80.540  58.040  78.770  1.00  0.00           C
HETATM 4034  H6X POPEU 124      80.300  57.050  79.220  1.00  0.00           H
HETATM 4035  H6Y POPEU 124      81.540  57.830  78.350  1.00  0.00           H
HETATM 4036  C37 POPEU 124      79.610  58.410  77.640  1.00  0.00           C
HETATM 4037  H7X POPEU 124      80.070  59.280  77.110  1.00  0.00           H
HETATM 4038  H7Y POPEU 124      78.550  58.640  77.890  1.00  0.00           H
HETATM 4039  C38 POPEU 124      79.500  57.230  76.610  1.00  0.00           C
HETATM 4040  H8X POPEU 124      79.100  56.450  77.290  1.00  0.00           H
HETATM 4041  H8Y POPEU 124      80.490  56.910  76.210  1.00  0.00           H
HETATM 4042  C39 POPEU 124      78.630  57.490  75.390  1.00  0.00           C
HETATM 4043  H9X POPEU 124      79.180  58.250  74.790  1.00  0.00           H
HETATM 4044  H9Y POPEU 124      77.600  57.760  75.710  1.00  0.00           H
HETATM 4045 C310 POPEU 124      78.480  56.240  74.550  1.00  0.00           C
HETATM 4046 H10X POPEU 124      78.360  55.350  75.210  1.00  0.00           H
HETATM 4047 H10Y POPEU 124      79.510  56.180  74.130  1.00  0.00           H
HETATM 4048 C311 POPEU 124      77.350  56.210  73.510  1.00  0.00           C
HETATM 4049 H11X POPEU 124      77.540  57.130  72.920  1.00  0.00           H
HETATM 4050 H11Y POPEU 124      76.380  56.240  74.050  1.00  0.00           H
HETATM 4051 C312 POPEU 124      77.510  55.040  72.530  1.00  0.00           C
HETATM 4052 H12X POPEU 124      77.500  54.100  73.120  1.00  0.00           H
HETATM 4053 H12Y POPEU 124      78.480  55.180  72.000  1.00  0.00           H
HETATM 4054 C313 POPEU 124      76.330  54.890  71.450  1.00  0.00           C
HETATM 4055 H13X POPEU 124      76.380  55.610  70.600  1.00  0.00           H
HETATM 4056 H13Y POPEU 124      75.400  54.930  72.050  1.00  0.00           H
HETATM 4057 C314 POPEU 124      76.440  53.530  70.710  1.00  0.00           C
HETATM 4058 H14X POPEU 124      75.560  53.300  70.070  1.00  0.00           H
HETATM 4059 H14Y POPEU 124      76.480  52.720  71.460  1.00  0.00           H
HETATM 4060 C315 POPEU 124      77.720  53.410  69.900  1.00  0.00           C
HETATM 4061 H15X POPEU 124      78.640  53.350  70.530  1.00  0.00           H
HETATM 4062 H15Y POPEU 124      77.650  54.280  69.210  1.00  0.00           H
HETATM 4063 C316 POPEU 124      77.760  52.150  68.970  1.00  0.00           C
HETATM 4064 H16X POPEU 124      78.740  52.260  68.470  1.00  0.00           H
HETATM 4065 H16Y POPEU 124      76.940  52.280  68.230  1.00  0.00           H
HETATM 4066 H16Z POPEU 124      77.720  51.240  69.600  1.00  0.00           H
HETATM 4067  N   POPEV 125      49.730  14.080  88.600  1.00  0.00           N
HETATM 4068  HN1 POPEV 125      49.820  13.050  88.500  1.00  0.00           H
HETATM 4069  HN2 POPEV 125      48.900  14.380  88.050  1.00  0.00           H
HETATM 4070  HN3 POPEV 125      50.560  14.570  88.200  1.00  0.00           H
HETATM 4071  C12 POPEV 125      49.390  14.530  89.990  1.00  0.00           C
HETATM 4072 H12A POPEV 125      50.160  14.140  90.700  1.00  0.00           H
HETATM 4073 H12B POPEV 125      48.420  14.040  90.240  1.00  0.00           H
HETATM 4074  C11 POPEV 125      49.240  16.070  90.120  1.00  0.00           C
HETATM 4075 H11A POPEV 125      50.260  16.470  89.970  1.00  0.00           H
HETATM 4076 H11B POPEV 125      48.940  16.320  91.160  1.00  0.00           H
HETATM 4077  P   POPEV 125      48.420  18.020  88.590  1.00  0.00           P
HETATM 4078  O13 POPEV 125      49.150  18.840  89.550  1.00  0.00           O
HETATM 4079  O14 POPEV 125      47.090  18.450  88.020  1.00  0.00           O
HETATM 4080  O11 POPEV 125      49.390  17.720  87.370  1.00  0.00           O
HETATM 4081  O12 POPEV 125      48.240  16.550  89.250  1.00  0.00           O
HETATM 4082  C1  POPEV 125      49.050  16.840  86.400  1.00  0.00           C
HETATM 4083  HA  POPEV 125      48.010  16.460  86.500  1.00  0.00           H
HETATM 4084  HB  POPEV 125      49.800  16.020  86.370  1.00  0.00           H
HETATM 4085  C2  POPEV 125      49.140  17.540  84.970  1.00  0.00           C
HETATM 4086  HS  POPEV 125      49.410  16.760  84.220  1.00  0.00           H
HETATM 4087  O21 POPEV 125      50.200  18.520  84.940  1.00  0.00           O
HETATM 4088  C21 POPEV 125      51.420  18.040  85.090  1.00  0.00           C
HETATM 4089  O22 POPEV 125      51.690  16.830  85.190  1.00  0.00           O
HETATM 4090  C22 POPEV 125      52.500  19.100  85.050  1.00  0.00           C
HETATM 4091  H2R POPEV 125      53.460  18.650  85.400  1.00  0.00           H
HETATM 4092  H2S POPEV 125      52.240  19.920  85.750  1.00  0.00           H
HETATM 4093  C3  POPEV 125      47.810  18.350  84.570  1.00  0.00           C
HETATM 4094  HX  POPEV 125      47.750  19.220  85.260  1.00  0.00           H
HETATM 4095  HY  POPEV 125      46.970  17.700  84.910  1.00  0.00           H
HETATM 4096  O31 POPEV 125      47.820  18.720  83.220  1.00  0.00           O
HETATM 4097  C31 POPEV 125      47.420  17.810  82.320  1.00  0.00           C
HETATM 4098  O32 POPEV 125      47.110  16.650  82.650  1.00  0.00           O
HETATM 4099  C32 POPEV 125      47.500  18.470  80.950  1.00  0.00           C
HETATM 4100  H2X POPEV 125      48.520  18.420  80.500  1.00  0.00           H
HETATM 4101  H2Y POPEV 125      47.300  19.560  81.030  1.00  0.00           H
HETATM 4102  C23 POPEV 125      52.590  19.740  83.610  1.00  0.00           C
HETATM 4103  H3R POPEV 125      52.910  20.800  83.650  1.00  0.00           H
HETATM 4104  H3S POPEV 125      51.640  19.680  83.040  1.00  0.00           H
HETATM 4105  C24 POPEV 125      53.600  18.940  82.740  1.00  0.00           C
HETATM 4106  H4R POPEV 125      53.290  17.880  82.770  1.00  0.00           H
HETATM 4107  H4S POPEV 125      54.630  18.890  83.160  1.00  0.00           H
HETATM 4108  C25 POPEV 125      53.790  19.560  81.290  1.00  0.00           C
HETATM 4109  H5R POPEV 125      54.310  20.540  81.390  1.00  0.00           H
HETATM 4110  H5S POPEV 125      52.780  19.720  80.860  1.00  0.00           H
HETATM 4111  C26 POPEV 125      54.690  18.760  80.270  1.00  0.00           C
HETATM 4112  H6R POPEV 125      55.770  18.840  80.510  1.00  0.00           H
HETATM 4113  H6S POPEV 125      54.400  19.200  79.290  1.00  0.00           H
HETATM 4114  C27 POPEV 125      54.200  17.280  80.200  1.00  0.00           C
HETATM 4115  H7R POPEV 125      53.100  17.360  80.310  1.00  0.00           H
HETATM 4116  H7S POPEV 125      54.570  16.560  80.960  1.00  0.00           H
HETATM 4117  C28 POPEV 125      54.400  16.790  78.750  1.00  0.00           C
HETATM 4118  H8R POPEV 125      55.460  16.630  78.460  1.00  0.00           H
HETATM 4119  H8S POPEV 125      53.930  17.580  78.130  1.00  0.00           H
HETATM 4120  C29 POPEV 125      53.710  15.510  78.320  1.00  0.00           C
HETATM 4121  H91 POPEV 125      53.230  14.920  79.120  1.00  0.00           H
HETATM 4122 C210 POPEV 125      53.490  14.980  77.120  1.00  0.00           C
HETATM 4123 H101 POPEV 125      52.910  14.040  77.140  1.00  0.00           H
HETATM 4124 C211 POPEV 125      54.030  15.510  75.820  1.00  0.00           C
HETATM 4125 H11R POPEV 125      55.050  15.160  75.550  1.00  0.00           H
HETATM 4126 H11S POPEV 125      54.110  16.600  76.010  1.00  0.00           H
HETATM 4127 C212 POPEV 125      53.090  15.160  74.640  1.00  0.00           C
HETATM 4128 H12R POPEV 125      52.050  15.320  75.000  1.00  0.00           H
HETATM 4129 H12S POPEV 125      53.240  14.100  74.350  1.00  0.00           H
HETATM 4130 C213 POPEV 125      53.520  15.940  73.370  1.00  0.00           C
HETATM 4131 H13R POPEV 125      54.590  15.690  73.190  1.00  0.00           H
HETATM 4132 H13S POPEV 125      53.540  17.040  73.470  1.00  0.00           H
HETATM 4133 C214 POPEV 125      52.760  15.570  72.110  1.00  0.00           C
HETATM 4134 H14R POPEV 125      51.770  15.990  72.410  1.00  0.00           H
HETATM 4135 H14S POPEV 125      52.660  14.460  72.110  1.00  0.00           H
HETATM 4136 C215 POPEV 125      53.120  16.100  70.770  1.00  0.00           C
HETATM 4137 H15R POPEV 125      52.890  17.190  70.790  1.00  0.00           H
HETATM 4138 H15S POPEV 125      52.540  15.630  69.950  1.00  0.00           H
HETATM 4139 C216 POPEV 125      54.630  15.990  70.410  1.00  0.00           C
HETATM 4140 H16R POPEV 125      54.840  14.920  70.220  1.00  0.00           H
HETATM 4141 H16S POPEV 125      55.280  16.460  71.180  1.00  0.00           H
HETATM 4142 C217 POPEV 125      55.090  16.660  69.080  1.00  0.00           C
HETATM 4143 H17R POPEV 125      56.100  16.270  68.830  1.00  0.00           H
HETATM 4144 H17S POPEV 125      55.320  17.720  69.280  1.00  0.00           H
HETATM 4145 C218 POPEV 125      54.120  16.400  67.910  1.00  0.00           C
HETATM 4146 H18R POPEV 125      54.360  16.840  66.920  1.00  0.00           H
HETATM 4147 H18S POPEV 125      53.090  16.730  68.160  1.00  0.00           H
HETATM 4148 H18T POPEV 125      54.010  15.320  67.660  1.00  0.00           H
HETATM 4149  C33 POPEV 125      46.590  17.920  79.860  1.00  0.00           C
HETATM 4150  H3X POPEV 125      45.570  18.080  80.250  1.00  0.00           H
HETATM 4151  H3Y POPEV 125      46.700  16.810  79.800  1.00  0.00           H
HETATM 4152  C34 POPEV 125      46.800  18.620  78.540  1.00  0.00           C
HETATM 4153  H4X POPEV 125      47.870  18.490  78.280  1.00  0.00           H
HETATM 4154  H4Y POPEV 125      46.620  19.710  78.590  1.00  0.00           H
HETATM 4155  C35 POPEV 125      46.010  17.880  77.400  1.00  0.00           C
HETATM 4156  H5X POPEV 125      44.910  17.980  77.550  1.00  0.00           H
HETATM 4157  H5Y POPEV 125      46.310  16.810  77.370  1.00  0.00           H
HETATM 4158  C36 POPEV 125      46.230  18.500  76.040  1.00  0.00           C
HETATM 4159  H6X POPEV 125      47.280  18.470  75.690  1.00  0.00           H
HETATM 4160  H6Y POPEV 125      45.920  19.570  76.060  1.00  0.00           H
HETATM 4161  C37 POPEV 125      45.500  17.720  74.920  1.00  0.00           C
HETATM 4162  H7X POPEV 125      44.410  17.940  74.890  1.00  0.00           H
HETATM 4163  H7Y POPEV 125      45.610  16.650  75.190  1.00  0.00           H
HETATM 4164  C38 POPEV 125      46.050  17.830  73.530  1.00  0.00           C
HETATM 4165  H8X POPEV 125      47.160  17.880  73.610  1.00  0.00           H
HETATM 4166  H8Y POPEV 125      45.760  18.800  73.070  1.00  0.00           H
HETATM 4167  C39 POPEV 125      45.560  16.670  72.650  1.00  0.00           C
HETATM 4168  H9X POPEV 125      44.490  16.790  72.930  1.00  0.00           H
HETATM 4169  H9Y POPEV 125      45.880  15.620  72.860  1.00  0.00           H
HETATM 4170 C310 POPEV 125      45.600  17.010  71.160  1.00  0.00           C
HETATM 4171 H10X POPEV 125      46.610  16.820  70.740  1.00  0.00           H
HETATM 4172 H10Y POPEV 125      45.380  18.090  71.030  1.00  0.00           H
HETATM 4173 C311 POPEV 125      44.620  16.200  70.430  1.00  0.00           C
HETATM 4174 H11X POPEV 125      43.670  16.530  70.880  1.00  0.00           H
HETATM 4175 H11Y POPEV 125      44.810  15.100  70.450  1.00  0.00           H
HETATM 4176 C312 POPEV 125      44.630  16.630  68.950  1.00  0.00           C
HETATM 4177 H12X POPEV 125      45.660  16.470  68.550  1.00  0.00           H
HETATM 4178 H12Y POPEV 125      44.200  17.640  68.800  1.00  0.00           H
HETATM 4179 C313 POPEV 125      43.680  15.690  68.090  1.00  0.00           C
HETATM 4180 H13X POPEV 125      42.910  16.330  67.600  1.00  0.00           H
HETATM 4181 H13Y POPEV 125      43.350  15.000  68.890  1.00  0.00           H
HETATM 4182 C314 POPEV 125      44.470  15.000  66.970  1.00  0.00           C
HETATM 4183 H14X POPEV 125      43.920  14.070  66.680  1.00  0.00           H
HETATM 4184 H14Y POPEV 125      45.390  14.560  67.420  1.00  0.00           H
HETATM 4185 C315 POPEV 125      44.830  15.970  65.860  1.00  0.00           C
HETATM 4186 H15X POPEV 125      45.190  16.940  66.270  1.00  0.00           H
HETATM 4187 H15Y POPEV 125      43.960  16.150  65.190  1.00  0.00           H
HETATM 4188 C316 POPEV 125      45.940  15.490  64.880  1.00  0.00           C
HETATM 4189 H16X POPEV 125      45.890  16.050  63.920  1.00  0.00           H
HETATM 4190 H16Y POPEV 125      45.750  14.410  64.700  1.00  0.00           H
HETATM 4191 H16Z POPEV 125      46.940  15.560  65.350  1.00  0.00           H
HETATM 4192  N   POPEW 126      73.210  42.300  87.730  1.00  0.00           N
HETATM 4193  HN1 POPEW 126      74.040  42.770  88.140  1.00  0.00           H
HETATM 4194  HN2 POPEW 126      72.830  41.550  88.340  1.00  0.00           H
HETATM 4195  HN3 POPEW 126      73.510  41.890  86.830  1.00  0.00           H
HETATM 4196  C12 POPEW 126      72.000  43.120  87.320  1.00  0.00           C
HETATM 4197 H12A POPEW 126      71.760  43.880  88.100  1.00  0.00           H
HETATM 4198 H12B POPEW 126      71.140  42.460  87.060  1.00  0.00           H
HETATM 4199  C11 POPEW 126      72.290  43.710  85.920  1.00  0.00           C
HETATM 4200 H11A POPEW 126      73.130  44.420  86.070  1.00  0.00           H
HETATM 4201 H11B POPEW 126      71.430  44.290  85.530  1.00  0.00           H
HETATM 4202  P   POPEW 126      71.750  41.920  83.970  1.00  0.00           P
HETATM 4203  O13 POPEW 126      70.370  41.950  84.510  1.00  0.00           O
HETATM 4204  O14 POPEW 126      72.400  40.560  83.760  1.00  0.00           O
HETATM 4205  O11 POPEW 126      71.680  42.650  82.600  1.00  0.00           O
HETATM 4206  O12 POPEW 126      72.700  42.720  85.000  1.00  0.00           O
HETATM 4207  C1  POPEW 126      72.230  43.980  82.460  1.00  0.00           C
HETATM 4208  HA  POPEW 126      73.170  44.110  83.040  1.00  0.00           H
HETATM 4209  HB  POPEW 126      71.450  44.720  82.740  1.00  0.00           H
HETATM 4210  C2  POPEW 126      72.540  44.320  81.020  1.00  0.00           C
HETATM 4211  HS  POPEW 126      73.250  45.170  81.030  1.00  0.00           H
HETATM 4212  O21 POPEW 126      71.330  44.670  80.330  1.00  0.00           O
HETATM 4213  C21 POPEW 126      71.380  45.580  79.380  1.00  0.00           C
HETATM 4214  O22 POPEW 126      72.350  46.200  78.950  1.00  0.00           O
HETATM 4215  C22 POPEW 126      69.950  45.950  79.010  1.00  0.00           C
HETATM 4216  H2R POPEW 126      69.350  46.010  79.950  1.00  0.00           H
HETATM 4217  H2S POPEW 126      69.560  45.070  78.460  1.00  0.00           H
HETATM 4218  C3  POPEW 126      73.310  43.050  80.510  1.00  0.00           C
HETATM 4219  HX  POPEW 126      72.650  42.160  80.530  1.00  0.00           H
HETATM 4220  HY  POPEW 126      74.130  42.990  81.260  1.00  0.00           H
HETATM 4221  O31 POPEW 126      73.860  43.410  79.180  1.00  0.00           O
HETATM 4222  C31 POPEW 126      73.410  42.600  78.160  1.00  0.00           C
HETATM 4223  O32 POPEW 126      72.920  41.470  78.230  1.00  0.00           O
HETATM 4224  C32 POPEW 126      73.660  43.410  76.890  1.00  0.00           C
HETATM 4225  H2X POPEW 126      74.260  42.810  76.170  1.00  0.00           H
HETATM 4226  H2Y POPEW 126      74.050  44.420  77.160  1.00  0.00           H
HETATM 4227  C23 POPEW 126      69.780  47.260  78.150  1.00  0.00           C
HETATM 4228  H3R POPEW 126      70.420  48.080  78.520  1.00  0.00           H
HETATM 4229  H3S POPEW 126      68.690  47.450  78.110  1.00  0.00           H
HETATM 4230  C24 POPEW 126      70.180  46.990  76.700  1.00  0.00           C
HETATM 4231  H4R POPEW 126      69.710  46.040  76.390  1.00  0.00           H
HETATM 4232  H4S POPEW 126      71.290  46.960  76.600  1.00  0.00           H
HETATM 4233  C25 POPEW 126      69.800  48.170  75.810  1.00  0.00           C
HETATM 4234  H5R POPEW 126      70.440  49.060  76.020  1.00  0.00           H
HETATM 4235  H5S POPEW 126      68.780  48.420  76.160  1.00  0.00           H
HETATM 4236  C26 POPEW 126      69.890  47.900  74.280  1.00  0.00           C
HETATM 4237  H6R POPEW 126      69.460  46.910  74.000  1.00  0.00           H
HETATM 4238  H6S POPEW 126      70.930  47.610  74.010  1.00  0.00           H
HETATM 4239  C27 POPEW 126      69.240  48.940  73.380  1.00  0.00           C
HETATM 4240  H7R POPEW 126      69.910  49.810  73.240  1.00  0.00           H
HETATM 4241  H7S POPEW 126      68.300  49.270  73.860  1.00  0.00           H
HETATM 4242  C28 POPEW 126      68.970  48.380  71.930  1.00  0.00           C
HETATM 4243  H8R POPEW 126      68.150  47.630  71.930  1.00  0.00           H
HETATM 4244  H8S POPEW 126      69.870  47.840  71.560  1.00  0.00           H
HETATM 4245  C29 POPEW 126      68.720  49.480  71.000  1.00  0.00           C
HETATM 4246  H91 POPEW 126      68.460  50.420  71.510  1.00  0.00           H
HETATM 4247 C210 POPEW 126      68.870  49.540  69.670  1.00  0.00           C
HETATM 4248 H101 POPEW 126      68.550  50.490  69.220  1.00  0.00           H
HETATM 4249 C211 POPEW 126      69.200  48.500  68.650  1.00  0.00           C
HETATM 4250 H11R POPEW 126      69.130  47.450  69.020  1.00  0.00           H
HETATM 4251 H11S POPEW 126      70.260  48.540  68.320  1.00  0.00           H
HETATM 4252 C212 POPEW 126      68.210  48.770  67.550  1.00  0.00           C
HETATM 4253 H12R POPEW 126      68.290  49.840  67.250  1.00  0.00           H
HETATM 4254 H12S POPEW 126      67.180  48.670  67.950  1.00  0.00           H
HETATM 4255 C213 POPEW 126      68.490  47.950  66.250  1.00  0.00           C
HETATM 4256 H13R POPEW 126      67.720  48.340  65.550  1.00  0.00           H
HETATM 4257 H13S POPEW 126      68.280  46.860  66.400  1.00  0.00           H
HETATM 4258 C214 POPEW 126      69.890  48.100  65.610  1.00  0.00           C
HETATM 4259 H14R POPEW 126      70.640  47.620  66.270  1.00  0.00           H
HETATM 4260 H14S POPEW 126      70.090  49.190  65.470  1.00  0.00           H
HETATM 4261 C215 POPEW 126      70.000  47.340  64.320  1.00  0.00           C
HETATM 4262 H15R POPEW 126      69.120  47.810  63.820  1.00  0.00           H
HETATM 4263 H15S POPEW 126      69.840  46.240  64.420  1.00  0.00           H
HETATM 4264 C216 POPEW 126      71.240  47.730  63.610  1.00  0.00           C
HETATM 4265 H16R POPEW 126      72.150  47.650  64.250  1.00  0.00           H
HETATM 4266 H16S POPEW 126      71.270  48.780  63.260  1.00  0.00           H
HETATM 4267 C217 POPEW 126      71.380  46.890  62.310  1.00  0.00           C
HETATM 4268 H17R POPEW 126      70.430  47.160  61.800  1.00  0.00           H
HETATM 4269 H17S POPEW 126      71.390  45.790  62.480  1.00  0.00           H
HETATM 4270 C218 POPEW 126      72.680  47.210  61.490  1.00  0.00           C
HETATM 4271 H18R POPEW 126      72.740  46.660  60.520  1.00  0.00           H
HETATM 4272 H18S POPEW 126      73.500  46.850  62.140  1.00  0.00           H
HETATM 4273 H18T POPEW 126      72.750  48.300  61.260  1.00  0.00           H
HETATM 4274  C33 POPEW 126      72.320  43.630  76.030  1.00  0.00           C
HETATM 4275  H3X POPEW 126      71.560  44.090  76.680  1.00  0.00           H
HETATM 4276  H3Y POPEW 126      71.960  42.650  75.650  1.00  0.00           H
HETATM 4277  C34 POPEW 126      72.620  44.510  74.820  1.00  0.00           C
HETATM 4278  H4X POPEW 126      73.490  44.060  74.290  1.00  0.00           H
HETATM 4279  H4Y POPEW 126      72.770  45.600  74.950  1.00  0.00           H
HETATM 4280  C35 POPEW 126      71.480  44.510  73.770  1.00  0.00           C
HETATM 4281  H5X POPEW 126      70.620  45.060  74.220  1.00  0.00           H
HETATM 4282  H5Y POPEW 126      71.190  43.440  73.620  1.00  0.00           H
HETATM 4283  C36 POPEW 126      71.870  45.040  72.430  1.00  0.00           C
HETATM 4284  H6X POPEW 126      72.890  44.720  72.120  1.00  0.00           H
HETATM 4285  H6Y POPEW 126      71.830  46.150  72.470  1.00  0.00           H
HETATM 4286  C37 POPEW 126      70.980  44.510  71.340  1.00  0.00           C
HETATM 4287  H7X POPEW 126      69.880  44.510  71.500  1.00  0.00           H
HETATM 4288  H7Y POPEW 126      71.140  43.420  71.270  1.00  0.00           H
HETATM 4289  C38 POPEW 126      71.250  45.190  69.970  1.00  0.00           C
HETATM 4290  H8X POPEW 126      72.290  44.860  69.740  1.00  0.00           H
HETATM 4291  H8Y POPEW 126      71.340  46.290  70.110  1.00  0.00           H
HETATM 4292  C39 POPEW 126      70.380  44.610  68.950  1.00  0.00           C
HETATM 4293  H9X POPEW 126      69.410  45.160  68.980  1.00  0.00           H
HETATM 4294  H9Y POPEW 126      70.190  43.530  69.100  1.00  0.00           H
HETATM 4295 C310 POPEW 126      70.890  44.700  67.500  1.00  0.00           C
HETATM 4296 H10X POPEW 126      71.400  45.660  67.280  1.00  0.00           H
HETATM 4297 H10Y POPEW 126      70.040  44.620  66.790  1.00  0.00           H
HETATM 4298 C311 POPEW 126      71.860  43.580  67.100  1.00  0.00           C
HETATM 4299 H11X POPEW 126      72.600  43.380  67.900  1.00  0.00           H
HETATM 4300 H11Y POPEW 126      72.420  43.790  66.160  1.00  0.00           H
HETATM 4301 C312 POPEW 126      71.110  42.290  66.700  1.00  0.00           C
HETATM 4302 H12X POPEW 126      70.720  42.430  65.670  1.00  0.00           H
HETATM 4303 H12Y POPEW 126      70.340  42.120  67.470  1.00  0.00           H
HETATM 4304 C313 POPEW 126      72.060  41.050  66.710  1.00  0.00           C
HETATM 4305 H13X POPEW 126      73.040  41.240  66.210  1.00  0.00           H
HETATM 4306 H13Y POPEW 126      71.620  40.200  66.150  1.00  0.00           H
HETATM 4307 C314 POPEW 126      72.360  40.510  68.130  1.00  0.00           C
HETATM 4308 H14X POPEW 126      71.580  39.740  68.350  1.00  0.00           H
HETATM 4309 H14Y POPEW 126      72.400  41.320  68.880  1.00  0.00           H
HETATM 4310 C315 POPEW 126      73.720  39.790  68.180  1.00  0.00           C
HETATM 4311 H15X POPEW 126      74.460  40.530  67.810  1.00  0.00           H
HETATM 4312 H15Y POPEW 126      73.810  38.880  67.540  1.00  0.00           H
HETATM 4313 C316 POPEW 126      74.030  39.420  69.590  1.00  0.00           C
HETATM 4314 H16X POPEW 126      75.090  39.190  69.820  1.00  0.00           H
HETATM 4315 H16Y POPEW 126      73.460  38.520  69.910  1.00  0.00           H
HETATM 4316 H16Z POPEW 126      73.760  40.200  70.330  1.00  0.00           H
HETATM 4317  N   POPEX 127      93.040  44.050  84.740  1.00  0.00           N
HETATM 4318  HN1 POPEX 127      93.580  44.350  83.900  1.00  0.00           H
HETATM 4319  HN2 POPEX 127      92.230  44.700  84.710  1.00  0.00           H
HETATM 4320  HN3 POPEX 127      93.640  44.320  85.550  1.00  0.00           H
HETATM 4321  C12 POPEX 127      92.610  42.610  84.720  1.00  0.00           C
HETATM 4322 H12A POPEX 127      92.200  42.440  85.740  1.00  0.00           H
HETATM 4323 H12B POPEX 127      93.600  42.110  84.610  1.00  0.00           H
HETATM 4324  C11 POPEX 127      91.610  42.400  83.670  1.00  0.00           C
HETATM 4325 H11A POPEX 127      91.300  41.340  83.740  1.00  0.00           H
HETATM 4326 H11B POPEX 127      92.120  42.620  82.710  1.00  0.00           H
HETATM 4327  P   POPEX 127      89.390  43.610  82.960  1.00  0.00           P
HETATM 4328  O13 POPEX 127      88.900  45.010  83.150  1.00  0.00           O
HETATM 4329  O14 POPEX 127      88.540  42.450  82.770  1.00  0.00           O
HETATM 4330  O11 POPEX 127      90.220  43.550  81.530  1.00  0.00           O
HETATM 4331  O12 POPEX 127      90.510  43.320  83.930  1.00  0.00           O
HETATM 4332  C1  POPEX 127      90.810  44.760  81.010  1.00  0.00           C
HETATM 4333  HA  POPEX 127      91.820  44.900  81.430  1.00  0.00           H
HETATM 4334  HB  POPEX 127      90.070  45.550  81.270  1.00  0.00           H
HETATM 4335  C2  POPEX 127      91.000  44.620  79.460  1.00  0.00           C
HETATM 4336  HS  POPEX 127      91.070  45.630  79.000  1.00  0.00           H
HETATM 4337  O21 POPEX 127      89.830  43.910  78.910  1.00  0.00           O
HETATM 4338  C21 POPEX 127      88.730  44.610  78.800  1.00  0.00           C
HETATM 4339  O22 POPEX 127      88.590  45.820  79.100  1.00  0.00           O
HETATM 4340  C22 POPEX 127      87.570  43.710  78.470  1.00  0.00           C
HETATM 4341  H2R POPEX 127      86.710  44.380  78.250  1.00  0.00           H
HETATM 4342  H2S POPEX 127      87.320  43.150  79.390  1.00  0.00           H
HETATM 4343  C3  POPEX 127      92.290  43.770  79.110  1.00  0.00           C
HETATM 4344  HX  POPEX 127      92.300  42.860  79.740  1.00  0.00           H
HETATM 4345  HY  POPEX 127      93.170  44.370  79.430  1.00  0.00           H
HETATM 4346  O31 POPEX 127      92.340  43.470  77.620  1.00  0.00           O
HETATM 4347  C31 POPEX 127      91.680  42.260  77.310  1.00  0.00           C
HETATM 4348  O32 POPEX 127      91.270  41.530  78.200  1.00  0.00           O
HETATM 4349  C32 POPEX 127      91.500  42.020  75.750  1.00  0.00           C
HETATM 4350  H2X POPEX 127      90.950  42.920  75.400  1.00  0.00           H
HETATM 4351  H2Y POPEX 127      90.820  41.150  75.610  1.00  0.00           H
HETATM 4352  C23 POPEX 127      87.740  42.900  77.220  1.00  0.00           C
HETATM 4353  H3R POPEX 127      86.790  42.330  77.250  1.00  0.00           H
HETATM 4354  H3S POPEX 127      88.540  42.130  77.320  1.00  0.00           H
HETATM 4355  C24 POPEX 127      87.990  43.760  75.950  1.00  0.00           C
HETATM 4356  H4R POPEX 127      88.960  44.290  76.050  1.00  0.00           H
HETATM 4357  H4S POPEX 127      87.250  44.590  75.920  1.00  0.00           H
HETATM 4358  C25 POPEX 127      87.930  43.050  74.630  1.00  0.00           C
HETATM 4359  H5R POPEX 127      86.910  42.710  74.320  1.00  0.00           H
HETATM 4360  H5S POPEX 127      88.640  42.200  74.660  1.00  0.00           H
HETATM 4361  C26 POPEX 127      88.580  43.850  73.440  1.00  0.00           C
HETATM 4362  H6R POPEX 127      88.790  43.230  72.540  1.00  0.00           H
HETATM 4363  H6S POPEX 127      89.580  44.080  73.860  1.00  0.00           H
HETATM 4364  C27 POPEX 127      87.790  45.110  73.060  1.00  0.00           C
HETATM 4365  H7R POPEX 127      87.550  45.730  73.950  1.00  0.00           H
HETATM 4366  H7S POPEX 127      86.800  44.820  72.630  1.00  0.00           H
HETATM 4367  C28 POPEX 127      88.470  45.940  72.000  1.00  0.00           C
HETATM 4368  H8R POPEX 127      88.670  45.250  71.150  1.00  0.00           H
HETATM 4369  H8S POPEX 127      89.410  46.400  72.390  1.00  0.00           H
HETATM 4370  C29 POPEX 127      87.650  47.100  71.480  1.00  0.00           C
HETATM 4371  H91 POPEX 127      86.560  46.990  71.540  1.00  0.00           H
HETATM 4372 C210 POPEX 127      88.100  48.320  71.030  1.00  0.00           C
HETATM 4373 H101 POPEX 127      87.270  49.000  70.780  1.00  0.00           H
HETATM 4374 C211 POPEX 127      89.470  48.800  70.870  1.00  0.00           C
HETATM 4375 H11R POPEX 127      90.210  48.130  71.370  1.00  0.00           H
HETATM 4376 H11S POPEX 127      89.640  49.820  71.260  1.00  0.00           H
HETATM 4377 C212 POPEX 127      90.070  48.820  69.390  1.00  0.00           C
HETATM 4378 H12R POPEX 127      90.150  47.810  68.910  1.00  0.00           H
HETATM 4379 H12S POPEX 127      91.070  49.290  69.460  1.00  0.00           H
HETATM 4380 C213 POPEX 127      89.150  49.610  68.460  1.00  0.00           C
HETATM 4381 H13R POPEX 127      88.950  50.660  68.790  1.00  0.00           H
HETATM 4382 H13S POPEX 127      88.140  49.150  68.440  1.00  0.00           H
HETATM 4383 C214 POPEX 127      89.700  49.890  67.010  1.00  0.00           C
HETATM 4384 H14R POPEX 127      89.810  48.870  66.580  1.00  0.00           H
HETATM 4385 H14S POPEX 127      90.720  50.320  67.090  1.00  0.00           H
HETATM 4386 C215 POPEX 127      88.790  50.820  66.170  1.00  0.00           C
HETATM 4387 H15R POPEX 127      88.850  51.820  66.630  1.00  0.00           H
HETATM 4388 H15S POPEX 127      87.710  50.540  66.140  1.00  0.00           H
HETATM 4389 C216 POPEX 127      89.250  50.870  64.730  1.00  0.00           C
HETATM 4390 H16R POPEX 127      88.930  49.960  64.170  1.00  0.00           H
HETATM 4391 H16S POPEX 127      90.350  50.750  64.670  1.00  0.00           H
HETATM 4392 C217 POPEX 127      88.580  52.070  64.010  1.00  0.00           C
HETATM 4393 H17R POPEX 127      88.930  53.070  64.320  1.00  0.00           H
HETATM 4394 H17S POPEX 127      87.510  52.000  64.320  1.00  0.00           H
HETATM 4395 C218 POPEX 127      88.850  52.000  62.540  1.00  0.00           C
HETATM 4396 H18R POPEX 127      88.650  51.010  62.080  1.00  0.00           H
HETATM 4397 H18S POPEX 127      89.890  52.280  62.250  1.00  0.00           H
HETATM 4398 H18T POPEX 127      88.240  52.670  61.900  1.00  0.00           H
HETATM 4399  C33 POPEX 127      92.800  42.020  74.970  1.00  0.00           C
HETATM 4400  H3X POPEX 127      93.430  41.190  75.350  1.00  0.00           H
HETATM 4401  H3Y POPEX 127      93.380  42.950  75.120  1.00  0.00           H
HETATM 4402  C34 POPEX 127      92.620  41.950  73.520  1.00  0.00           C
HETATM 4403  H4X POPEX 127      91.940  41.090  73.310  1.00  0.00           H
HETATM 4404  H4Y POPEX 127      93.610  41.580  73.170  1.00  0.00           H
HETATM 4405  C35 POPEX 127      92.310  43.310  72.880  1.00  0.00           C
HETATM 4406  H5X POPEX 127      91.570  43.820  73.520  1.00  0.00           H
HETATM 4407  H5Y POPEX 127      91.820  43.130  71.900  1.00  0.00           H
HETATM 4408  C36 POPEX 127      93.570  44.210  72.640  1.00  0.00           C
HETATM 4409  H6X POPEX 127      94.220  43.490  72.090  1.00  0.00           H
HETATM 4410  H6Y POPEX 127      94.040  44.490  73.600  1.00  0.00           H
HETATM 4411  C37 POPEX 127      93.160  45.530  71.990  1.00  0.00           C
HETATM 4412  H7X POPEX 127      92.720  46.260  72.700  1.00  0.00           H
HETATM 4413  H7Y POPEX 127      92.420  45.310  71.190  1.00  0.00           H
HETATM 4414  C38 POPEX 127      94.400  46.160  71.320  1.00  0.00           C
HETATM 4415  H8X POPEX 127      95.230  45.410  71.240  1.00  0.00           H
HETATM 4416  H8Y POPEX 127      94.830  46.930  71.990  1.00  0.00           H
HETATM 4417  C39 POPEX 127      94.030  46.960  70.090  1.00  0.00           C
HETATM 4418  H9X POPEX 127      93.260  47.720  70.350  1.00  0.00           H
HETATM 4419  H9Y POPEX 127      93.630  46.270  69.310  1.00  0.00           H
HETATM 4420 C310 POPEX 127      95.180  47.770  69.420  1.00  0.00           C
HETATM 4421 H10X POPEX 127      95.950  47.180  68.890  1.00  0.00           H
HETATM 4422 H10Y POPEX 127      95.610  48.320  70.290  1.00  0.00           H
HETATM 4423 C311 POPEX 127      94.660  48.920  68.530  1.00  0.00           C
HETATM 4424 H11X POPEX 127      95.570  49.500  68.280  1.00  0.00           H
HETATM 4425 H11Y POPEX 127      93.990  49.570  69.130  1.00  0.00           H
HETATM 4426 C312 POPEX 127      94.230  48.450  67.190  1.00  0.00           C
HETATM 4427 H12X POPEX 127      93.340  47.800  67.320  1.00  0.00           H
HETATM 4428 H12Y POPEX 127      94.990  47.930  66.580  1.00  0.00           H
HETATM 4429 C313 POPEX 127      93.740  49.640  66.330  1.00  0.00           C
HETATM 4430 H13X POPEX 127      94.560  50.320  66.030  1.00  0.00           H
HETATM 4431 H13Y POPEX 127      93.050  50.220  66.980  1.00  0.00           H
HETATM 4432 C314 POPEX 127      93.080  49.240  65.030  1.00  0.00           C
HETATM 4433 H14X POPEX 127      93.760  49.310  64.160  1.00  0.00           H
HETATM 4434 H14Y POPEX 127      92.280  50.010  64.910  1.00  0.00           H
HETATM 4435 C315 POPEX 127      92.420  47.890  64.850  1.00  0.00           C
HETATM 4436 H15X POPEX 127      91.630  47.690  65.610  1.00  0.00           H
HETATM 4437 H15Y POPEX 127      93.260  47.210  65.100  1.00  0.00           H
HETATM 4438 C316 POPEX 127      91.890  47.650  63.480  1.00  0.00           C
HETATM 4439 H16X POPEX 127      91.370  48.550  63.090  1.00  0.00           H
HETATM 4440 H16Y POPEX 127      91.270  46.740  63.360  1.00  0.00           H
HETATM 4441 H16Z POPEX 127      92.760  47.530  62.800  1.00  0.00           H
HETATM 4442  N   POPEY 128      48.290  27.050  89.200  1.00  0.00           N
HETATM 4443  HN1 POPEY 128      49.290  27.290  89.050  1.00  0.00           H
HETATM 4444  HN2 POPEY 128      48.150  27.340  90.200  1.00  0.00           H
HETATM 4445  HN3 POPEY 128      48.300  26.020  89.140  1.00  0.00           H
HETATM 4446  C12 POPEY 128      47.260  27.660  88.230  1.00  0.00           C
HETATM 4447 H12A POPEY 128      47.600  27.290  87.240  1.00  0.00           H
HETATM 4448 H12B POPEY 128      47.220  28.760  88.330  1.00  0.00           H
HETATM 4449  C11 POPEY 128      45.870  27.060  88.750  1.00  0.00           C
HETATM 4450 H11A POPEY 128      45.010  27.440  88.150  1.00  0.00           H
HETATM 4451 H11B POPEY 128      45.740  27.480  89.770  1.00  0.00           H
HETATM 4452  P   POPEY 128      44.640  24.790  88.910  1.00  0.00           P
HETATM 4453  O13 POPEY 128      43.490  25.590  89.230  1.00  0.00           O
HETATM 4454  O14 POPEY 128      44.830  23.590  89.830  1.00  0.00           O
HETATM 4455  O11 POPEY 128      44.480  24.150  87.480  1.00  0.00           O
HETATM 4456  O12 POPEY 128      45.930  25.630  88.680  1.00  0.00           O
HETATM 4457  C1  POPEY 128      44.460  25.060  86.340  1.00  0.00           C
HETATM 4458  HA  POPEY 128      45.490  25.360  86.070  1.00  0.00           H
HETATM 4459  HB  POPEY 128      43.900  25.970  86.640  1.00  0.00           H
HETATM 4460  C2  POPEY 128      43.800  24.440  85.080  1.00  0.00           C
HETATM 4461  HS  POPEY 128      42.880  23.910  85.420  1.00  0.00           H
HETATM 4462  O21 POPEY 128      44.820  23.690  84.430  1.00  0.00           O
HETATM 4463  C21 POPEY 128      44.440  22.580  83.950  1.00  0.00           C
HETATM 4464  O22 POPEY 128      43.320  22.030  84.110  1.00  0.00           O
HETATM 4465  C22 POPEY 128      45.570  21.910  83.230  1.00  0.00           C
HETATM 4466  H2R POPEY 128      45.610  20.830  83.500  1.00  0.00           H
HETATM 4467  H2S POPEY 128      46.580  22.270  83.520  1.00  0.00           H
HETATM 4468  C3  POPEY 128      43.280  25.560  84.130  1.00  0.00           C
HETATM 4469  HX  POPEY 128      44.230  26.100  83.910  1.00  0.00           H
HETATM 4470  HY  POPEY 128      42.540  26.120  84.740  1.00  0.00           H
HETATM 4471  O31 POPEY 128      42.750  24.890  82.960  1.00  0.00           O
HETATM 4472  C31 POPEY 128      41.670  25.400  82.560  1.00  0.00           C
HETATM 4473  O32 POPEY 128      41.050  26.440  82.930  1.00  0.00           O
HETATM 4474  C32 POPEY 128      41.140  24.440  81.520  1.00  0.00           C
HETATM 4475  H2X POPEY 128      40.060  24.270  81.700  1.00  0.00           H
HETATM 4476  H2Y POPEY 128      41.600  23.440  81.710  1.00  0.00           H
HETATM 4477  C23 POPEY 128      45.520  22.050  81.720  1.00  0.00           C
HETATM 4478  H3R POPEY 128      44.490  21.940  81.310  1.00  0.00           H
HETATM 4479  H3S POPEY 128      46.100  21.220  81.280  1.00  0.00           H
HETATM 4480  C24 POPEY 128      46.250  23.380  81.170  1.00  0.00           C
HETATM 4481  H4R POPEY 128      47.300  23.550  81.500  1.00  0.00           H
HETATM 4482  H4S POPEY 128      45.700  24.160  81.750  1.00  0.00           H
HETATM 4483  C25 POPEY 128      45.960  23.740  79.700  1.00  0.00           C
HETATM 4484  H5R POPEY 128      45.930  24.830  79.480  1.00  0.00           H
HETATM 4485  H5S POPEY 128      44.950  23.370  79.410  1.00  0.00           H
HETATM 4486  C26 POPEY 128      46.990  23.050  78.760  1.00  0.00           C
HETATM 4487  H6R POPEY 128      46.870  21.950  78.880  1.00  0.00           H
HETATM 4488  H6S POPEY 128      48.040  23.370  78.970  1.00  0.00           H
HETATM 4489  C27 POPEY 128      46.550  23.220  77.270  1.00  0.00           C
HETATM 4490  H7R POPEY 128      46.600  24.260  76.890  1.00  0.00           H
HETATM 4491  H7S POPEY 128      45.500  22.910  77.090  1.00  0.00           H
HETATM 4492  C28 POPEY 128      47.410  22.430  76.320  1.00  0.00           C
HETATM 4493  H8R POPEY 128      47.390  21.420  76.780  1.00  0.00           H
HETATM 4494  H8S POPEY 128      48.430  22.820  76.480  1.00  0.00           H
HETATM 4495  C29 POPEY 128      46.890  22.320  74.890  1.00  0.00           C
HETATM 4496  H91 POPEY 128      45.800  22.200  74.780  1.00  0.00           H
HETATM 4497 C210 POPEY 128      47.640  22.620  73.810  1.00  0.00           C
HETATM 4498 H101 POPEY 128      47.250  22.270  72.840  1.00  0.00           H
HETATM 4499 C211 POPEY 128      49.120  22.810  73.900  1.00  0.00           C
HETATM 4500 H11R POPEY 128      49.630  22.060  74.530  1.00  0.00           H
HETATM 4501 H11S POPEY 128      49.460  23.840  74.140  1.00  0.00           H
HETATM 4502 C212 POPEY 128      49.480  22.420  72.410  1.00  0.00           C
HETATM 4503 H12R POPEY 128      49.010  21.450  72.140  1.00  0.00           H
HETATM 4504 H12S POPEY 128      50.590  22.380  72.350  1.00  0.00           H
HETATM 4505 C213 POPEY 128      49.160  23.480  71.340  1.00  0.00           C
HETATM 4506 H13R POPEY 128      49.890  24.300  71.500  1.00  0.00           H
HETATM 4507 H13S POPEY 128      48.180  23.980  71.470  1.00  0.00           H
HETATM 4508 C214 POPEY 128      49.220  22.950  69.920  1.00  0.00           C
HETATM 4509 H14R POPEY 128      48.430  22.180  69.830  1.00  0.00           H
HETATM 4510 H14S POPEY 128      50.250  22.540  69.810  1.00  0.00           H
HETATM 4511 C215 POPEY 128      49.010  24.040  68.800  1.00  0.00           C
HETATM 4512 H15R POPEY 128      49.850  24.760  68.960  1.00  0.00           H
HETATM 4513 H15S POPEY 128      48.030  24.550  68.940  1.00  0.00           H
HETATM 4514 C216 POPEY 128      49.250  23.580  67.360  1.00  0.00           C
HETATM 4515 H16R POPEY 128      49.030  24.540  66.850  1.00  0.00           H
HETATM 4516 H16S POPEY 128      48.500  22.780  67.160  1.00  0.00           H
HETATM 4517 C217 POPEY 128      50.580  22.950  67.000  1.00  0.00           C
HETATM 4518 H17R POPEY 128      50.590  22.630  65.930  1.00  0.00           H
HETATM 4519 H17S POPEY 128      50.820  22.090  67.660  1.00  0.00           H
HETATM 4520 C218 POPEY 128      51.680  24.020  67.150  1.00  0.00           C
HETATM 4521 H18R POPEY 128      51.940  24.150  68.220  1.00  0.00           H
HETATM 4522 H18S POPEY 128      51.480  25.010  66.700  1.00  0.00           H
HETATM 4523 H18T POPEY 128      52.610  23.670  66.650  1.00  0.00           H
HETATM 4524  C33 POPEY 128      41.350  25.030  80.130  1.00  0.00           C
HETATM 4525  H3X POPEY 128      42.300  25.580  79.990  1.00  0.00           H
HETATM 4526  H3Y POPEY 128      40.440  25.640  79.940  1.00  0.00           H
HETATM 4527  C34 POPEY 128      41.480  23.920  79.070  1.00  0.00           C
HETATM 4528  H4X POPEY 128      40.580  23.280  78.980  1.00  0.00           H
HETATM 4529  H4Y POPEY 128      42.330  23.250  79.330  1.00  0.00           H
HETATM 4530  C35 POPEY 128      41.520  24.500  77.640  1.00  0.00           C
HETATM 4531  H5X POPEY 128      42.310  25.270  77.540  1.00  0.00           H
HETATM 4532  H5Y POPEY 128      40.580  25.090  77.540  1.00  0.00           H
HETATM 4533  C36 POPEY 128      41.650  23.470  76.530  1.00  0.00           C
HETATM 4534  H6X POPEY 128      40.790  22.780  76.420  1.00  0.00           H
HETATM 4535  H6Y POPEY 128      42.550  22.860  76.750  1.00  0.00           H
HETATM 4536  C37 POPEY 128      41.870  24.250  75.210  1.00  0.00           C
HETATM 4537  H7X POPEY 128      41.070  24.990  75.030  1.00  0.00           H
HETATM 4538  H7Y POPEY 128      41.880  23.430  74.460  1.00  0.00           H
HETATM 4539  C38 POPEY 128      43.220  24.930  75.280  1.00  0.00           C
HETATM 4540  H8X POPEY 128      43.990  24.190  75.550  1.00  0.00           H
HETATM 4541  H8Y POPEY 128      43.200  25.840  75.930  1.00  0.00           H
HETATM 4542  C39 POPEY 128      43.610  25.340  73.850  1.00  0.00           C
HETATM 4543  H9X POPEY 128      42.760  25.990  73.550  1.00  0.00           H
HETATM 4544  H9Y POPEY 128      43.750  24.400  73.270  1.00  0.00           H
HETATM 4545 C310 POPEY 128      44.810  26.300  73.880  1.00  0.00           C
HETATM 4546 H10X POPEY 128      45.600  25.780  74.470  1.00  0.00           H
HETATM 4547 H10Y POPEY 128      44.420  27.210  74.380  1.00  0.00           H
HETATM 4548 C311 POPEY 128      45.390  26.540  72.490  1.00  0.00           C
HETATM 4549 H11X POPEY 128      45.660  25.580  72.000  1.00  0.00           H
HETATM 4550 H11Y POPEY 128      46.350  27.090  72.540  1.00  0.00           H
HETATM 4551 C312 POPEY 128      44.270  27.090  71.530  1.00  0.00           C
HETATM 4552 H12X POPEY 128      43.510  26.280  71.480  1.00  0.00           H
HETATM 4553 H12Y POPEY 128      44.940  27.140  70.650  1.00  0.00           H
HETATM 4554 C313 POPEY 128      43.710  28.530  71.830  1.00  0.00           C
HETATM 4555 H13X POPEY 128      44.560  29.250  71.910  1.00  0.00           H
HETATM 4556 H13Y POPEY 128      43.120  28.480  72.770  1.00  0.00           H
HETATM 4557 C314 POPEY 128      42.630  29.060  70.750  1.00  0.00           C
HETATM 4558 H14X POPEY 128      42.050  29.810  71.320  1.00  0.00           H
HETATM 4559 H14Y POPEY 128      41.870  28.300  70.450  1.00  0.00           H
HETATM 4560 C315 POPEY 128      43.400  29.630  69.540  1.00  0.00           C
HETATM 4561 H15X POPEY 128      44.360  30.020  69.930  1.00  0.00           H
HETATM 4562 H15Y POPEY 128      42.890  30.550  69.170  1.00  0.00           H
HETATM 4563 C316 POPEY 128      43.570  28.570  68.370  1.00  0.00           C
HETATM 4564 H16X POPEY 128      42.580  28.520  67.870  1.00  0.00           H
HETATM 4565 H16Y POPEY 128      43.890  27.560  68.720  1.00  0.00           H
HETATM 4566 H16Z POPEY 128      44.280  29.060  67.670  1.00  0.00           H
HETATM 4567  N   POPEZ 129      62.100  71.810  91.220  1.00  0.00           N
HETATM 4568  HN1 POPEZ 129      62.260  70.930  91.750  1.00  0.00           H
HETATM 4569  HN2 POPEZ 129      63.030  72.080  90.840  1.00  0.00           H
HETATM 4570  HN3 POPEZ 129      61.880  72.650  91.780  1.00  0.00           H
HETATM 4571  C12 POPEZ 129      61.000  71.740  90.170  1.00  0.00           C
HETATM 4572 H12A POPEZ 129      60.840  72.770  89.790  1.00  0.00           H
HETATM 4573 H12B POPEZ 129      60.060  71.320  90.560  1.00  0.00           H
HETATM 4574  C11 POPEZ 129      61.420  70.810  88.990  1.00  0.00           C
HETATM 4575 H11A POPEZ 129      62.400  71.130  88.590  1.00  0.00           H
HETATM 4576 H11B POPEZ 129      60.740  70.960  88.120  1.00  0.00           H
HETATM 4577  P   POPEZ 129      60.490  68.320  89.230  1.00  0.00           P
HETATM 4578  O13 POPEZ 129      59.350  68.520  90.180  1.00  0.00           O
HETATM 4579  O14 POPEZ 129      61.060  66.950  89.230  1.00  0.00           O
HETATM 4580  O11 POPEZ 129      59.910  68.660  87.830  1.00  0.00           O
HETATM 4581  O12 POPEZ 129      61.550  69.450  89.430  1.00  0.00           O
HETATM 4582  C1  POPEZ 129      60.750  68.480  86.680  1.00  0.00           C
HETATM 4583  HA  POPEZ 129      61.720  69.000  86.810  1.00  0.00           H
HETATM 4584  HB  POPEZ 129      60.340  69.050  85.810  1.00  0.00           H
HETATM 4585  C2  POPEZ 129      60.850  66.990  86.150  1.00  0.00           C
HETATM 4586  HS  POPEZ 129      61.540  66.460  86.850  1.00  0.00           H
HETATM 4587  O21 POPEZ 129      61.320  66.900  84.770  1.00  0.00           O
HETATM 4588  C21 POPEZ 129      62.570  67.240  84.690  1.00  0.00           C
HETATM 4589  O22 POPEZ 129      63.310  67.500  85.630  1.00  0.00           O
HETATM 4590  C22 POPEZ 129      63.100  67.070  83.270  1.00  0.00           C
HETATM 4591  H2R POPEZ 129      64.010  66.440  83.340  1.00  0.00           H
HETATM 4592  H2S POPEZ 129      63.430  68.090  82.970  1.00  0.00           H
HETATM 4593  C3  POPEZ 129      59.460  66.360  86.240  1.00  0.00           C
HETATM 4594  HX  POPEZ 129      58.700  67.060  85.850  1.00  0.00           H
HETATM 4595  HY  POPEZ 129      59.200  66.070  87.280  1.00  0.00           H
HETATM 4596  O31 POPEZ 129      59.280  65.170  85.330  1.00  0.00           O
HETATM 4597  C31 POPEZ 129      59.700  64.000  85.820  1.00  0.00           C
HETATM 4598  O32 POPEZ 129      59.930  63.790  86.990  1.00  0.00           O
HETATM 4599  C32 POPEZ 129      59.800  63.020  84.670  1.00  0.00           C
HETATM 4600  H2X POPEZ 129      59.710  63.680  83.780  1.00  0.00           H
HETATM 4601  H2Y POPEZ 129      58.860  62.450  84.810  1.00  0.00           H
HETATM 4602  C23 POPEZ 129      62.040  66.340  82.380  1.00  0.00           C
HETATM 4603  H3R POPEZ 129      61.090  66.910  82.360  1.00  0.00           H
HETATM 4604  H3S POPEZ 129      61.930  65.300  82.770  1.00  0.00           H
HETATM 4605  C24 POPEZ 129      62.410  66.390  80.950  1.00  0.00           C
HETATM 4606  H4R POPEZ 129      62.280  67.480  80.760  1.00  0.00           H
HETATM 4607  H4S POPEZ 129      61.660  65.900  80.290  1.00  0.00           H
HETATM 4608  C25 POPEZ 129      63.860  66.000  80.610  1.00  0.00           C
HETATM 4609  H5R POPEZ 129      63.990  64.950  80.940  1.00  0.00           H
HETATM 4610  H5S POPEZ 129      64.580  66.690  81.100  1.00  0.00           H
HETATM 4611  C26 POPEZ 129      64.080  66.160  79.100  1.00  0.00           C
HETATM 4612  H6R POPEZ 129      63.910  67.220  78.810  1.00  0.00           H
HETATM 4613  H6S POPEZ 129      63.220  65.710  78.560  1.00  0.00           H
HETATM 4614  C27 POPEZ 129      65.350  65.540  78.530  1.00  0.00           C
HETATM 4615  H7R POPEZ 129      65.650  64.590  79.010  1.00  0.00           H
HETATM 4616  H7S POPEZ 129      66.190  66.210  78.840  1.00  0.00           H
HETATM 4617  C28 POPEZ 129      65.280  65.230  77.030  1.00  0.00           C
HETATM 4618  H8R POPEZ 129      66.290  64.850  76.760  1.00  0.00           H
HETATM 4619  H8S POPEZ 129      65.050  66.170  76.490  1.00  0.00           H
HETATM 4620  C29 POPEZ 129      64.260  64.110  76.780  1.00  0.00           C
HETATM 4621  H91 POPEZ 129      64.430  63.360  77.560  1.00  0.00           H
HETATM 4622 C210 POPEZ 129      63.320  63.980  75.800  1.00  0.00           C
HETATM 4623 H101 POPEZ 129      62.810  63.000  75.780  1.00  0.00           H
HETATM 4624 C211 POPEZ 129      63.050  64.900  74.620  1.00  0.00           C
HETATM 4625 H11R POPEZ 129      62.950  64.250  73.720  1.00  0.00           H
HETATM 4626 H11S POPEZ 129      63.960  65.500  74.440  1.00  0.00           H
HETATM 4627 C212 POPEZ 129      61.870  65.790  74.870  1.00  0.00           C
HETATM 4628 H12R POPEZ 129      62.090  66.480  75.710  1.00  0.00           H
HETATM 4629 H12S POPEZ 129      60.980  65.170  75.130  1.00  0.00           H
HETATM 4630 C213 POPEZ 129      61.510  66.590  73.600  1.00  0.00           C
HETATM 4631 H13R POPEZ 129      62.250  67.380  73.370  1.00  0.00           H
HETATM 4632 H13S POPEZ 129      60.560  67.110  73.860  1.00  0.00           H
HETATM 4633 C214 POPEZ 129      61.080  65.670  72.480  1.00  0.00           C
HETATM 4634 H14R POPEZ 129      60.650  64.730  72.890  1.00  0.00           H
HETATM 4635 H14S POPEZ 129      61.950  65.340  71.880  1.00  0.00           H
HETATM 4636 C215 POPEZ 129      60.140  66.350  71.520  1.00  0.00           C
HETATM 4637 H15R POPEZ 129      60.560  67.300  71.140  1.00  0.00           H
HETATM 4638 H15S POPEZ 129      59.260  66.600  72.150  1.00  0.00           H
HETATM 4639 C216 POPEZ 129      59.770  65.440  70.310  1.00  0.00           C
HETATM 4640 H16R POPEZ 129      58.690  65.450  70.050  1.00  0.00           H
HETATM 4641 H16S POPEZ 129      60.020  64.390  70.570  1.00  0.00           H
HETATM 4642 C217 POPEZ 129      60.490  65.810  69.000  1.00  0.00           C
HETATM 4643 H17R POPEZ 129      61.050  66.760  69.140  1.00  0.00           H
HETATM 4644 H17S POPEZ 129      59.810  66.130  68.180  1.00  0.00           H
HETATM 4645 C218 POPEZ 129      61.610  64.800  68.560  1.00  0.00           C
HETATM 4646 H18R POPEZ 129      61.900  65.130  67.540  1.00  0.00           H
HETATM 4647 H18S POPEZ 129      61.230  63.760  68.490  1.00  0.00           H
HETATM 4648 H18T POPEZ 129      62.530  64.730  69.180  1.00  0.00           H
HETATM 4649  C33 POPEZ 129      61.180  62.320  84.540  1.00  0.00           C
HETATM 4650  H3X POPEZ 129      61.390  61.820  85.500  1.00  0.00           H
HETATM 4651  H3Y POPEZ 129      62.020  63.030  84.350  1.00  0.00           H
HETATM 4652  C34 POPEZ 129      61.240  61.410  83.320  1.00  0.00           C
HETATM 4653  H4X POPEZ 129      60.280  60.850  83.320  1.00  0.00           H
HETATM 4654  H4Y POPEZ 129      61.890  60.530  83.470  1.00  0.00           H
HETATM 4655  C35 POPEZ 129      61.440  62.240  82.050  1.00  0.00           C
HETATM 4656  H5X POPEZ 129      62.350  61.820  81.580  1.00  0.00           H
HETATM 4657  H5Y POPEZ 129      61.520  63.330  82.250  1.00  0.00           H
HETATM 4658  C36 POPEZ 129      60.220  61.980  81.100  1.00  0.00           C
HETATM 4659  H6X POPEZ 129      59.300  62.240  81.660  1.00  0.00           H
HETATM 4660  H6Y POPEZ 129      60.080  60.940  80.740  1.00  0.00           H
HETATM 4661  C37 POPEZ 129      60.340  62.940  79.920  1.00  0.00           C
HETATM 4662  H7X POPEZ 129      61.360  62.780  79.490  1.00  0.00           H
HETATM 4663  H7Y POPEZ 129      60.310  64.010  80.210  1.00  0.00           H
HETATM 4664  C38 POPEZ 129      59.320  62.610  78.810  1.00  0.00           C
HETATM 4665  H8X POPEZ 129      58.360  62.960  79.240  1.00  0.00           H
HETATM 4666  H8Y POPEZ 129      59.250  61.530  78.570  1.00  0.00           H
HETATM 4667  C39 POPEZ 129      59.730  63.430  77.590  1.00  0.00           C
HETATM 4668  H9X POPEZ 129      60.770  63.120  77.340  1.00  0.00           H
HETATM 4669  H9Y POPEZ 129      59.950  64.430  78.030  1.00  0.00           H
HETATM 4670 C310 POPEZ 129      58.700  63.460  76.500  1.00  0.00           C
HETATM 4671 H10X POPEZ 129      58.770  64.400  75.920  1.00  0.00           H
HETATM 4672 H10Y POPEZ 129      57.740  63.260  77.020  1.00  0.00           H
HETATM 4673 C311 POPEZ 129      58.650  62.370  75.430  1.00  0.00           C
HETATM 4674 H11X POPEZ 129      57.740  62.520  74.810  1.00  0.00           H
HETATM 4675 H11Y POPEZ 129      58.390  61.370  75.840  1.00  0.00           H
HETATM 4676 C312 POPEZ 129      59.960  62.280  74.690  1.00  0.00           C
HETATM 4677 H12X POPEZ 129      60.790  61.950  75.350  1.00  0.00           H
HETATM 4678 H12Y POPEZ 129      60.200  63.330  74.420  1.00  0.00           H
HETATM 4679 C313 POPEZ 129      59.870  61.440  73.440  1.00  0.00           C
HETATM 4680 H13X POPEZ 129      59.230  62.000  72.710  1.00  0.00           H
HETATM 4681 H13Y POPEZ 129      59.420  60.460  73.720  1.00  0.00           H
HETATM 4682 C314 POPEZ 129      61.270  61.190  72.780  1.00  0.00           C
HETATM 4683 H14X POPEZ 129      61.960  61.020  73.640  1.00  0.00           H
HETATM 4684 H14Y POPEZ 129      61.510  62.090  72.180  1.00  0.00           H
HETATM 4685 C315 POPEZ 129      61.320  59.970  71.850  1.00  0.00           C
HETATM 4686 H15X POPEZ 129      60.340  60.000  71.330  1.00  0.00           H
HETATM 4687 H15Y POPEZ 129      61.330  59.030  72.440  1.00  0.00           H
HETATM 4688 C316 POPEZ 129      62.470  59.990  70.850  1.00  0.00           C
HETATM 4689 H16X POPEZ 129      63.380  59.790  71.460  1.00  0.00           H
HETATM 4690 H16Y POPEZ 129      62.540  60.980  70.360  1.00  0.00           H
HETATM 4691 H16Z POPEZ 129      62.360  59.190  70.090  1.00  0.00           H
HETATM 4692  N   POPEa 130      31.760  51.420  86.700  1.00  0.00           N
HETATM 4693  HN1 POPEa 130      32.720  51.540  87.060  1.00  0.00           H
HETATM 4694  HN2 POPEa 130      31.700  51.920  85.790  1.00  0.00           H
HETATM 4695  HN3 POPEa 130      31.130  51.920  87.350  1.00  0.00           H
HETATM 4696  C12 POPEa 130      31.270  49.990  86.570  1.00  0.00           C
HETATM 4697 H12A POPEa 130      30.320  49.880  86.000  1.00  0.00           H
HETATM 4698 H12B POPEa 130      31.250  49.630  87.620  1.00  0.00           H
HETATM 4699  C11 POPEa 130      32.240  49.130  85.710  1.00  0.00           C
HETATM 4700 H11A POPEa 130      32.360  49.520  84.680  1.00  0.00           H
HETATM 4701 H11B POPEa 130      31.960  48.070  85.560  1.00  0.00           H
HETATM 4702  P   POPEa 130      34.240  48.150  87.060  1.00  0.00           P
HETATM 4703  O13 POPEa 130      33.270  47.420  87.930  1.00  0.00           O
HETATM 4704  O14 POPEa 130      35.470  48.620  87.700  1.00  0.00           O
HETATM 4705  O11 POPEa 130      34.660  47.090  85.940  1.00  0.00           O
HETATM 4706  O12 POPEa 130      33.520  49.360  86.310  1.00  0.00           O
HETATM 4707  C1  POPEa 130      35.980  47.060  85.410  1.00  0.00           C
HETATM 4708  HA  POPEa 130      36.660  46.830  86.260  1.00  0.00           H
HETATM 4709  HB  POPEa 130      36.220  48.090  85.040  1.00  0.00           H
HETATM 4710  C2  POPEa 130      36.080  46.080  84.160  1.00  0.00           C
HETATM 4711  HS  POPEa 130      37.080  46.170  83.690  1.00  0.00           H
HETATM 4712  O21 POPEa 130      35.030  46.140  83.200  1.00  0.00           O
HETATM 4713  C21 POPEa 130      35.110  47.200  82.390  1.00  0.00           C
HETATM 4714  O22 POPEa 130      36.040  47.990  82.190  1.00  0.00           O
HETATM 4715  C22 POPEa 130      33.860  47.150  81.540  1.00  0.00           C
HETATM 4716  H2R POPEa 130      33.010  47.470  82.180  1.00  0.00           H
HETATM 4717  H2S POPEa 130      33.660  46.110  81.180  1.00  0.00           H
HETATM 4718  C3  POPEa 130      36.110  44.620  84.590  1.00  0.00           C
HETATM 4719  HX  POPEa 130      35.060  44.440  84.900  1.00  0.00           H
HETATM 4720  HY  POPEa 130      36.790  44.530  85.460  1.00  0.00           H
HETATM 4721  O31 POPEa 130      36.370  43.770  83.460  1.00  0.00           O
HETATM 4722  C31 POPEa 130      37.270  42.740  83.750  1.00  0.00           C
HETATM 4723  O32 POPEa 130      37.850  42.680  84.800  1.00  0.00           O
HETATM 4724  C32 POPEa 130      37.580  41.900  82.560  1.00  0.00           C
HETATM 4725  H2X POPEa 130      38.210  42.520  81.890  1.00  0.00           H
HETATM 4726  H2Y POPEa 130      36.620  41.750  82.030  1.00  0.00           H
HETATM 4727  C23 POPEa 130      34.020  48.100  80.310  1.00  0.00           C
HETATM 4728  H3R POPEa 130      34.870  47.870  79.630  1.00  0.00           H
HETATM 4729  H3S POPEa 130      34.320  49.100  80.690  1.00  0.00           H
HETATM 4730  C24 POPEa 130      32.730  48.370  79.560  1.00  0.00           C
HETATM 4731  H4R POPEa 130      32.920  49.210  78.860  1.00  0.00           H
HETATM 4732  H4S POPEa 130      31.940  48.760  80.240  1.00  0.00           H
HETATM 4733  C25 POPEa 130      32.100  47.110  78.880  1.00  0.00           C
HETATM 4734  H5R POPEa 130      31.260  47.400  78.210  1.00  0.00           H
HETATM 4735  H5S POPEa 130      31.610  46.500  79.680  1.00  0.00           H
HETATM 4736  C26 POPEa 130      33.020  46.190  78.120  1.00  0.00           C
HETATM 4737  H6R POPEa 130      32.490  45.450  77.490  1.00  0.00           H
HETATM 4738  H6S POPEa 130      33.650  45.540  78.770  1.00  0.00           H
HETATM 4739  C27 POPEa 130      34.050  46.920  77.130  1.00  0.00           C
HETATM 4740  H7R POPEa 130      34.690  47.620  77.710  1.00  0.00           H
HETATM 4741  H7S POPEa 130      33.400  47.660  76.600  1.00  0.00           H
HETATM 4742  C28 POPEa 130      34.830  46.050  76.200  1.00  0.00           C
HETATM 4743  H8R POPEa 130      34.130  45.510  75.520  1.00  0.00           H
HETATM 4744  H8S POPEa 130      35.370  45.190  76.640  1.00  0.00           H
HETATM 4745  C29 POPEa 130      35.910  46.880  75.460  1.00  0.00           C
HETATM 4746  H91 POPEa 130      36.080  47.910  75.790  1.00  0.00           H
HETATM 4747 C210 POPEa 130      36.580  46.390  74.400  1.00  0.00           C
HETATM 4748 H101 POPEa 130      37.290  47.030  73.860  1.00  0.00           H
HETATM 4749 C211 POPEa 130      36.360  45.100  73.700  1.00  0.00           C
HETATM 4750 H11R POPEa 130      35.930  45.230  72.680  1.00  0.00           H
HETATM 4751 H11S POPEa 130      35.550  44.580  74.250  1.00  0.00           H
HETATM 4752 C212 POPEa 130      37.560  44.270  73.520  1.00  0.00           C
HETATM 4753 H12R POPEa 130      37.210  43.240  73.280  1.00  0.00           H
HETATM 4754 H12S POPEa 130      37.920  44.130  74.560  1.00  0.00           H
HETATM 4755 C213 POPEa 130      38.480  44.810  72.500  1.00  0.00           C
HETATM 4756 H13R POPEa 130      38.860  45.800  72.820  1.00  0.00           H
HETATM 4757 H13S POPEa 130      37.970  44.890  71.520  1.00  0.00           H
HETATM 4758 C214 POPEa 130      39.580  43.810  72.160  1.00  0.00           C
HETATM 4759 H14R POPEa 130      39.220  42.880  71.650  1.00  0.00           H
HETATM 4760 H14S POPEa 130      40.110  43.460  73.070  1.00  0.00           H
HETATM 4761 C215 POPEa 130      40.590  44.410  71.190  1.00  0.00           C
HETATM 4762 H15R POPEa 130      41.540  43.830  71.160  1.00  0.00           H
HETATM 4763 H15S POPEa 130      40.880  45.440  71.470  1.00  0.00           H
HETATM 4764 C216 POPEa 130      39.990  44.490  69.800  1.00  0.00           C
HETATM 4765 H16R POPEa 130      39.470  45.480  69.740  1.00  0.00           H
HETATM 4766 H16S POPEa 130      39.360  43.580  69.670  1.00  0.00           H
HETATM 4767 C217 POPEa 130      41.080  44.510  68.710  1.00  0.00           C
HETATM 4768 H17R POPEa 130      41.510  43.510  68.510  1.00  0.00           H
HETATM 4769 H17S POPEa 130      41.820  45.260  69.080  1.00  0.00           H
HETATM 4770 C218 POPEa 130      40.590  44.900  67.330  1.00  0.00           C
HETATM 4771 H18R POPEa 130      39.950  44.070  66.970  1.00  0.00           H
HETATM 4772 H18S POPEa 130      41.380  44.980  66.550  1.00  0.00           H
HETATM 4773 H18T POPEa 130      39.980  45.830  67.450  1.00  0.00           H
HETATM 4774  C33 POPEa 130      38.270  40.570  82.870  1.00  0.00           C
HETATM 4775  H3X POPEa 130      37.680  39.760  83.350  1.00  0.00           H
HETATM 4776  H3Y POPEa 130      39.120  40.700  83.570  1.00  0.00           H
HETATM 4777  C34 POPEa 130      38.880  39.940  81.550  1.00  0.00           C
HETATM 4778  H4X POPEa 130      39.410  38.980  81.710  1.00  0.00           H
HETATM 4779  H4Y POPEa 130      39.590  40.610  81.020  1.00  0.00           H
HETATM 4780  C35 POPEa 130      37.680  39.470  80.690  1.00  0.00           C
HETATM 4781  H5X POPEa 130      37.010  40.320  80.420  1.00  0.00           H
HETATM 4782  H5Y POPEa 130      37.140  38.730  81.320  1.00  0.00           H
HETATM 4783  C36 POPEa 130      38.090  38.780  79.410  1.00  0.00           C
HETATM 4784  H6X POPEa 130      38.540  37.770  79.510  1.00  0.00           H
HETATM 4785  H6Y POPEa 130      39.010  39.270  79.020  1.00  0.00           H
HETATM 4786  C37 POPEa 130      36.850  38.610  78.400  1.00  0.00           C
HETATM 4787  H7X POPEa 130      36.570  39.520  77.840  1.00  0.00           H
HETATM 4788  H7Y POPEa 130      35.950  38.260  78.970  1.00  0.00           H
HETATM 4789  C38 POPEa 130      37.230  37.540  77.360  1.00  0.00           C
HETATM 4790  H8X POPEa 130      37.180  36.610  77.970  1.00  0.00           H
HETATM 4791  H8Y POPEa 130      38.270  37.730  77.010  1.00  0.00           H
HETATM 4792  C39 POPEa 130      36.200  37.350  76.210  1.00  0.00           C
HETATM 4793  H9X POPEa 130      36.480  38.110  75.460  1.00  0.00           H
HETATM 4794  H9Y POPEa 130      35.150  37.500  76.540  1.00  0.00           H
HETATM 4795 C310 POPEa 130      36.470  35.930  75.650  1.00  0.00           C
HETATM 4796 H10X POPEa 130      36.340  35.200  76.480  1.00  0.00           H
HETATM 4797 H10Y POPEa 130      37.560  35.860  75.420  1.00  0.00           H
HETATM 4798 C311 POPEa 130      35.480  35.470  74.610  1.00  0.00           C
HETATM 4799 H11X POPEa 130      34.510  35.300  75.120  1.00  0.00           H
HETATM 4800 H11Y POPEa 130      35.900  34.540  74.190  1.00  0.00           H
HETATM 4801 C312 POPEa 130      35.370  36.500  73.470  1.00  0.00           C
HETATM 4802 H12X POPEa 130      36.330  36.670  72.950  1.00  0.00           H
HETATM 4803 H12Y POPEa 130      35.060  37.520  73.760  1.00  0.00           H
HETATM 4804 C313 POPEa 130      34.390  36.210  72.400  1.00  0.00           C
HETATM 4805 H13X POPEa 130      34.520  37.000  71.620  1.00  0.00           H
HETATM 4806 H13Y POPEa 130      33.400  36.140  72.890  1.00  0.00           H
HETATM 4807 C314 POPEa 130      34.630  34.790  71.710  1.00  0.00           C
HETATM 4808 H14X POPEa 130      34.700  34.000  72.490  1.00  0.00           H
HETATM 4809 H14Y POPEa 130      35.660  34.710  71.300  1.00  0.00           H
HETATM 4810 C315 POPEa 130      33.680  34.260  70.650  1.00  0.00           C
HETATM 4811 H15X POPEa 130      32.610  34.170  70.960  1.00  0.00           H
HETATM 4812 H15Y POPEa 130      34.000  33.250  70.310  1.00  0.00           H
HETATM 4813 C316 POPEa 130      33.660  35.130  69.380  1.00  0.00           C
HETATM 4814 H16X POPEa 130      34.630  35.060  68.840  1.00  0.00           H
HETATM 4815 H16Y POPEa 130      33.510  36.170  69.760  1.00  0.00           H
HETATM 4816 H16Z POPEa 130      32.890  34.760  68.680  1.00  0.00           H
HETATM 4817  N   POPEb 131      19.800  80.620  89.180  1.00  0.00           N
HETATM 4818  HN1 POPEb 131      20.290  81.450  88.800  1.00  0.00           H
HETATM 4819  HN2 POPEb 131      19.900  79.880  88.450  1.00  0.00           H
HETATM 4820  HN3 POPEb 131      18.830  80.910  89.410  1.00  0.00           H
HETATM 4821  C12 POPEb 131      20.580  80.090  90.400  1.00  0.00           C
HETATM 4822 H12A POPEb 131      20.310  80.670  91.300  1.00  0.00           H
HETATM 4823 H12B POPEb 131      21.670  80.270  90.270  1.00  0.00           H
HETATM 4824  C11 POPEb 131      20.350  78.580  90.490  1.00  0.00           C
HETATM 4825 H11A POPEb 131      19.260  78.390  90.460  1.00  0.00           H
HETATM 4826 H11B POPEb 131      20.860  78.280  91.430  1.00  0.00           H
HETATM 4827  P   POPEb 131      20.220  77.200  88.310  1.00  0.00           P
HETATM 4828  O13 POPEb 131      19.630  78.300  87.500  1.00  0.00           O
HETATM 4829  O14 POPEb 131      19.280  76.170  88.890  1.00  0.00           O
HETATM 4830  O11 POPEb 131      21.400  76.450  87.640  1.00  0.00           O
HETATM 4831  O12 POPEb 131      21.050  77.870  89.500  1.00  0.00           O
HETATM 4832  C1  POPEb 131      22.320  77.180  86.750  1.00  0.00           C
HETATM 4833  HA  POPEb 131      23.240  76.570  86.800  1.00  0.00           H
HETATM 4834  HB  POPEb 131      22.700  78.080  87.290  1.00  0.00           H
HETATM 4835  C2  POPEb 131      21.860  77.410  85.300  1.00  0.00           C
HETATM 4836  HS  POPEb 131      21.040  78.140  85.440  1.00  0.00           H
HETATM 4837  O21 POPEb 131      21.400  76.160  84.750  1.00  0.00           O
HETATM 4838  C21 POPEb 131      20.320  76.270  83.940  1.00  0.00           C
HETATM 4839  O22 POPEb 131      19.760  77.330  83.690  1.00  0.00           O
HETATM 4840  C22 POPEb 131      19.970  74.890  83.280  1.00  0.00           C
HETATM 4841  H2R POPEb 131      19.540  74.360  84.160  1.00  0.00           H
HETATM 4842  H2S POPEb 131      20.950  74.380  83.120  1.00  0.00           H
HETATM 4843  C3  POPEb 131      23.020  78.050  84.460  1.00  0.00           C
HETATM 4844  HX  POPEb 131      23.700  77.170  84.340  1.00  0.00           H
HETATM 4845  HY  POPEb 131      23.510  78.790  85.130  1.00  0.00           H
HETATM 4846  O31 POPEb 131      22.600  78.500  83.230  1.00  0.00           O
HETATM 4847  C31 POPEb 131      21.990  79.680  83.210  1.00  0.00           C
HETATM 4848  O32 POPEb 131      21.900  80.420  84.160  1.00  0.00           O
HETATM 4849  C32 POPEb 131      21.490  80.040  81.860  1.00  0.00           C
HETATM 4850  H2X POPEb 131      21.730  79.240  81.130  1.00  0.00           H
HETATM 4851  H2Y POPEb 131      21.920  80.980  81.430  1.00  0.00           H
HETATM 4852  C23 POPEb 131      19.040  74.950  82.050  1.00  0.00           C
HETATM 4853  H3R POPEb 131      19.410  75.650  81.270  1.00  0.00           H
HETATM 4854  H3S POPEb 131      18.000  75.130  82.380  1.00  0.00           H
HETATM 4855  C24 POPEb 131      19.090  73.550  81.360  1.00  0.00           C
HETATM 4856  H4R POPEb 131      18.230  72.980  81.780  1.00  0.00           H
HETATM 4857  H4S POPEb 131      20.080  73.120  81.600  1.00  0.00           H
HETATM 4858  C25 POPEb 131      18.940  73.550  79.800  1.00  0.00           C
HETATM 4859  H5R POPEb 131      19.290  72.560  79.430  1.00  0.00           H
HETATM 4860  H5S POPEb 131      19.610  74.330  79.390  1.00  0.00           H
HETATM 4861  C26 POPEb 131      17.510  73.900  79.260  1.00  0.00           C
HETATM 4862  H6R POPEb 131      17.490  73.600  78.190  1.00  0.00           H
HETATM 4863  H6S POPEb 131      17.500  75.010  79.180  1.00  0.00           H
HETATM 4864  C27 POPEb 131      16.230  73.370  79.850  1.00  0.00           C
HETATM 4865  H7R POPEb 131      16.100  73.750  80.890  1.00  0.00           H
HETATM 4866  H7S POPEb 131      16.440  72.280  79.910  1.00  0.00           H
HETATM 4867  C28 POPEb 131      14.960  73.850  79.040  1.00  0.00           C
HETATM 4868  H8R POPEb 131      14.010  73.430  79.420  1.00  0.00           H
HETATM 4869  H8S POPEb 131      15.040  73.390  78.030  1.00  0.00           H
HETATM 4870  C29 POPEb 131      14.790  75.330  78.840  1.00  0.00           C
HETATM 4871  H91 POPEb 131      14.530  75.860  79.770  1.00  0.00           H
HETATM 4872 C210 POPEb 131      14.770  76.020  77.660  1.00  0.00           C
HETATM 4873 H101 POPEb 131      14.690  77.120  77.690  1.00  0.00           H
HETATM 4874 C211 POPEb 131      14.900  75.450  76.320  1.00  0.00           C
HETATM 4875 H11R POPEb 131      13.960  74.890  76.100  1.00  0.00           H
HETATM 4876 H11S POPEb 131      15.730  74.700  76.300  1.00  0.00           H
HETATM 4877 C212 POPEb 131      15.180  76.450  75.240  1.00  0.00           C
HETATM 4878 H12R POPEb 131      16.200  76.890  75.340  1.00  0.00           H
HETATM 4879 H12S POPEb 131      14.310  77.130  75.150  1.00  0.00           H
HETATM 4880 C213 POPEb 131      15.150  75.830  73.880  1.00  0.00           C
HETATM 4881 H13R POPEb 131      14.180  75.360  73.620  1.00  0.00           H
HETATM 4882 H13S POPEb 131      15.880  75.000  73.720  1.00  0.00           H
HETATM 4883 C214 POPEb 131      15.490  76.900  72.830  1.00  0.00           C
HETATM 4884 H14R POPEb 131      16.540  77.250  72.950  1.00  0.00           H
HETATM 4885 H14S POPEb 131      14.830  77.760  73.110  1.00  0.00           H
HETATM 4886 C215 POPEb 131      15.050  76.620  71.410  1.00  0.00           C
HETATM 4887 H15R POPEb 131      14.030  76.190  71.380  1.00  0.00           H
HETATM 4888 H15S POPEb 131      15.750  75.830  71.040  1.00  0.00           H
HETATM 4889 C216 POPEb 131      15.300  77.780  70.440  1.00  0.00           C
HETATM 4890 H16R POPEb 131      14.750  77.410  69.540  1.00  0.00           H
HETATM 4891 H16S POPEb 131      16.390  77.900  70.230  1.00  0.00           H
HETATM 4892 C217 POPEb 131      14.650  79.090  70.850  1.00  0.00           C
HETATM 4893 H17R POPEb 131      15.240  79.620  71.630  1.00  0.00           H
HETATM 4894 H17S POPEb 131      13.630  78.910  71.250  1.00  0.00           H
HETATM 4895 C218 POPEb 131      14.550  79.980  69.650  1.00  0.00           C
HETATM 4896 H18R POPEb 131      15.600  80.210  69.380  1.00  0.00           H
HETATM 4897 H18S POPEb 131      14.040  80.940  69.880  1.00  0.00           H
HETATM 4898 H18T POPEb 131      13.910  79.410  68.940  1.00  0.00           H
HETATM 4899  C33 POPEb 131      20.020  80.220  81.790  1.00  0.00           C
HETATM 4900  H3X POPEb 131      19.660  80.990  82.500  1.00  0.00           H
HETATM 4901  H3Y POPEb 131      19.530  79.260  82.060  1.00  0.00           H
HETATM 4902  C34 POPEb 131      19.430  80.720  80.460  1.00  0.00           C
HETATM 4903  H4X POPEb 131      20.010  80.170  79.680  1.00  0.00           H
HETATM 4904  H4Y POPEb 131      19.570  81.800  80.230  1.00  0.00           H
HETATM 4905  C35 POPEb 131      17.920  80.320  80.360  1.00  0.00           C
HETATM 4906  H5X POPEb 131      17.270  81.040  79.810  1.00  0.00           H
HETATM 4907  H5Y POPEb 131      17.430  80.300  81.360  1.00  0.00           H
HETATM 4908  C36 POPEb 131      17.600  78.900  79.740  1.00  0.00           C
HETATM 4909  H6X POPEb 131      16.550  78.800  80.100  1.00  0.00           H
HETATM 4910  H6Y POPEb 131      18.160  78.080  80.230  1.00  0.00           H
HETATM 4911  C37 POPEb 131      17.820  78.780  78.220  1.00  0.00           C
HETATM 4912  H7X POPEb 131      17.190  77.950  77.850  1.00  0.00           H
HETATM 4913  H7Y POPEb 131      18.880  78.550  77.960  1.00  0.00           H
HETATM 4914  C38 POPEb 131      17.350  79.950  77.340  1.00  0.00           C
HETATM 4915  H8X POPEb 131      18.090  80.780  77.390  1.00  0.00           H
HETATM 4916  H8Y POPEb 131      16.320  80.270  77.640  1.00  0.00           H
HETATM 4917  C39 POPEb 131      17.270  79.490  75.910  1.00  0.00           C
HETATM 4918  H9X POPEb 131      16.360  78.890  75.690  1.00  0.00           H
HETATM 4919  H9Y POPEb 131      18.250  79.010  75.700  1.00  0.00           H
HETATM 4920 C310 POPEb 131      17.190  80.750  74.970  1.00  0.00           C
HETATM 4921 H10X POPEb 131      17.850  81.550  75.390  1.00  0.00           H
HETATM 4922 H10Y POPEb 131      16.170  81.130  74.780  1.00  0.00           H
HETATM 4923 C311 POPEb 131      17.980  80.410  73.670  1.00  0.00           C
HETATM 4924 H11X POPEb 131      17.940  79.340  73.400  1.00  0.00           H
HETATM 4925 H11Y POPEb 131      19.040  80.670  73.880  1.00  0.00           H
HETATM 4926 C312 POPEb 131      17.480  81.260  72.450  1.00  0.00           C
HETATM 4927 H12X POPEb 131      16.400  81.520  72.500  1.00  0.00           H
HETATM 4928 H12Y POPEb 131      17.670  80.620  71.560  1.00  0.00           H
HETATM 4929 C313 POPEb 131      18.290  82.530  72.270  1.00  0.00           C
HETATM 4930 H13X POPEb 131      19.350  82.260  72.440  1.00  0.00           H
HETATM 4931 H13Y POPEb 131      18.090  83.230  73.110  1.00  0.00           H
HETATM 4932 C314 POPEb 131      17.890  83.210  70.990  1.00  0.00           C
HETATM 4933 H14X POPEb 131      16.790  83.380  70.950  1.00  0.00           H
HETATM 4934 H14Y POPEb 131      18.140  82.650  70.060  1.00  0.00           H
HETATM 4935 C315 POPEb 131      18.440  84.620  70.920  1.00  0.00           C
HETATM 4936 H15X POPEb 131      19.520  84.530  71.140  1.00  0.00           H
HETATM 4937 H15Y POPEb 131      17.940  85.130  71.780  1.00  0.00           H
HETATM 4938 C316 POPEb 131      18.070  85.330  69.590  1.00  0.00           C
HETATM 4939 H16X POPEb 131      16.980  85.370  69.400  1.00  0.00           H
HETATM 4940 H16Y POPEb 131      18.470  84.840  68.670  1.00  0.00           H
HETATM 4941 H16Z POPEb 131      18.430  86.380  69.510  1.00  0.00           H
HETATM 4942  N   POPEc 132      14.330  60.880  95.940  1.00  0.00           N
HETATM 4943  HN1 POPEc 132      13.580  60.390  96.470  1.00  0.00           H
HETATM 4944  HN2 POPEc 132      15.040  61.010  96.680  1.00  0.00           H
HETATM 4945  HN3 POPEc 132      14.010  61.820  95.640  1.00  0.00           H
HETATM 4946  C12 POPEc 132      14.900  60.130  94.780  1.00  0.00           C
HETATM 4947 H12A POPEc 132      14.080  59.550  94.310  1.00  0.00           H
HETATM 4948 H12B POPEc 132      15.690  59.380  95.020  1.00  0.00           H
HETATM 4949  C11 POPEc 132      15.470  61.110  93.700  1.00  0.00           C
HETATM 4950 H11A POPEc 132      14.580  61.700  93.390  1.00  0.00           H
HETATM 4951 H11B POPEc 132      15.900  60.520  92.860  1.00  0.00           H
HETATM 4952  P   POPEc 132      16.830  63.340  93.760  1.00  0.00           P
HETATM 4953  O13 POPEc 132      17.650  64.130  94.710  1.00  0.00           O
HETATM 4954  O14 POPEc 132      15.640  64.040  93.370  1.00  0.00           O
HETATM 4955  O11 POPEc 132      17.790  62.990  92.570  1.00  0.00           O
HETATM 4956  O12 POPEc 132      16.370  61.950  94.440  1.00  0.00           O
HETATM 4957  C1  POPEc 132      18.330  63.910  91.690  1.00  0.00           C
HETATM 4958  HA  POPEc 132      19.410  63.710  91.570  1.00  0.00           H
HETATM 4959  HB  POPEc 132      18.320  64.930  92.140  1.00  0.00           H
HETATM 4960  C2  POPEc 132      17.610  63.900  90.370  1.00  0.00           C
HETATM 4961  HS  POPEc 132      16.580  64.280  90.480  1.00  0.00           H
HETATM 4962  O21 POPEc 132      17.670  62.560  89.880  1.00  0.00           O
HETATM 4963  C21 POPEc 132      16.880  62.120  88.980  1.00  0.00           C
HETATM 4964  O22 POPEc 132      15.820  62.600  88.630  1.00  0.00           O
HETATM 4965  C22 POPEc 132      17.410  60.720  88.490  1.00  0.00           C
HETATM 4966  H2R POPEc 132      16.710  60.310  87.740  1.00  0.00           H
HETATM 4967  H2S POPEc 132      17.480  60.070  89.390  1.00  0.00           H
HETATM 4968  C3  POPEc 132      18.210  64.910  89.330  1.00  0.00           C
HETATM 4969  HX  POPEc 132      19.280  64.620  89.350  1.00  0.00           H
HETATM 4970  HY  POPEc 132      18.050  65.830  89.930  1.00  0.00           H
HETATM 4971  O31 POPEc 132      17.590  64.870  88.050  1.00  0.00           O
HETATM 4972  C31 POPEc 132      17.780  66.000  87.370  1.00  0.00           C
HETATM 4973  O32 POPEc 132      18.490  66.910  87.770  1.00  0.00           O
HETATM 4974  C32 POPEc 132      16.860  65.910  86.090  1.00  0.00           C
HETATM 4975  H2X POPEc 132      16.680  66.940  85.700  1.00  0.00           H
HETATM 4976  H2Y POPEc 132      15.900  65.450  86.400  1.00  0.00           H
HETATM 4977  C23 POPEc 132      18.790  60.850  87.720  1.00  0.00           C
HETATM 4978  H3R POPEc 132      19.270  59.860  87.660  1.00  0.00           H
HETATM 4979  H3S POPEc 132      19.410  61.540  88.340  1.00  0.00           H
HETATM 4980  C24 POPEc 132      18.680  61.460  86.290  1.00  0.00           C
HETATM 4981  H4R POPEc 132      18.500  62.550  86.340  1.00  0.00           H
HETATM 4982  H4S POPEc 132      17.760  61.050  85.830  1.00  0.00           H
HETATM 4983  C25 POPEc 132      19.820  60.900  85.380  1.00  0.00           C
HETATM 4984  H5R POPEc 132      19.750  59.790  85.470  1.00  0.00           H
HETATM 4985  H5S POPEc 132      20.830  61.040  85.810  1.00  0.00           H
HETATM 4986  C26 POPEc 132      19.610  61.340  83.960  1.00  0.00           C
HETATM 4987  H6R POPEc 132      19.810  62.440  83.940  1.00  0.00           H
HETATM 4988  H6S POPEc 132      18.530  61.130  83.790  1.00  0.00           H
HETATM 4989  C27 POPEc 132      20.670  60.830  82.950  1.00  0.00           C
HETATM 4990  H7R POPEc 132      20.430  59.770  82.690  1.00  0.00           H
HETATM 4991  H7S POPEc 132      21.640  60.830  83.490  1.00  0.00           H
HETATM 4992  C28 POPEc 132      20.640  61.720  81.680  1.00  0.00           C
HETATM 4993  H8R POPEc 132      20.850  62.740  82.060  1.00  0.00           H
HETATM 4994  H8S POPEc 132      19.610  61.680  81.280  1.00  0.00           H
HETATM 4995  C29 POPEc 132      21.680  61.240  80.750  1.00  0.00           C
HETATM 4996  H91 POPEc 132      22.690  61.050  81.160  1.00  0.00           H
HETATM 4997 C210 POPEc 132      21.480  61.030  79.420  1.00  0.00           C
HETATM 4998 H101 POPEc 132      22.220  60.470  78.830  1.00  0.00           H
HETATM 4999 C211 POPEc 132      20.160  61.280  78.770  1.00  0.00           C
HETATM 5000 H11R POPEc 132      20.350  61.650  77.740  1.00  0.00           H
HETATM 5001 H11S POPEc 132      19.620  62.130  79.260  1.00  0.00           H
HETATM 5002 C212 POPEc 132      19.340  60.050  78.820  1.00  0.00           C
HETATM 5003 H12R POPEc 132      19.210  59.790  79.890  1.00  0.00           H
HETATM 5004 H12S POPEc 132      19.920  59.170  78.450  1.00  0.00           H
HETATM 5005 C213 POPEc 132      18.040  60.230  78.050  1.00  0.00           C
HETATM 5006 H13R POPEc 132      18.270  60.460  76.990  1.00  0.00           H
HETATM 5007 H13S POPEc 132      17.490  61.130  78.370  1.00  0.00           H
HETATM 5008 C214 POPEc 132      17.160  59.040  78.030  1.00  0.00           C
HETATM 5009 H14R POPEc 132      16.850  58.770  79.070  1.00  0.00           H
HETATM 5010 H14S POPEc 132      17.750  58.170  77.680  1.00  0.00           H
HETATM 5011 C215 POPEc 132      15.930  59.040  77.060  1.00  0.00           C
HETATM 5012 H15R POPEc 132      16.180  59.340  76.020  1.00  0.00           H
HETATM 5013 H15S POPEc 132      15.270  59.840  77.460  1.00  0.00           H
HETATM 5014 C216 POPEc 132      15.030  57.760  77.060  1.00  0.00           C
HETATM 5015 H16R POPEc 132      15.570  56.900  76.600  1.00  0.00           H
HETATM 5016 H16S POPEc 132      14.190  57.990  76.380  1.00  0.00           H
HETATM 5017 C217 POPEc 132      14.360  57.370  78.320  1.00  0.00           C
HETATM 5018 H17R POPEc 132      13.860  58.290  78.690  1.00  0.00           H
HETATM 5019 H17S POPEc 132      15.150  57.070  79.040  1.00  0.00           H
HETATM 5020 C218 POPEc 132      13.350  56.270  78.150  1.00  0.00           C
HETATM 5021 H18R POPEc 132      13.510  55.750  77.190  1.00  0.00           H
HETATM 5022 H18S POPEc 132      12.350  56.760  78.160  1.00  0.00           H
HETATM 5023 H18T POPEc 132      13.360  55.520  78.980  1.00  0.00           H
HETATM 5024  C33 POPEc 132      17.450  65.160  84.830  1.00  0.00           C
HETATM 5025  H3X POPEc 132      16.560  64.980  84.190  1.00  0.00           H
HETATM 5026  H3Y POPEc 132      17.760  64.130  85.110  1.00  0.00           H
HETATM 5027  C34 POPEc 132      18.620  66.010  84.190  1.00  0.00           C
HETATM 5028  H4X POPEc 132      19.460  66.210  84.900  1.00  0.00           H
HETATM 5029  H4Y POPEc 132      18.260  66.980  83.800  1.00  0.00           H
HETATM 5030  C35 POPEc 132      19.230  65.330  82.950  1.00  0.00           C
HETATM 5031  H5X POPEc 132      18.470  65.010  82.210  1.00  0.00           H
HETATM 5032  H5Y POPEc 132      19.650  64.300  83.090  1.00  0.00           H
HETATM 5033  C36 POPEc 132      20.400  66.100  82.240  1.00  0.00           C
HETATM 5034  H6X POPEc 132      21.250  66.120  82.960  1.00  0.00           H
HETATM 5035  H6Y POPEc 132      20.030  67.140  82.080  1.00  0.00           H
HETATM 5036  C37 POPEc 132      20.950  65.500  80.910  1.00  0.00           C
HETATM 5037  H7X POPEc 132      20.820  64.400  80.970  1.00  0.00           H
HETATM 5038  H7Y POPEc 132      22.020  65.730  80.710  1.00  0.00           H
HETATM 5039  C38 POPEc 132      20.190  65.750  79.630  1.00  0.00           C
HETATM 5040  H8X POPEc 132      19.920  66.820  79.510  1.00  0.00           H
HETATM 5041  H8Y POPEc 132      19.170  65.340  79.750  1.00  0.00           H
HETATM 5042  C39 POPEc 132      20.820  65.260  78.330  1.00  0.00           C
HETATM 5043  H9X POPEc 132      21.080  64.180  78.450  1.00  0.00           H
HETATM 5044  H9Y POPEc 132      21.740  65.870  78.200  1.00  0.00           H
HETATM 5045 C310 POPEc 132      19.880  65.430  77.150  1.00  0.00           C
HETATM 5046 H10X POPEc 132      19.780  66.540  77.210  1.00  0.00           H
HETATM 5047 H10Y POPEc 132      18.930  64.880  77.290  1.00  0.00           H
HETATM 5048 C311 POPEc 132      20.540  65.060  75.800  1.00  0.00           C
HETATM 5049 H11X POPEc 132      20.930  64.020  75.850  1.00  0.00           H
HETATM 5050 H11Y POPEc 132      21.470  65.630  75.590  1.00  0.00           H
HETATM 5051 C312 POPEc 132      19.590  65.300  74.600  1.00  0.00           C
[truncated: 12,728,809 more chars]
