# Supplementary material for: Screening and Validation of Functional Residues of the Antimicrobial Peptide PpRcys1
Source: Biomolecules. 2025 Nov 18;15(11):1617. doi: 10.3390/biom15111617 (PMC12650370; doi:10.3390/biom15111617)
Supplement: Supplementary file 1 [file biomolecules-15-01617-s001.zip › biomolecules-3957884-PDB files/PpRcys1_RMRK.pdb]

ATOM      1  N   MET A   1     -14.659  22.354  58.330  1.00 43.47           N  
ATOM      2  H   MET A   1     -14.584  22.958  57.523  1.00 43.47           H  
ATOM      3  H2  MET A   1     -15.123  21.503  58.048  1.00 43.47           H  
ATOM      4  H3  MET A   1     -15.206  22.809  59.047  1.00 43.47           H  
ATOM      5  CA  MET A   1     -13.319  22.013  58.841  1.00 43.47           C  
ATOM      6  HA  MET A   1     -12.777  22.927  59.083  1.00 43.47           H  
ATOM      7  C   MET A   1     -12.564  21.319  57.722  1.00 43.47           C  
ATOM      8  CB  MET A   1     -13.399  21.171  60.121  1.00 43.47           C  
ATOM      9  HB2 MET A   1     -14.074  20.328  59.971  1.00 43.47           H  
ATOM     10  HB3 MET A   1     -12.408  20.790  60.368  1.00 43.47           H  
ATOM     11  O   MET A   1     -12.961  20.259  57.269  1.00 43.47           O  
ATOM     12  CG  MET A   1     -13.898  22.038  61.286  1.00 43.47           C  
ATOM     13  HG2 MET A   1     -13.161  22.818  61.474  1.00 43.47           H  
ATOM     14  HG3 MET A   1     -14.841  22.515  61.016  1.00 43.47           H  
ATOM     15  SD  MET A   1     -14.163  21.125  62.821  1.00 43.47           S  
ATOM     16  CE  MET A   1     -14.380  22.502  63.983  1.00 43.47           C  
ATOM     17  HE1 MET A   1     -15.224  23.119  63.676  1.00 43.47           H  
ATOM     18  HE2 MET A   1     -13.474  23.107  64.012  1.00 43.47           H  
ATOM     19  HE3 MET A   1     -14.572  22.104  64.980  1.00 43.47           H  
ATOM     20  N   THR A   2     -11.595  22.059  57.205  1.00 38.95           N  
ATOM     21  H   THR A   2     -11.400  22.924  57.688  1.00 38.95           H  
ATOM     22  CA  THR A   2     -10.454  21.714  56.349  1.00 38.95           C  
ATOM     23  HA  THR A   2     -10.715  21.859  55.301  1.00 38.95           H  
ATOM     24  C   THR A   2      -9.886  20.300  56.531  1.00 38.95           C  
ATOM     25  CB  THR A   2      -9.311  22.693  56.753  1.00 38.95           C  
ATOM     26  HB  THR A   2      -8.378  22.147  56.891  1.00 38.95           H  
ATOM     27  O   THR A   2      -9.601  19.934  57.664  1.00 38.95           O  
ATOM     28  CG2 THR A   2      -9.079  23.766  55.699  1.00 38.95           C  
ATOM     29 HG21 THR A   2      -8.793  23.296  54.757  1.00 38.95           H  
ATOM     30 HG22 THR A   2      -9.986  24.351  55.550  1.00 38.95           H  
ATOM     31 HG23 THR A   2      -8.272  24.426  56.015  1.00 38.95           H  
ATOM     32  OG1 THR A   2      -9.603  23.415  57.949  1.00 38.95           O  
ATOM     33  HG1 THR A   2      -8.764  23.698  58.318  1.00 38.95           H  
ATOM     34  N   LEU A   3      -9.633  19.585  55.420  1.00 44.36           N  
ATOM     35  H   LEU A   3     -10.162  19.844  54.599  1.00 44.36           H  
ATOM     36  CA  LEU A   3      -8.410  18.796  55.121  1.00 44.36           C  
ATOM     37  HA  LEU A   3      -7.558  19.475  55.087  1.00 44.36           H  
ATOM     38  C   LEU A   3      -8.565  18.161  53.713  1.00 44.36           C  
ATOM     39  CB  LEU A   3      -8.141  17.692  56.183  1.00 44.36           C  
ATOM     40  HB2 LEU A   3      -8.348  16.711  55.754  1.00 44.36           H  
ATOM     41  HB3 LEU A   3      -8.806  17.769  57.043  1.00 44.36           H  
ATOM     42  O   LEU A   3      -9.244  17.157  53.554  1.00 44.36           O  
ATOM     43  CG  LEU A   3      -6.682  17.691  56.671  1.00 44.36           C  
ATOM     44  HG  LEU A   3      -6.017  17.795  55.813  1.00 44.36           H  
ATOM     45  CD1 LEU A   3      -6.403  18.829  57.657  1.00 44.36           C  
ATOM     46 HD11 LEU A   3      -7.054  18.733  58.526  1.00 44.36           H  
ATOM     47 HD12 LEU A   3      -5.362  18.788  57.980  1.00 44.36           H  
ATOM     48 HD13 LEU A   3      -6.587  19.792  57.180  1.00 44.36           H  
ATOM     49  CD2 LEU A   3      -6.365  16.366  57.361  1.00 44.36           C  
ATOM     50 HD21 LEU A   3      -6.502  15.544  56.659  1.00 44.36           H  
ATOM     51 HD22 LEU A   3      -7.023  16.223  58.218  1.00 44.36           H  
ATOM     52 HD23 LEU A   3      -5.327  16.364  57.696  1.00 44.36           H  
ATOM     53  N   ILE A   4      -8.238  18.826  52.601  1.00 51.79           N  
ATOM     54  H   ILE A   4      -8.956  18.664  51.909  1.00 51.79           H  
ATOM     55  CA  ILE A   4      -6.916  18.889  51.945  1.00 51.79           C  
ATOM     56  HA  ILE A   4      -7.127  19.026  50.885  1.00 51.79           H  
ATOM     57  C   ILE A   4      -6.116  17.575  52.049  1.00 51.79           C  
ATOM     58  CB  ILE A   4      -6.055  20.114  52.360  1.00 51.79           C  
ATOM     59  HB  ILE A   4      -5.633  19.925  53.347  1.00 51.79           H  
ATOM     60  O   ILE A   4      -5.362  17.396  52.998  1.00 51.79           O  
ATOM     61  CG1 ILE A   4      -6.863  21.429  52.440  1.00 51.79           C  
ATOM     62 HG12 ILE A   4      -7.222  21.702  51.447  1.00 51.79           H  
ATOM     63 HG13 ILE A   4      -7.730  21.284  53.085  1.00 51.79           H  
ATOM     64  CG2 ILE A   4      -4.901  20.273  51.344  1.00 51.79           C  
ATOM     65 HG21 ILE A   4      -4.307  19.360  51.307  1.00 51.79           H  
ATOM     66 HG22 ILE A   4      -5.294  20.495  50.352  1.00 51.79           H  
ATOM     67 HG23 ILE A   4      -4.228  21.073  51.651  1.00 51.79           H  
ATOM     68  CD1 ILE A   4      -6.069  22.601  53.034  1.00 51.79           C  
ATOM     69 HD11 ILE A   4      -6.737  23.450  53.179  1.00 51.79           H  
ATOM     70 HD12 ILE A   4      -5.645  22.315  53.996  1.00 51.79           H  
ATOM     71 HD13 ILE A   4      -5.271  22.909  52.358  1.00 51.79           H  
ATOM     72  N   VAL A   5      -6.179  16.722  51.019  1.00 50.80           N  
ATOM     73  H   VAL A   5      -6.922  16.832  50.344  1.00 50.80           H  
ATOM     74  CA  VAL A   5      -4.994  15.975  50.561  1.00 50.80           C  
ATOM     75  HA  VAL A   5      -4.117  16.431  51.020  1.00 50.80           H  
ATOM     76  C   VAL A   5      -4.875  16.161  49.053  1.00 50.80           C  
ATOM     77  CB  VAL A   5      -4.943  14.493  50.975  1.00 50.80           C  
ATOM     78  HB  VAL A   5      -5.780  13.956  50.529  1.00 50.80           H  
ATOM     79  O   VAL A   5      -5.630  15.622  48.250  1.00 50.80           O  
ATOM     80  CG1 VAL A   5      -3.621  13.859  50.507  1.00 50.80           C  
ATOM     81 HG11 VAL A   5      -2.770  14.396  50.926  1.00 50.80           H  
ATOM     82 HG12 VAL A   5      -3.555  13.869  49.419  1.00 50.80           H  
ATOM     83 HG13 VAL A   5      -3.579  12.819  50.832  1.00 50.80           H  
ATOM     84  CG2 VAL A   5      -5.001  14.335  52.499  1.00 50.80           C  
ATOM     85 HG21 VAL A   5      -4.189  14.889  52.970  1.00 50.80           H  
ATOM     86 HG22 VAL A   5      -5.954  14.707  52.875  1.00 50.80           H  
ATOM     87 HG23 VAL A   5      -4.919  13.282  52.766  1.00 50.80           H  
ATOM     88  N   VAL A   6      -3.926  17.024  48.719  1.00 44.83           N  
ATOM     89  H   VAL A   6      -3.386  17.392  49.488  1.00 44.83           H  
ATOM     90  CA  VAL A   6      -3.417  17.354  47.396  1.00 44.83           C  
ATOM     91  HA  VAL A   6      -4.206  17.779  46.776  1.00 44.83           H  
ATOM     92  C   VAL A   6      -2.856  16.095  46.740  1.00 44.83           C  
ATOM     93  CB  VAL A   6      -2.287  18.389  47.610  1.00 44.83           C  
ATOM     94  HB  VAL A   6      -1.551  17.978  48.301  1.00 44.83           H  
ATOM     95  O   VAL A   6      -1.864  15.554  47.214  1.00 44.83           O  
ATOM     96  CG1 VAL A   6      -1.556  18.766  46.324  1.00 44.83           C  
ATOM     97 HG11 VAL A   6      -1.051  17.894  45.909  1.00 44.83           H  
ATOM     98 HG12 VAL A   6      -2.267  19.163  45.600  1.00 44.83           H  
ATOM     99 HG13 VAL A   6      -0.800  19.522  46.539  1.00 44.83           H  
ATOM    100  CG2 VAL A   6      -2.831  19.683  48.235  1.00 44.83           C  
ATOM    101 HG21 VAL A   6      -3.234  19.488  49.228  1.00 44.83           H  
ATOM    102 HG22 VAL A   6      -2.025  20.409  48.340  1.00 44.83           H  
ATOM    103 HG23 VAL A   6      -3.609  20.106  47.600  1.00 44.83           H  
ATOM    104  N   LEU A   7      -3.424  15.674  45.614  1.00 53.21           N  
ATOM    105  H   LEU A   7      -4.316  16.063  45.343  1.00 53.21           H  
ATOM    106  CA  LEU A   7      -2.686  14.912  44.610  1.00 53.21           C  
ATOM    107  HA  LEU A   7      -1.627  14.906  44.870  1.00 53.21           H  
ATOM    108  C   LEU A   7      -2.792  15.681  43.297  1.00 53.21           C  
ATOM    109  CB  LEU A   7      -3.143  13.442  44.569  1.00 53.21           C  
ATOM    110  HB2 LEU A   7      -3.008  13.043  43.564  1.00 53.21           H  
ATOM    111  HB3 LEU A   7      -4.207  13.400  44.799  1.00 53.21           H  
ATOM    112  O   LEU A   7      -3.729  15.530  42.517  1.00 53.21           O  
ATOM    113  CG  LEU A   7      -2.347  12.568  45.566  1.00 53.21           C  
ATOM    114  HG  LEU A   7      -2.140  13.133  46.475  1.00 53.21           H  
ATOM    115  CD1 LEU A   7      -3.155  11.342  45.976  1.00 53.21           C  
ATOM    116 HD11 LEU A   7      -3.383  10.733  45.101  1.00 53.21           H  
ATOM    117 HD12 LEU A   7      -2.586  10.749  46.692  1.00 53.21           H  
ATOM    118 HD13 LEU A   7      -4.085  11.658  46.449  1.00 53.21           H  
ATOM    119  CD2 LEU A   7      -1.021  12.089  44.965  1.00 53.21           C  
ATOM    120 HD21 LEU A   7      -0.480  11.494  45.701  1.00 53.21           H  
ATOM    121 HD22 LEU A   7      -1.206  11.482  44.079  1.00 53.21           H  
ATOM    122 HD23 LEU A   7      -0.404  12.946  44.693  1.00 53.21           H  
ATOM    123  N   LEU A   8      -1.808  16.564  43.120  1.00 50.28           N  
ATOM    124  H   LEU A   8      -1.141  16.634  43.876  1.00 50.28           H  
ATOM    125  CA  LEU A   8      -1.397  17.185  41.866  1.00 50.28           C  
ATOM    126  HA  LEU A   8      -2.215  17.770  41.445  1.00 50.28           H  
ATOM    127  C   LEU A   8      -1.019  16.078  40.870  1.00 50.28           C  
ATOM    128  CB  LEU A   8      -0.188  18.101  42.167  1.00 50.28           C  
ATOM    129  HB2 LEU A   8       0.518  17.539  42.778  1.00 50.28           H  
ATOM    130  HB3 LEU A   8       0.326  18.333  41.235  1.00 50.28           H  
ATOM    131  O   LEU A   8       0.151  15.798  40.633  1.00 50.28           O  
ATOM    132  CG  LEU A   8      -0.542  19.425  42.868  1.00 50.28           C  
ATOM    133  HG  LEU A   8      -1.461  19.303  43.441  1.00 50.28           H  
ATOM    134  CD1 LEU A   8       0.574  19.849  43.823  1.00 50.28           C  
ATOM    135 HD11 LEU A   8       0.291  20.769  44.336  1.00 50.28           H  
ATOM    136 HD12 LEU A   8       0.750  19.069  44.564  1.00 50.28           H  
ATOM    137 HD13 LEU A   8       1.495  20.019  43.266  1.00 50.28           H  
ATOM    138  CD2 LEU A   8      -0.743  20.542  41.845  1.00 50.28           C  
ATOM    139 HD21 LEU A   8       0.176  20.714  41.285  1.00 50.28           H  
ATOM    140 HD22 LEU A   8      -1.026  21.463  42.356  1.00 50.28           H  
ATOM    141 HD23 LEU A   8      -1.539  20.268  41.152  1.00 50.28           H  
ATOM    142  N   GLY A   9      -2.017  15.405  40.308  1.00 47.65           N  
ATOM    143  H   GLY A   9      -2.954  15.570  40.648  1.00 47.65           H  
ATOM    144  CA  GLY A   9      -1.843  14.574  39.129  1.00 47.65           C  
ATOM    145  HA2 GLY A   9      -0.917  14.002  39.187  1.00 47.65           H  
ATOM    146  HA3 GLY A   9      -2.684  13.887  39.030  1.00 47.65           H  
ATOM    147  C   GLY A   9      -1.813  15.497  37.927  1.00 47.65           C  
ATOM    148  O   GLY A   9      -2.853  15.760  37.331  1.00 47.65           O  
ATOM    149  N   ALA A  10      -0.638  16.039  37.615  1.00 58.86           N  
ATOM    150  H   ALA A  10       0.150  15.837  38.214  1.00 58.86           H  
ATOM    151  CA  ALA A  10      -0.383  16.693  36.344  1.00 58.86           C  
ATOM    152  HA  ALA A  10      -1.040  17.557  36.240  1.00 58.86           H  
ATOM    153  C   ALA A  10      -0.698  15.689  35.227  1.00 58.86           C  
ATOM    154  CB  ALA A  10       1.076  17.171  36.323  1.00 58.86           C  
ATOM    155  HB1 ALA A  10       1.244  17.887  37.127  1.00 58.86           H  
ATOM    156  HB2 ALA A  10       1.753  16.326  36.448  1.00 58.86           H  
ATOM    157  HB3 ALA A  10       1.288  17.653  35.369  1.00 58.86           H  
ATOM    158  O   ALA A  10       0.139  14.870  34.853  1.00 58.86           O  
ATOM    159  N   VAL A  11      -1.928  15.724  34.713  1.00 50.15           N  
ATOM    160  H   VAL A  11      -2.630  16.281  35.180  1.00 50.15           H  
ATOM    161  CA  VAL A  11      -2.259  15.081  33.450  1.00 50.15           C  
ATOM    162  HA  VAL A  11      -1.821  14.082  33.435  1.00 50.15           H  
ATOM    163  C   VAL A  11      -1.570  15.923  32.385  1.00 50.15           C  
ATOM    164  CB  VAL A  11      -3.775  14.923  33.223  1.00 50.15           C  
ATOM    165  HB  VAL A  11      -4.244  15.904  33.153  1.00 50.15           H  
ATOM    166  O   VAL A  11      -2.127  16.869  31.834  1.00 50.15           O  
ATOM    167  CG1 VAL A  11      -4.036  14.138  31.934  1.00 50.15           C  
ATOM    168 HG11 VAL A  11      -3.792  13.085  32.077  1.00 50.15           H  
ATOM    169 HG12 VAL A  11      -5.086  14.227  31.657  1.00 50.15           H  
ATOM    170 HG13 VAL A  11      -3.408  14.512  31.125  1.00 50.15           H  
ATOM    171  CG2 VAL A  11      -4.442  14.126  34.352  1.00 50.15           C  
ATOM    172 HG21 VAL A  11      -5.496  13.970  34.122  1.00 50.15           H  
ATOM    173 HG22 VAL A  11      -4.376  14.681  35.288  1.00 50.15           H  
ATOM    174 HG23 VAL A  11      -3.952  13.161  34.476  1.00 50.15           H  
ATOM    175  N   VAL A  12      -0.307  15.592  32.132  1.00 47.44           N  
ATOM    176  H   VAL A  12       0.122  14.920  32.751  1.00 47.44           H  
ATOM    177  CA  VAL A  12       0.360  15.866  30.865  1.00 47.44           C  
ATOM    178  HA  VAL A  12       0.282  16.929  30.638  1.00 47.44           H  
ATOM    179  C   VAL A  12      -0.425  15.110  29.797  1.00 47.44           C  
ATOM    180  CB  VAL A  12       1.860  15.470  30.888  1.00 47.44           C  
ATOM    181  HB  VAL A  12       2.151  15.134  29.893  1.00 47.44           H  
ATOM    182  O   VAL A  12      -0.111  13.976  29.452  1.00 47.44           O  
ATOM    183  CG1 VAL A  12       2.730  16.690  31.203  1.00 47.44           C  
ATOM    184 HG11 VAL A  12       2.476  17.084  32.186  1.00 47.44           H  
ATOM    185 HG12 VAL A  12       2.569  17.463  30.452  1.00 47.44           H  
ATOM    186 HG13 VAL A  12       3.783  16.406  31.191  1.00 47.44           H  
ATOM    187  CG2 VAL A  12       2.211  14.362  31.896  1.00 47.44           C  
ATOM    188 HG21 VAL A  12       1.580  13.492  31.719  1.00 47.44           H  
ATOM    189 HG22 VAL A  12       2.084  14.710  32.921  1.00 47.44           H  
ATOM    190 HG23 VAL A  12       3.251  14.063  31.758  1.00 47.44           H  
ATOM    191  N   ILE A  13      -1.499  15.727  29.296  1.00 55.21           N  
ATOM    192  H   ILE A  13      -1.797  16.589  29.730  1.00 55.21           H  
ATOM    193  CA  ILE A  13      -2.109  15.330  28.030  1.00 55.21           C  
ATOM    194  HA  ILE A  13      -2.190  14.244  28.002  1.00 55.21           H  
ATOM    195  C   ILE A  13      -1.105  15.781  26.973  1.00 55.21           C  
ATOM    196  CB  ILE A  13      -3.520  15.933  27.800  1.00 55.21           C  
ATOM    197  HB  ILE A  13      -3.420  16.986  27.538  1.00 55.21           H  
ATOM    198  O   ILE A  13      -1.167  16.900  26.468  1.00 55.21           O  
ATOM    199  CG1 ILE A  13      -4.431  15.859  29.042  1.00 55.21           C  
ATOM    200 HG12 ILE A  13      -3.918  16.312  29.889  1.00 55.21           H  
ATOM    201 HG13 ILE A  13      -4.646  14.813  29.262  1.00 55.21           H  
ATOM    202  CG2 ILE A  13      -4.171  15.184  26.620  1.00 55.21           C  
ATOM    203 HG21 ILE A  13      -3.517  15.215  25.748  1.00 55.21           H  
ATOM    204 HG22 ILE A  13      -5.110  15.660  26.340  1.00 55.21           H  
ATOM    205 HG23 ILE A  13      -4.360  14.144  26.886  1.00 55.21           H  
ATOM    206  CD1 ILE A  13      -5.758  16.612  28.906  1.00 55.21           C  
ATOM    207 HD11 ILE A  13      -6.392  16.142  28.155  1.00 55.21           H  
ATOM    208 HD12 ILE A  13      -6.280  16.590  29.863  1.00 55.21           H  
ATOM    209 HD13 ILE A  13      -5.570  17.650  28.630  1.00 55.21           H  
ATOM    210  N   SER A  14      -0.086  14.961  26.722  1.00 43.86           N  
ATOM    211  H   SER A  14       0.004  14.115  27.266  1.00 43.86           H  
ATOM    212  CA  SER A  14       0.847  15.195  25.630  1.00 43.86           C  
ATOM    213  HA  SER A  14       1.418  16.101  25.835  1.00 43.86           H  
ATOM    214  C   SER A  14       0.026  15.344  24.342  1.00 43.86           C  
ATOM    215  CB  SER A  14       1.810  14.007  25.495  1.00 43.86           C  
ATOM    216  HB2 SER A  14       2.574  14.244  24.755  1.00 43.86           H  
ATOM    217  HB3 SER A  14       1.261  13.127  25.159  1.00 43.86           H  
ATOM    218  O   SER A  14      -0.673  14.395  23.984  1.00 43.86           O  
ATOM    219  OG  SER A  14       2.427  13.700  26.730  1.00 43.86           O  
ATOM    220  HG  SER A  14       2.855  14.482  27.086  1.00 43.86           H  
ATOM    221  N   PRO A  15       0.120  16.455  23.587  1.00 50.65           N  
ATOM    222  CA  PRO A  15      -0.543  16.574  22.285  1.00 50.65           C  
ATOM    223  HA  PRO A  15      -1.577  16.241  22.373  1.00 50.65           H  
ATOM    224  C   PRO A  15       0.130  15.702  21.201  1.00 50.65           C  
ATOM    225  CB  PRO A  15      -0.540  18.078  21.979  1.00 50.65           C  
ATOM    226  HB2 PRO A  15      -0.540  18.298  20.911  1.00 50.65           H  
ATOM    227  HB3 PRO A  15      -1.404  18.542  22.454  1.00 50.65           H  
ATOM    228  O   PRO A  15       0.022  15.978  20.014  1.00 50.65           O  
ATOM    229  CG  PRO A  15       0.734  18.570  22.663  1.00 50.65           C  
ATOM    230  HG2 PRO A  15       1.589  18.386  22.013  1.00 50.65           H  
ATOM    231  HG3 PRO A  15       0.671  19.626  22.924  1.00 50.65           H  
ATOM    232  CD  PRO A  15       0.836  17.684  23.906  1.00 50.65           C  
ATOM    233  HD2 PRO A  15       1.883  17.489  24.138  1.00 50.65           H  
ATOM    234  HD3 PRO A  15       0.349  18.179  24.747  1.00 50.65           H  
ATOM    235  N   ALA A  16       0.854  14.648  21.593  1.00 43.53           N  
ATOM    236  H   ALA A  16       0.803  14.392  22.568  1.00 43.53           H  
ATOM    237  CA  ALA A  16       1.674  13.820  20.713  1.00 43.53           C  
ATOM    238  HA  ALA A  16       1.860  14.368  19.790  1.00 43.53           H  
ATOM    239  C   ALA A  16       0.998  12.498  20.298  1.00 43.53           C  
ATOM    240  CB  ALA A  16       3.031  13.608  21.392  1.00 43.53           C  
ATOM    241  HB1 ALA A  16       3.687  13.049  20.725  1.00 43.53           H  
ATOM    242  HB2 ALA A  16       3.493  14.571  21.610  1.00 43.53           H  
ATOM    243  HB3 ALA A  16       2.905  13.045  22.317  1.00 43.53           H  
ATOM    244  O   ALA A  16       1.491  11.819  19.398  1.00 43.53           O  
ATOM    245  N   VAL A  17      -0.162  12.149  20.869  1.00 42.58           N  
ATOM    246  H   VAL A  17      -0.554  12.761  21.571  1.00 42.58           H  
ATOM    247  CA  VAL A  17      -0.976  10.995  20.427  1.00 42.58           C  
ATOM    248  HA  VAL A  17      -0.308  10.279  19.947  1.00 42.58           H  
ATOM    249  C   VAL A  17      -1.943  11.423  19.313  1.00 42.58           C  
ATOM    250  CB  VAL A  17      -1.597  10.225  21.617  1.00 42.58           C  
ATOM    251  HB  VAL A  17      -2.189  10.908  22.226  1.00 42.58           H  
ATOM    252  O   VAL A  17      -3.139  11.175  19.336  1.00 42.58           O  
ATOM    253  CG1 VAL A  17      -2.470   9.023  21.219  1.00 42.58           C  
ATOM    254 HG11 VAL A  17      -1.968   8.419  20.464  1.00 42.58           H  
ATOM    255 HG12 VAL A  17      -2.677   8.401  22.091  1.00 42.58           H  
ATOM    256 HG13 VAL A  17      -3.437   9.350  20.837  1.00 42.58           H  
ATOM    257  CG2 VAL A  17      -0.466   9.637  22.480  1.00 42.58           C  
ATOM    258 HG21 VAL A  17      -0.886   9.114  23.338  1.00 42.58           H  
ATOM    259 HG22 VAL A  17       0.176  10.433  22.857  1.00 42.58           H  
ATOM    260 HG23 VAL A  17       0.133   8.940  21.894  1.00 42.58           H  
ATOM    261  N   THR A  18      -1.395  12.089  18.299  1.00 44.76           N  
ATOM    262  H   THR A  18      -0.450  12.424  18.419  1.00 44.76           H  
ATOM    263  CA  THR A  18      -2.036  12.247  16.979  1.00 44.76           C  
ATOM    264  HA  THR A  18      -2.823  11.496  16.907  1.00 44.76           H  
ATOM    265  C   THR A  18      -1.058  11.925  15.840  1.00 44.76           C  
ATOM    266  CB  THR A  18      -2.706  13.626  16.780  1.00 44.76           C  
ATOM    267  HB  THR A  18      -2.062  14.255  16.165  1.00 44.76           H  
ATOM    268  O   THR A  18      -1.405  12.045  14.671  1.00 44.76           O  
ATOM    269  CG2 THR A  18      -4.071  13.485  16.105  1.00 44.76           C  
ATOM    270 HG21 THR A  18      -4.735  12.893  16.735  1.00 44.76           H  
ATOM    271 HG22 THR A  18      -3.955  12.991  15.140  1.00 44.76           H  
ATOM    272 HG23 THR A  18      -4.508  14.470  15.944  1.00 44.76           H  
ATOM    273  OG1 THR A  18      -2.937  14.300  17.998  1.00 44.76           O  
ATOM    274  HG1 THR A  18      -3.320  15.157  17.795  1.00 44.76           H  
ATOM    275  N   ALA A  19       0.161  11.465  16.164  1.00 43.63           N  
ATOM    276  H   ALA A  19       0.400  11.397  17.143  1.00 43.63           H  
ATOM    277  CA  ALA A  19       1.220  11.131  15.204  1.00 43.63           C  
ATOM    278  HA  ALA A  19       1.024  11.671  14.278  1.00 43.63           H  
ATOM    279  C   ALA A  19       1.284   9.632  14.816  1.00 43.63           C  
ATOM    280  CB  ALA A  19       2.547  11.662  15.759  1.00 43.63           C  
ATOM    281  HB1 ALA A  19       3.342  11.499  15.032  1.00 43.63           H  
ATOM    282  HB2 ALA A  19       2.800  11.144  16.684  1.00 43.63           H  
ATOM    283  HB3 ALA A  19       2.467  12.731  15.955  1.00 43.63           H  
ATOM    284  O   ALA A  19       2.202   9.204  14.119  1.00 43.63           O  
ATOM    285  N   GLN A  20       0.311   8.817  15.234  1.00 43.73           N  
ATOM    286  H   GLN A  20      -0.442   9.226  15.769  1.00 43.73           H  
ATOM    287  CA  GLN A  20       0.134   7.431  14.777  1.00 43.73           C  
ATOM    288  HA  GLN A  20       1.095   6.988  14.514  1.00 43.73           H  
ATOM    289  C   GLN A  20      -0.763   7.470  13.522  1.00 43.73           C  
ATOM    290  CB  GLN A  20      -0.507   6.618  15.925  1.00 43.73           C  
ATOM    291  HB2 GLN A  20      -1.435   7.106  16.223  1.00 43.73           H  
ATOM    292  HB3 GLN A  20      -0.754   5.622  15.558  1.00 43.73           H  
ATOM    293  O   GLN A  20      -1.972   7.617  13.627  1.00 43.73           O  
ATOM    294  CG  GLN A  20       0.393   6.455  17.165  1.00 43.73           C  
ATOM    295  HG2 GLN A  20       1.278   5.884  16.882  1.00 43.73           H  
ATOM    296  HG3 GLN A  20       0.718   7.432  17.522  1.00 43.73           H  
ATOM    297  CD  GLN A  20      -0.318   5.750  18.321  1.00 43.73           C  
ATOM    298  NE2 GLN A  20       0.357   4.905  19.068  1.00 43.73           N  
ATOM    299 HE21 GLN A  20      -0.165   4.481  19.822  1.00 43.73           H  
ATOM    300 HE22 GLN A  20       1.335   4.717  18.898  1.00 43.73           H  
ATOM    301  OE1 GLN A  20      -1.488   5.952  18.591  1.00 43.73           O  
ATOM    302  N   THR A  21      -0.290   7.443  12.276  1.00 49.64           N  
ATOM    303  H   THR A  21      -0.910   7.958  11.667  1.00 49.64           H  
ATOM    304  CA  THR A  21       0.254   6.256  11.582  1.00 49.64           C  
ATOM    305  HA  THR A  21       1.119   5.873  12.123  1.00 49.64           H  
ATOM    306  C   THR A  21       0.725   6.630  10.155  1.00 49.64           C  
ATOM    307  CB  THR A  21      -0.821   5.143  11.474  1.00 49.64           C  
ATOM    308  HB  THR A  21      -0.536   4.422  10.708  1.00 49.64           H  
ATOM    309  O   THR A  21       0.691   5.811   9.240  1.00 49.64           O  
ATOM    310  CG2 THR A  21      -1.004   4.352  12.769  1.00 49.64           C  
ATOM    311 HG21 THR A  21      -0.034   4.063  13.173  1.00 49.64           H  
ATOM    312 HG22 THR A  21      -1.562   4.925  13.510  1.00 49.64           H  
ATOM    313 HG23 THR A  21      -1.569   3.446  12.548  1.00 49.64           H  
ATOM    314  OG1 THR A  21      -2.075   5.704  11.145  1.00 49.64           O  
ATOM    315  HG1 THR A  21      -2.408   6.144  11.931  1.00 49.64           H  
ATOM    316  N   CYS A  22       1.171   7.875   9.937  1.00 50.19           N  
ATOM    317  H   CYS A  22       1.185   8.517  10.716  1.00 50.19           H  
ATOM    318  CA  CYS A  22       1.582   8.406   8.621  1.00 50.19           C  
ATOM    319  HA  CYS A  22       0.726   8.443   7.947  1.00 50.19           H  
ATOM    320  C   CYS A  22       2.704   7.648   7.901  1.00 50.19           C  
ATOM    321  CB  CYS A  22       2.137   9.811   8.822  1.00 50.19           C  
ATOM    322  HB2 CYS A  22       2.767   9.848   9.711  1.00 50.19           H  
ATOM    323  HB3 CYS A  22       2.788  10.037   7.977  1.00 50.19           H  
ATOM    324  O   CYS A  22       2.988   7.927   6.745  1.00 50.19           O  
ATOM    325  SG  CYS A  22       0.950  11.140   8.881  1.00 50.19           S  
ATOM    326  N   LEU A  23       3.418   6.778   8.604  1.00 48.84           N  
ATOM    327  H   LEU A  23       3.164   6.616   9.568  1.00 48.84           H  
ATOM    328  CA  LEU A  23       4.594   6.100   8.070  1.00 48.84           C  
ATOM    329  HA  LEU A  23       4.923   6.626   7.175  1.00 48.84           H  
ATOM    330  C   LEU A  23       4.271   4.677   7.599  1.00 48.84           C  
ATOM    331  CB  LEU A  23       5.705   6.199   9.137  1.00 48.84           C  
ATOM    332  HB2 LEU A  23       5.845   5.231   9.619  1.00 48.84           H  
ATOM    333  HB3 LEU A  23       5.388   6.891   9.917  1.00 48.84           H  
ATOM    334  O   LEU A  23       5.111   4.028   6.986  1.00 48.84           O  
ATOM    335  CG  LEU A  23       7.044   6.712   8.566  1.00 48.84           C  
ATOM    336  HG  LEU A  23       6.879   7.266   7.643  1.00 48.84           H  
ATOM    337  CD1 LEU A  23       7.714   7.666   9.556  1.00 48.84           C  
ATOM    338 HD11 LEU A  23       7.897   7.161  10.504  1.00 48.84           H  
ATOM    339 HD12 LEU A  23       7.076   8.535   9.719  1.00 48.84           H  
ATOM    340 HD13 LEU A  23       8.662   8.010   9.144  1.00 48.84           H  
ATOM    341  CD2 LEU A  23       8.001   5.555   8.287  1.00 48.84           C  
ATOM    342 HD21 LEU A  23       8.927   5.941   7.863  1.00 48.84           H  
ATOM    343 HD22 LEU A  23       8.223   5.012   9.206  1.00 48.84           H  
ATOM    344 HD23 LEU A  23       7.550   4.876   7.563  1.00 48.84           H  
ATOM    345  N   ASN A  24       3.067   4.173   7.899  1.00 51.59           N  
ATOM    346  H   ASN A  24       2.387   4.779   8.336  1.00 51.59           H  
ATOM    347  CA  ASN A  24       2.653   2.828   7.521  1.00 51.59           C  
ATOM    348  HA  ASN A  24       2.908   2.695   6.470  1.00 51.59           H  
ATOM    349  C   ASN A  24       1.130   2.645   7.655  1.00 51.59           C  
ATOM    350  CB  ASN A  24       3.452   1.802   8.357  1.00 51.59           C  
ATOM    351  HB2 ASN A  24       3.003   1.668   9.341  1.00 51.59           H  
ATOM    352  HB3 ASN A  24       4.472   2.153   8.511  1.00 51.59           H  
ATOM    353  O   ASN A  24       0.653   1.880   8.498  1.00 51.59           O  
ATOM    354  CG  ASN A  24       3.551   0.462   7.660  1.00 51.59           C  
ATOM    355  ND2 ASN A  24       4.506  -0.347   8.054  1.00 51.59           N  
ATOM    356 HD21 ASN A  24       4.588  -1.222   7.555  1.00 51.59           H  
ATOM    357 HD22 ASN A  24       5.154  -0.061   8.774  1.00 51.59           H  
ATOM    358  OD1 ASN A  24       2.824   0.133   6.735  1.00 51.59           O  
ATOM    359  N   ARG A  25       0.339   3.385   6.868  1.00 57.09           N  
ATOM    360  H   ARG A  25       0.766   4.001   6.191  1.00 57.09           H  
ATOM    361  CA  ARG A  25      -1.116   3.160   6.831  1.00 57.09           C  
ATOM    362  HA  ARG A  25      -1.491   3.215   7.853  1.00 57.09           H  
ATOM    363  C   ARG A  25      -1.401   1.744   6.292  1.00 57.09           C  
ATOM    364  CB  ARG A  25      -1.793   4.244   5.978  1.00 57.09           C  
ATOM    365  HB2 ARG A  25      -1.122   4.561   5.180  1.00 57.09           H  
ATOM    366  HB3 ARG A  25      -2.674   3.806   5.509  1.00 57.09           H  
ATOM    367  O   ARG A  25      -0.795   1.364   5.304  1.00 57.09           O  
ATOM    368  CG  ARG A  25      -2.229   5.463   6.811  1.00 57.09           C  
ATOM    369  HG2 ARG A  25      -2.933   5.144   7.579  1.00 57.09           H  
ATOM    370  HG3 ARG A  25      -1.356   5.902   7.294  1.00 57.09           H  
ATOM    371  CD  ARG A  25      -2.896   6.525   5.919  1.00 57.09           C  
ATOM    372  HD2 ARG A  25      -3.684   6.077   5.313  1.00 57.09           H  
ATOM    373  HD3 ARG A  25      -2.147   6.893   5.218  1.00 57.09           H  
ATOM    374  NE  ARG A  25      -3.427   7.680   6.677  1.00 57.09           N  
ATOM    375  HE  ARG A  25      -2.820   8.488   6.682  1.00 57.09           H  
ATOM    376  NH1 ARG A  25      -5.559   6.948   7.187  1.00 57.09           N  
ATOM    377 HH11 ARG A  25      -5.328   6.015   6.876  1.00 57.09           H  
ATOM    378 HH12 ARG A  25      -6.501   7.158   7.485  1.00 57.09           H  
ATOM    379  NH2 ARG A  25      -5.010   9.055   7.567  1.00 57.09           N  
ATOM    380 HH21 ARG A  25      -5.975   9.238   7.802  1.00 57.09           H  
ATOM    381 HH22 ARG A  25      -4.393   9.846   7.449  1.00 57.09           H  
ATOM    382  CZ  ARG A  25      -4.652   7.880   7.139  1.00 57.09           C  
ATOM    383  N   PRO A  26      -2.299   0.933   6.874  1.00 56.20           N  
ATOM    384  CA  PRO A  26      -2.595  -0.398   6.336  1.00 56.20           C  
ATOM    385  HA  PRO A  26      -1.675  -0.980   6.293  1.00 56.20           H  
ATOM    386  C   PRO A  26      -3.194  -0.318   4.916  1.00 56.20           C  
ATOM    387  CB  PRO A  26      -3.541  -1.044   7.356  1.00 56.20           C  
ATOM    388  HB2 PRO A  26      -4.292  -1.676   6.881  1.00 56.20           H  
ATOM    389  HB3 PRO A  26      -2.957  -1.625   8.070  1.00 56.20           H  
ATOM    390  O   PRO A  26      -4.068   0.510   4.661  1.00 56.20           O  
ATOM    391  CG  PRO A  26      -4.177   0.147   8.077  1.00 56.20           C  
ATOM    392  HG2 PRO A  26      -5.033   0.501   7.504  1.00 56.20           H  
ATOM    393  HG3 PRO A  26      -4.477  -0.108   9.094  1.00 56.20           H  
ATOM    394  CD  PRO A  26      -3.082   1.211   8.061  1.00 56.20           C  
ATOM    395  HD2 PRO A  26      -2.449   1.108   8.943  1.00 56.20           H  
ATOM    396  HD3 PRO A  26      -3.527   2.205   8.024  1.00 56.20           H  
ATOM    397  N   GLY A  27      -2.728  -1.182   4.003  1.00 59.63           N  
ATOM    398  H   GLY A  27      -1.964  -1.783   4.273  1.00 59.63           H  
ATOM    399  CA  GLY A  27      -3.208  -1.290   2.613  1.00 59.63           C  
ATOM    400  HA2 GLY A  27      -3.802  -2.198   2.516  1.00 59.63           H  
ATOM    401  HA3 GLY A  27      -3.855  -0.445   2.375  1.00 59.63           H  
ATOM    402  C   GLY A  27      -2.082  -1.323   1.571  1.00 59.63           C  
ATOM    403  O   GLY A  27      -1.028  -0.730   1.782  1.00 59.63           O  
ATOM    404  N   GLN A  28      -2.286  -2.013   0.447  1.00 66.36           N  
ATOM    405  H   GLN A  28      -3.180  -2.461   0.307  1.00 66.36           H  
ATOM    406  CA  GLN A  28      -1.296  -2.105  -0.637  1.00 66.36           C  
ATOM    407  HA  GLN A  28      -0.304  -1.984  -0.202  1.00 66.36           H  
ATOM    408  C   GLN A  28      -1.500  -0.987  -1.670  1.00 66.36           C  
ATOM    409  CB  GLN A  28      -1.358  -3.493  -1.311  1.00 66.36           C  
ATOM    410  HB2 GLN A  28      -1.952  -4.183  -0.711  1.00 66.36           H  
ATOM    411  HB3 GLN A  28      -1.866  -3.398  -2.271  1.00 66.36           H  
ATOM    412  O   GLN A  28      -2.641  -0.606  -1.948  1.00 66.36           O  
ATOM    413  CG  GLN A  28       0.034  -4.108  -1.553  1.00 66.36           C  
ATOM    414  HG2 GLN A  28      -0.065  -4.911  -2.284  1.00 66.36           H  
ATOM    415  HG3 GLN A  28       0.696  -3.354  -1.980  1.00 66.36           H  
ATOM    416  CD  GLN A  28       0.668  -4.706  -0.297  1.00 66.36           C  
ATOM    417  NE2 GLN A  28       1.973  -4.861  -0.259  1.00 66.36           N  
ATOM    418 HE21 GLN A  28       2.553  -4.610  -1.047  1.00 66.36           H  
ATOM    419 HE22 GLN A  28       2.342  -5.275   0.584  1.00 66.36           H  
ATOM    420  OE1 GLN A  28       0.013  -5.055   0.670  1.00 66.36           O  
ATOM    421  N   CYS A  29      -0.407  -0.510  -2.272  1.00 69.60           N  
ATOM    422  H   CYS A  29       0.505  -0.837  -1.987  1.00 69.60           H  
ATOM    423  CA  CYS A  29      -0.481   0.365  -3.439  1.00 69.60           C  
ATOM    424  HA  CYS A  29      -1.090   1.226  -3.164  1.00 69.60           H  
ATOM    425  C   CYS A  29      -1.129  -0.373  -4.622  1.00 69.60           C  
ATOM    426  CB  CYS A  29       0.921   0.862  -3.811  1.00 69.60           C  
ATOM    427  HB2 CYS A  29       1.607   0.017  -3.863  1.00 69.60           H  
ATOM    428  HB3 CYS A  29       0.883   1.321  -4.799  1.00 69.60           H  
ATOM    429  O   CYS A  29      -0.713  -1.499  -4.919  1.00 69.60           O  
ATOM    430  SG  CYS A  29       1.558   2.089  -2.649  1.00 69.60           S  
ATOM    431  N   PRO A  30      -2.127   0.222  -5.301  1.00 69.24           N  
ATOM    432  CA  PRO A  30      -2.666  -0.344  -6.531  1.00 69.24           C  
ATOM    433  HA  PRO A  30      -3.054  -1.345  -6.344  1.00 69.24           H  
ATOM    434  C   PRO A  30      -1.581  -0.426  -7.607  1.00 69.24           C  
ATOM    435  CB  PRO A  30      -3.802   0.587  -6.969  1.00 69.24           C  
ATOM    436  HB2 PRO A  30      -3.868   0.657  -8.055  1.00 69.24           H  
ATOM    437  HB3 PRO A  30      -4.766   0.283  -6.560  1.00 69.24           H  
ATOM    438  O   PRO A  30      -0.744   0.467  -7.748  1.00 69.24           O  
ATOM    439  CG  PRO A  30      -3.412   1.915  -6.341  1.00 69.24           C  
ATOM    440  HG2 PRO A  30      -4.270   2.565  -6.172  1.00 69.24           H  
ATOM    441  HG3 PRO A  30      -2.680   2.387  -6.997  1.00 69.24           H  
ATOM    442  CD  PRO A  30      -2.732   1.521  -5.037  1.00 69.24           C  
ATOM    443  HD2 PRO A  30      -1.989   2.273  -4.774  1.00 69.24           H  
ATOM    444  HD3 PRO A  30      -3.474   1.424  -4.245  1.00 69.24           H  
ATOM    445  N   THR A  31      -1.629  -1.478  -8.418  1.00 67.22           N  
ATOM    446  H   THR A  31      -2.373  -2.149  -8.289  1.00 67.22           H  
ATOM    447  CA  THR A  31      -0.870  -1.551  -9.662  1.00 67.22           C  
ATOM    448  HA  THR A  31       0.166  -1.283  -9.454  1.00 67.22           H  
ATOM    449  C   THR A  31      -1.452  -0.542 -10.647  1.00 67.22           C  
ATOM    450  CB  THR A  31      -0.897  -2.965 -10.255  1.00 67.22           C  
ATOM    451  HB  THR A  31      -1.905  -3.203 -10.596  1.00 67.22           H  
ATOM    452  O   THR A  31      -2.633  -0.590 -11.000  1.00 67.22           O  
ATOM    453  CG2 THR A  31       0.078  -3.107 -11.423  1.00 67.22           C  
ATOM    454 HG21 THR A  31      -0.226  -2.459 -12.246  1.00 67.22           H  
ATOM    455 HG22 THR A  31       1.088  -2.845 -11.109  1.00 67.22           H  
ATOM    456 HG23 THR A  31       0.068  -4.138 -11.776  1.00 67.22           H  
ATOM    457  OG1 THR A  31      -0.517  -3.910  -9.278  1.00 67.22           O  
ATOM    458  HG1 THR A  31       0.203  -3.536  -8.765  1.00 67.22           H  
ATOM    459  N   PHE A  32      -0.621   0.396 -11.087  1.00 63.22           N  
ATOM    460  H   PHE A  32       0.322   0.422 -10.727  1.00 63.22           H  
ATOM    461  CA  PHE A  32      -1.019   1.425 -12.035  1.00 63.22           C  
ATOM    462  HA  PHE A  32      -2.044   1.729 -11.821  1.00 63.22           H  
ATOM    463  C   PHE A  32      -0.960   0.871 -13.464  1.00 63.22           C  
ATOM    464  CB  PHE A  32      -0.118   2.644 -11.821  1.00 63.22           C  
ATOM    465  HB2 PHE A  32       0.896   2.410 -12.142  1.00 63.22           H  
ATOM    466  HB3 PHE A  32      -0.073   2.857 -10.753  1.00 63.22           H  
ATOM    467  O   PHE A  32       0.120   0.629 -13.995  1.00 63.22           O  
ATOM    468  CG  PHE A  32      -0.592   3.904 -12.512  1.00 63.22           C  
ATOM    469  CD1 PHE A  32       0.058   4.364 -13.671  1.00 63.22           C  
ATOM    470  HD1 PHE A  32       0.861   3.791 -14.110  1.00 63.22           H  
ATOM    471  CD2 PHE A  32      -1.630   4.663 -11.938  1.00 63.22           C  
ATOM    472  HD2 PHE A  32      -2.117   4.321 -11.037  1.00 63.22           H  
ATOM    473  CE1 PHE A  32      -0.283   5.614 -14.215  1.00 63.22           C  
ATOM    474  HE1 PHE A  32       0.276   6.000 -15.054  1.00 63.22           H  
ATOM    475  CE2 PHE A  32      -1.996   5.896 -12.504  1.00 63.22           C  
ATOM    476  HE2 PHE A  32      -2.764   6.499 -12.042  1.00 63.22           H  
ATOM    477  CZ  PHE A  32      -1.307   6.382 -13.627  1.00 63.22           C  
ATOM    478  HZ  PHE A  32      -1.545   7.358 -14.022  1.00 63.22           H  
ATOM    479  N   ILE A  33      -2.124   0.668 -14.087  1.00 55.79           N  
ATOM    480  H   ILE A  33      -2.975   0.836 -13.570  1.00 55.79           H  
ATOM    481  CA  ILE A  33      -2.250   0.299 -15.504  1.00 55.79           C  
ATOM    482  HA  ILE A  33      -1.262   0.078 -15.909  1.00 55.79           H  
ATOM    483  C   ILE A  33      -2.787   1.528 -16.236  1.00 55.79           C  
ATOM    484  CB  ILE A  33      -3.134  -0.957 -15.723  1.00 55.79           C  
ATOM    485  HB  ILE A  33      -4.172  -0.691 -15.521  1.00 55.79           H  
ATOM    486  O   ILE A  33      -3.955   1.591 -16.607  1.00 55.79           O  
ATOM    487  CG1 ILE A  33      -2.766  -2.118 -14.772  1.00 55.79           C  
ATOM    488 HG12 ILE A  33      -1.755  -2.463 -14.985  1.00 55.79           H  
ATOM    489 HG13 ILE A  33      -2.792  -1.768 -13.740  1.00 55.79           H  
ATOM    490  CG2 ILE A  33      -3.012  -1.408 -17.195  1.00 55.79           C  
ATOM    491 HG21 ILE A  33      -1.998  -1.751 -17.400  1.00 55.79           H  
ATOM    492 HG22 ILE A  33      -3.713  -2.217 -17.401  1.00 55.79           H  
ATOM    493 HG23 ILE A  33      -3.256  -0.589 -17.871  1.00 55.79           H  
ATOM    494  CD1 ILE A  33      -3.736  -3.305 -14.854  1.00 55.79           C  
ATOM    495 HD11 ILE A  33      -3.631  -3.822 -15.807  1.00 55.79           H  
ATOM    496 HD12 ILE A  33      -4.764  -2.961 -14.736  1.00 55.79           H  
ATOM    497 HD13 ILE A  33      -3.508  -4.009 -14.054  1.00 55.79           H  
ATOM    498  N   SER A  34      -1.967   2.567 -16.369  1.00 53.70           N  
ATOM    499  H   SER A  34      -1.016   2.500 -16.035  1.00 53.70           H  
ATOM    500  CA  SER A  34      -2.359   3.752 -17.127  1.00 53.70           C  
ATOM    501  HA  SER A  34      -3.241   3.489 -17.711  1.00 53.70           H  
ATOM    502  C   SER A  34      -1.248   4.148 -18.104  1.00 53.70           C  
ATOM    503  CB  SER A  34      -2.830   4.872 -16.192  1.00 53.70           C  
ATOM    504  HB2 SER A  34      -2.671   4.583 -15.153  1.00 53.70           H  
ATOM    505  HB3 SER A  34      -3.901   5.015 -16.336  1.00 53.70           H  
ATOM    506  O   SER A  34      -0.091   4.233 -17.694  1.00 53.70           O  
ATOM    507  OG  SER A  34      -2.176   6.090 -16.452  1.00 53.70           O  
ATOM    508  HG  SER A  34      -1.394   6.127 -15.896  1.00 53.70           H  
ATOM    509  N   PRO A  35      -1.580   4.393 -19.387  1.00 51.69           N  
ATOM    510  CA  PRO A  35      -0.623   4.821 -20.407  1.00 51.69           C  
ATOM    511  HA  PRO A  35       0.297   4.243 -20.320  1.00 51.69           H  
ATOM    512  C   PRO A  35      -0.252   6.311 -20.302  1.00 51.69           C  
ATOM    513  CB  PRO A  35      -1.309   4.487 -21.738  1.00 51.69           C  
ATOM    514  HB2 PRO A  35      -1.126   3.442 -21.987  1.00 51.69           H  
ATOM    515  HB3 PRO A  35      -0.978   5.129 -22.555  1.00 51.69           H  
ATOM    516  O   PRO A  35       0.484   6.815 -21.147  1.00 51.69           O  
ATOM    517  CG  PRO A  35      -2.791   4.683 -21.428  1.00 51.69           C  
ATOM    518  HG2 PRO A  35      -3.040   5.742 -21.489  1.00 51.69           H  
ATOM    519  HG3 PRO A  35      -3.426   4.099 -22.095  1.00 51.69           H  
ATOM    520  CD  PRO A  35      -2.900   4.211 -19.983  1.00 51.69           C  
ATOM    521  HD2 PRO A  35      -3.655   4.796 -19.459  1.00 51.69           H  
ATOM    522  HD3 PRO A  35      -3.162   3.153 -19.966  1.00 51.69           H  
ATOM    523  N   PHE A  36      -0.775   7.041 -19.311  1.00 49.80           N  
ATOM    524  H   PHE A  36      -1.308   6.583 -18.585  1.00 49.80           H  
ATOM    525  CA  PHE A  36      -0.556   8.478 -19.190  1.00 49.80           C  
ATOM    526  HA  PHE A  36      -0.334   8.883 -20.177  1.00 49.80           H  
ATOM    527  C   PHE A  36       0.650   8.783 -18.314  1.00 49.80           C  
ATOM    528  CB  PHE A  36      -1.835   9.178 -18.722  1.00 49.80           C  
ATOM    529  HB2 PHE A  36      -2.319   8.597 -17.938  1.00 49.80           H  
ATOM    530  HB3 PHE A  36      -1.574  10.148 -18.300  1.00 49.80           H  
ATOM    531  O   PHE A  36       0.568   8.724 -17.092  1.00 49.80           O  
ATOM    532  CG  PHE A  36      -2.785   9.408 -19.877  1.00 49.80           C  
ATOM    533  CD1 PHE A  36      -2.609  10.533 -20.704  1.00 49.80           C  
ATOM    534  HD1 PHE A  36      -1.828  11.247 -20.490  1.00 49.80           H  
ATOM    535  CD2 PHE A  36      -3.795   8.474 -20.168  1.00 49.80           C  
ATOM    536  HD2 PHE A  36      -3.923   7.605 -19.539  1.00 49.80           H  
ATOM    537  CE1 PHE A  36      -3.446  10.729 -21.816  1.00 49.80           C  
ATOM    538  HE1 PHE A  36      -3.311  11.594 -22.448  1.00 49.80           H  
ATOM    539  CE2 PHE A  36      -4.634   8.670 -21.280  1.00 49.80           C  
ATOM    540  HE2 PHE A  36      -5.413   7.957 -21.504  1.00 49.80           H  
ATOM    541  CZ  PHE A  36      -4.459   9.798 -22.103  1.00 49.80           C  
ATOM    542  HZ  PHE A  36      -5.104   9.950 -22.956  1.00 49.80           H  
ATOM    543  N   SER A  37       1.746   9.144 -18.982  1.00 52.09           N  
ATOM    544  H   SER A  37       1.722   9.025 -19.984  1.00 52.09           H  
ATOM    545  CA  SER A  37       3.025   9.566 -18.412  1.00 52.09           C  
ATOM    546  HA  SER A  37       3.175   9.029 -17.475  1.00 52.09           H  
ATOM    547  C   SER A  37       3.077  11.066 -18.113  1.00 52.09           C  
ATOM    548  CB  SER A  37       4.187   9.147 -19.320  1.00 52.09           C  
ATOM    549  HB2 SER A  37       4.079   9.620 -20.297  1.00 52.09           H  
ATOM    550  HB3 SER A  37       5.128   9.467 -18.873  1.00 52.09           H  
ATOM    551  O   SER A  37       3.788  11.790 -18.805  1.00 52.09           O  
ATOM    552  OG  SER A  37       4.204   7.743 -19.476  1.00 52.09           O  
ATOM    553  HG  SER A  37       4.913   7.506 -20.078  1.00 52.09           H  
ATOM    554  N   LEU A  38       2.337  11.562 -17.115  1.00 52.48           N  
ATOM    555  H   LEU A  38       1.757  10.937 -16.573  1.00 52.48           H  
ATOM    556  CA  LEU A  38       2.571  12.925 -16.612  1.00 52.48           C  
ATOM    557  HA  LEU A  38       3.097  13.503 -17.372  1.00 52.48           H  
ATOM    558  C   LEU A  38       3.481  12.867 -15.377  1.00 52.48           C  
ATOM    559  CB  LEU A  38       1.267  13.698 -16.349  1.00 52.48           C  
ATOM    560  HB2 LEU A  38       0.497  13.034 -15.956  1.00 52.48           H  
ATOM    561  HB3 LEU A  38       1.479  14.441 -15.581  1.00 52.48           H  
ATOM    562  O   LEU A  38       2.982  12.557 -14.296  1.00 52.48           O  
ATOM    563  CG  LEU A  38       0.764  14.452 -17.596  1.00 52.48           C  
ATOM    564  HG  LEU A  38       1.610  14.894 -18.123  1.00 52.48           H  
ATOM    565  CD1 LEU A  38       0.011  13.532 -18.558  1.00 52.48           C  
ATOM    566 HD11 LEU A  38       0.685  12.760 -18.932  1.00 52.48           H  
ATOM    567 HD12 LEU A  38      -0.356  14.110 -19.406  1.00 52.48           H  
ATOM    568 HD13 LEU A  38      -0.830  13.065 -18.046  1.00 52.48           H  
ATOM    569  CD2 LEU A  38      -0.164  15.595 -17.189  1.00 52.48           C  
ATOM    570 HD21 LEU A  38      -0.505  16.128 -18.077  1.00 52.48           H  
ATOM    571 HD22 LEU A  38       0.373  16.294 -16.548  1.00 52.48           H  
ATOM    572 HD23 LEU A  38      -1.025  15.202 -16.648  1.00 52.48           H  
ATOM    573  N   PRO A  39       4.796  13.135 -15.518  1.00 51.12           N  
ATOM    574  CA  PRO A  39       5.715  13.115 -14.395  1.00 51.12           C  
ATOM    575  HA  PRO A  39       5.645  12.142 -13.908  1.00 51.12           H  
ATOM    576  C   PRO A  39       5.355  14.229 -13.418  1.00 51.12           C  
ATOM    577  CB  PRO A  39       7.123  13.250 -14.974  1.00 51.12           C  
ATOM    578  HB2 PRO A  39       7.524  12.257 -15.181  1.00 51.12           H  
ATOM    579  HB3 PRO A  39       7.794  13.799 -14.313  1.00 51.12           H  
ATOM    580  O   PRO A  39       5.456  15.411 -13.747  1.00 51.12           O  
ATOM    581  CG  PRO A  39       6.889  13.986 -16.288  1.00 51.12           C  
ATOM    582  HG2 PRO A  39       7.659  13.755 -17.025  1.00 51.12           H  
ATOM    583  HG3 PRO A  39       6.848  15.060 -16.105  1.00 51.12           H  
ATOM    584  CD  PRO A  39       5.516  13.490 -16.732  1.00 51.12           C  
ATOM    585  HD2 PRO A  39       5.011  14.277 -17.293  1.00 51.12           H  
ATOM    586  HD3 PRO A  39       5.642  12.600 -17.348  1.00 51.12           H  
ATOM    587  N   SER A  40       4.890  13.871 -12.229  1.00 56.87           N  
ATOM    588  H   SER A  40       4.749  12.888 -12.047  1.00 56.87           H  
ATOM    589  CA  SER A  40       4.633  14.824 -11.150  1.00 56.87           C  
ATOM    590  HA  SER A  40       5.404  15.595 -11.144  1.00 56.87           H  
ATOM    591  C   SER A  40       4.686  14.084  -9.820  1.00 56.87           C  
ATOM    592  CB  SER A  40       3.269  15.510 -11.335  1.00 56.87           C  
ATOM    593  HB2 SER A  40       3.034  16.096 -10.446  1.00 56.87           H  
ATOM    594  HB3 SER A  40       2.497  14.752 -11.469  1.00 56.87           H  
ATOM    595  O   SER A  40       3.760  13.356  -9.476  1.00 56.87           O  
ATOM    596  OG  SER A  40       3.290  16.369 -12.461  1.00 56.87           O  
ATOM    597  HG  SER A  40       4.014  16.085 -13.024  1.00 56.87           H  
ATOM    598  N   THR A  41       5.776  14.268  -9.073  1.00 61.67           N  
ATOM    599  H   THR A  41       6.551  14.800  -9.441  1.00 61.67           H  
ATOM    600  CA  THR A  41       5.849  13.869  -7.663  1.00 61.67           C  
ATOM    601  HA  THR A  41       5.579  12.818  -7.565  1.00 61.67           H  
ATOM    602  C   THR A  41       4.845  14.718  -6.887  1.00 61.67           C  
ATOM    603  CB  THR A  41       7.267  14.069  -7.104  1.00 61.67           C  
ATOM    604  HB  THR A  41       7.501  15.133  -7.068  1.00 61.67           H  
ATOM    605  O   THR A  41       5.059  15.909  -6.669  1.00 61.67           O  
ATOM    606  CG2 THR A  41       7.444  13.464  -5.715  1.00 61.67           C  
ATOM    607 HG21 THR A  41       6.736  13.911  -5.017  1.00 61.67           H  
ATOM    608 HG22 THR A  41       7.282  12.387  -5.745  1.00 61.67           H  
ATOM    609 HG23 THR A  41       8.453  13.661  -5.353  1.00 61.67           H  
ATOM    610  OG1 THR A  41       8.209  13.432  -7.934  1.00 61.67           O  
ATOM    611  HG1 THR A  41       8.551  12.693  -7.426  1.00 61.67           H  
ATOM    612  N   LEU A  42       3.717  14.115  -6.528  1.00 70.02           N  
ATOM    613  H   LEU A  42       3.615  13.140  -6.773  1.00 70.02           H  
ATOM    614  CA  LEU A  42       2.612  14.743  -5.806  1.00 70.02           C  
ATOM    615  HA  LEU A  42       2.639  15.822  -5.960  1.00 70.02           H  
ATOM    616  C   LEU A  42       2.720  14.526  -4.288  1.00 70.02           C  
ATOM    617  CB  LEU A  42       1.297  14.192  -6.394  1.00 70.02           C  
ATOM    618  HB2 LEU A  42       1.415  13.122  -6.564  1.00 70.02           H  
ATOM    619  HB3 LEU A  42       0.497  14.315  -5.665  1.00 70.02           H  
ATOM    620  O   LEU A  42       2.094  15.260  -3.530  1.00 70.02           O  
ATOM    621  CG  LEU A  42       0.897  14.885  -7.716  1.00 70.02           C  
ATOM    622  HG  LEU A  42       1.760  15.385  -8.156  1.00 70.02           H  
ATOM    623  CD1 LEU A  42       0.340  13.910  -8.753  1.00 70.02           C  
ATOM    624 HD11 LEU A  42      -0.135  14.459  -9.566  1.00 70.02           H  
ATOM    625 HD12 LEU A  42       1.167  13.349  -9.187  1.00 70.02           H  
ATOM    626 HD13 LEU A  42      -0.385  13.237  -8.295  1.00 70.02           H  
ATOM    627  CD2 LEU A  42      -0.187  15.933  -7.458  1.00 70.02           C  
ATOM    628 HD21 LEU A  42      -1.095  15.452  -7.094  1.00 70.02           H  
ATOM    629 HD22 LEU A  42       0.168  16.641  -6.709  1.00 70.02           H  
ATOM    630 HD23 LEU A  42      -0.404  16.476  -8.377  1.00 70.02           H  
ATOM    631  N   CYS A  43       3.511  13.550  -3.837  1.00 74.46           N  
ATOM    632  H   CYS A  43       3.989  12.964  -4.507  1.00 74.46           H  
ATOM    633  CA  CYS A  43       3.722  13.243  -2.421  1.00 74.46           C  
ATOM    634  HA  CYS A  43       3.614  14.156  -1.836  1.00 74.46           H  
ATOM    635  C   CYS A  43       5.126  12.682  -2.162  1.00 74.46           C  
ATOM    636  CB  CYS A  43       2.638  12.256  -1.986  1.00 74.46           C  
ATOM    637  HB2 CYS A  43       2.738  12.039  -0.923  1.00 74.46           H  
ATOM    638  HB3 CYS A  43       1.685  12.761  -2.142  1.00 74.46           H  
ATOM    639  O   CYS A  43       5.764  12.176  -3.077  1.00 74.46           O  
ATOM    640  SG  CYS A  43       2.620  10.682  -2.883  1.00 74.46           S  
ATOM    641  N   SER A  44       5.611  12.762  -0.918  1.00 77.00           N  
ATOM    642  H   SER A  44       5.086  13.258  -0.212  1.00 77.00           H  
ATOM    643  CA  SER A  44       6.827  12.055  -0.468  1.00 77.00           C  
ATOM    644  HA  SER A  44       7.308  11.552  -1.307  1.00 77.00           H  
ATOM    645  C   SER A  44       6.522  10.977   0.579  1.00 77.00           C  
ATOM    646  CB  SER A  44       7.823  13.058   0.119  1.00 77.00           C  
ATOM    647  HB2 SER A  44       8.679  12.524   0.531  1.00 77.00           H  
ATOM    648  HB3 SER A  44       7.343  13.626   0.916  1.00 77.00           H  
ATOM    649  O   SER A  44       7.288  10.034   0.759  1.00 77.00           O  
ATOM    650  OG  SER A  44       8.280  13.935  -0.890  1.00 77.00           O  
ATOM    651  HG  SER A  44       7.517  14.183  -1.416  1.00 77.00           H  
ATOM    652  N   THR A  45       5.409  11.114   1.296  1.00 71.51           N  
ATOM    653  H   THR A  45       4.879  11.964   1.170  1.00 71.51           H  
ATOM    654  CA  THR A  45       5.004  10.259   2.415  1.00 71.51           C  
ATOM    655  HA  THR A  45       5.469   9.279   2.309  1.00 71.51           H  
ATOM    656  C   THR A  45       3.486  10.070   2.429  1.00 71.51           C  
ATOM    657  CB  THR A  45       5.457  10.880   3.750  1.00 71.51           C  
ATOM    658  HB  THR A  45       5.174  10.193   4.548  1.00 71.51           H  
ATOM    659  O   THR A  45       2.752  10.918   1.921  1.00 71.51           O  
ATOM    660  CG2 THR A  45       6.967  11.106   3.850  1.00 71.51           C  
ATOM    661 HG21 THR A  45       7.221  11.401   4.868  1.00 71.51           H  
ATOM    662 HG22 THR A  45       7.495  10.187   3.597  1.00 71.51           H  
ATOM    663 HG23 THR A  45       7.275  11.899   3.169  1.00 71.51           H  
ATOM    664  OG1 THR A  45       4.812  12.111   3.993  1.00 71.51           O  
ATOM    665  HG1 THR A  45       4.966  12.687   3.241  1.00 71.51           H  
ATOM    666  N   ASP A  46       2.970   9.006   3.071  1.00 72.13           N  
ATOM    667  H   ASP A  46       3.586   8.291   3.431  1.00 72.13           H  
ATOM    668  CA  ASP A  46       1.509   8.836   3.251  1.00 72.13           C  
ATOM    669  HA  ASP A  46       1.044   8.798   2.266  1.00 72.13           H  
ATOM    670  C   ASP A  46       0.886  10.040   4.006  1.00 72.13           C  
ATOM    671  CB  ASP A  46       1.142   7.531   4.007  1.00 72.13           C  
ATOM    672  HB2 ASP A  46       1.435   7.619   5.054  1.00 72.13           H  
ATOM    673  HB3 ASP A  46       0.054   7.462   4.017  1.00 72.13           H  
ATOM    674  O   ASP A  46      -0.315  10.297   3.925  1.00 72.13           O  
ATOM    675  CG  ASP A  46       1.659   6.197   3.444  1.00 72.13           C  
ATOM    676  OD1 ASP A  46       1.629   6.046   2.209  1.00 72.13           O  
ATOM    677  OD2 ASP A  46       1.934   5.247   4.223  1.00 72.13           O  
ATOM    678  N   CYS A  47       1.712  10.795   4.739  1.00 67.80           N  
ATOM    679  H   CYS A  47       2.692  10.554   4.706  1.00 67.80           H  
ATOM    680  CA  CYS A  47       1.347  12.011   5.460  1.00 67.80           C  
ATOM    681  HA  CYS A  47       0.456  11.809   6.055  1.00 67.80           H  
ATOM    682  C   CYS A  47       1.018  13.182   4.512  1.00 67.80           C  
ATOM    683  CB  CYS A  47       2.514  12.352   6.401  1.00 67.80           C  
ATOM    684  HB2 CYS A  47       3.260  11.558   6.346  1.00 67.80           H  
ATOM    685  HB3 CYS A  47       3.014  13.243   6.022  1.00 67.80           H  
ATOM    686  O   CYS A  47       0.072  13.922   4.782  1.00 67.80           O  
ATOM    687  SG  CYS A  47       2.162  12.620   8.165  1.00 67.80           S  
ATOM    688  N   ASP A  48       1.725  13.312   3.381  1.00 72.88           N  
ATOM    689  H   ASP A  48       2.470  12.658   3.187  1.00 72.88           H  
ATOM    690  CA  ASP A  48       1.435  14.332   2.358  1.00 72.88           C  
ATOM    691  HA  ASP A  48       1.469  15.322   2.813  1.00 72.88           H  
ATOM    692  C   ASP A  48       0.036  14.132   1.759  1.00 72.88           C  
ATOM    693  CB  ASP A  48       2.485  14.278   1.241  1.00 72.88           C  
ATOM    694  HB2 ASP A  48       2.201  14.975   0.452  1.00 72.88           H  
ATOM    695  HB3 ASP A  48       2.497  13.276   0.811  1.00 72.88           H  
ATOM    696  O   ASP A  48      -0.679  15.087   1.465  1.00 72.88           O  
ATOM    697  CG  ASP A  48       3.879  14.647   1.737  1.00 72.88           C  
ATOM    698  OD1 ASP A  48       4.078  15.820   2.103  1.00 72.88           O  
ATOM    699  OD2 ASP A  48       4.739  13.733   1.749  1.00 72.88           O  
ATOM    700  N   CYS A  49      -0.407  12.877   1.683  1.00 69.58           N  
ATOM    701  H   CYS A  49       0.238  12.139   1.928  1.00 69.58           H  
ATOM    702  CA  CYS A  49      -1.720  12.507   1.167  1.00 69.58           C  
ATOM    703  HA  CYS A  49      -1.917  13.100   0.273  1.00 69.58           H  
ATOM    704  C   CYS A  49      -2.880  12.796   2.122  1.00 69.58           C  
ATOM    705  CB  CYS A  49      -1.677  11.028   0.790  1.00 69.58           C  
ATOM    706  HB2 CYS A  49      -1.539  10.420   1.684  1.00 69.58           H  
ATOM    707  HB3 CYS A  49      -2.634  10.773   0.336  1.00 69.58           H  
ATOM    708  O   CYS A  49      -4.037  12.776   1.708  1.00 69.58           O  
ATOM    709  SG  CYS A  49      -0.370  10.647  -0.393  1.00 69.58           S  
ATOM    710  N   ASN A  50      -2.594  13.083   3.392  1.00 65.03           N  
ATOM    711  H   ASN A  50      -1.621  13.118   3.664  1.00 65.03           H  
ATOM    712  CA  ASN A  50      -3.607  13.484   4.368  1.00 65.03           C  
ATOM    713  HA  ASN A  50      -4.497  12.871   4.226  1.00 65.03           H  
ATOM    714  C   ASN A  50      -4.030  14.954   4.179  1.00 65.03           C  
ATOM    715  CB  ASN A  50      -3.018  13.213   5.763  1.00 65.03           C  
ATOM    716  HB2 ASN A  50      -2.322  14.012   6.017  1.00 65.03           H  
ATOM    717  HB3 ASN A  50      -2.461  12.276   5.738  1.00 65.03           H  
ATOM    718  O   ASN A  50      -5.101  15.364   4.617  1.00 65.03           O  
ATOM    719  CG  ASN A  50      -4.053  13.093   6.864  1.00 65.03           C  
ATOM    720  ND2 ASN A  50      -3.608  12.862   8.076  1.00 65.03           N  
ATOM    721 HD21 ASN A  50      -4.306  12.934   8.804  1.00 65.03           H  
ATOM    722 HD22 ASN A  50      -2.619  12.952   8.258  1.00 65.03           H  
ATOM    723  OD1 ASN A  50      -5.254  13.111   6.688  1.00 65.03           O  
ATOM    724  N   LEU A  51      -3.188  15.751   3.513  1.00 55.79           N  
ATOM    725  H   LEU A  51      -2.335  15.351   3.149  1.00 55.79           H  
ATOM    726  CA  LEU A  51      -3.405  17.184   3.301  1.00 55.79           C  
ATOM    727  HA  LEU A  51      -3.915  17.600   4.169  1.00 55.79           H  
ATOM    728  C   LEU A  51      -4.307  17.478   2.096  1.00 55.79           C  
ATOM    729  CB  LEU A  51      -2.031  17.860   3.153  1.00 55.79           C  
ATOM    730  HB2 LEU A  51      -2.173  18.901   2.865  1.00 55.79           H  
ATOM    731  HB3 LEU A  51      -1.489  17.372   2.343  1.00 55.79           H  
ATOM    732  O   LEU A  51      -4.828  18.584   1.961  1.00 55.79           O  
ATOM    733  CG  LEU A  51      -1.182  17.814   4.438  1.00 55.79           C  
ATOM    734  HG  LEU A  51      -1.192  16.810   4.862  1.00 55.79           H  
ATOM    735  CD1 LEU A  51       0.268  18.174   4.126  1.00 55.79           C  
ATOM    736 HD11 LEU A  51       0.872  18.105   5.030  1.00 55.79           H  
ATOM    737 HD12 LEU A  51       0.669  17.474   3.393  1.00 55.79           H  
ATOM    738 HD13 LEU A  51       0.329  19.183   3.720  1.00 55.79           H  
ATOM    739  CD2 LEU A  51      -1.708  18.801   5.485  1.00 55.79           C  
ATOM    740 HD21 LEU A  51      -2.716  18.520   5.791  1.00 55.79           H  
ATOM    741 HD22 LEU A  51      -1.061  18.779   6.362  1.00 55.79           H  
ATOM    742 HD23 LEU A  51      -1.721  19.810   5.074  1.00 55.79           H  
ATOM    743  N   SER A  52      -4.521  16.502   1.219  1.00 51.15           N  
ATOM    744  H   SER A  52      -4.054  15.617   1.357  1.00 51.15           H  
ATOM    745  CA  SER A  52      -5.286  16.683  -0.009  1.00 51.15           C  
ATOM    746  HA  SER A  52      -5.321  17.739  -0.276  1.00 51.15           H  
ATOM    747  C   SER A  52      -6.715  16.198   0.199  1.00 51.15           C  
ATOM    748  CB  SER A  52      -4.603  15.933  -1.174  1.00 51.15           C  
ATOM    749  HB2 SER A  52      -4.960  16.339  -2.120  1.00 51.15           H  
ATOM    750  HB3 SER A  52      -4.845  14.870  -1.143  1.00 51.15           H  
ATOM    751  O   SER A  52      -6.972  15.072  -0.151  1.00 51.15           O  
ATOM    752  OG  SER A  52      -3.194  16.024  -1.115  1.00 51.15           O  
ATOM    753  HG  SER A  52      -2.923  16.919  -0.899  1.00 51.15           H  
ATOM    754  N   HIS A  53      -7.623  16.982   0.799  1.00 50.36           N  
ATOM    755  H   HIS A  53      -7.254  17.837   1.191  1.00 50.36           H  
ATOM    756  CA  HIS A  53      -9.107  16.887   0.717  1.00 50.36           C  
ATOM    757  HA  HIS A  53      -9.466  17.290   1.664  1.00 50.36           H  
ATOM    758  C   HIS A  53      -9.821  15.508   0.641  1.00 50.36           C  
ATOM    759  CB  HIS A  53      -9.598  17.849  -0.383  1.00 50.36           C  
ATOM    760  HB2 HIS A  53     -10.437  17.428  -0.937  1.00 50.36           H  
ATOM    761  HB3 HIS A  53      -8.806  18.021  -1.112  1.00 50.36           H  
ATOM    762  O   HIS A  53     -11.006  15.432   0.305  1.00 50.36           O  
ATOM    763  CG  HIS A  53     -10.045  19.165   0.188  1.00 50.36           C  
ATOM    764  CD2 HIS A  53      -9.301  20.308   0.294  1.00 50.36           C  
ATOM    765  HD2 HIS A  53      -8.280  20.438  -0.035  1.00 50.36           H  
ATOM    766  ND1 HIS A  53     -11.277  19.424   0.744  1.00 50.36           N  
ATOM    767  HD1 HIS A  53     -12.044  18.771   0.810  1.00 50.36           H  
ATOM    768  CE1 HIS A  53     -11.278  20.698   1.168  1.00 50.36           C  
ATOM    769  HE1 HIS A  53     -12.109  21.195   1.647  1.00 50.36           H  
ATOM    770  NE2 HIS A  53     -10.096  21.276   0.915  1.00 50.36           N  
ATOM    771  N   HIS A  54      -9.158  14.413   0.979  1.00 50.82           N  
ATOM    772  H   HIS A  54      -8.170  14.513   1.162  1.00 50.82           H  
ATOM    773  CA  HIS A  54      -9.619  13.076   0.703  1.00 50.82           C  
ATOM    774  HA  HIS A  54     -10.546  13.113   0.132  1.00 50.82           H  
ATOM    775  C   HIS A  54      -9.904  12.391   2.033  1.00 50.82           C  
ATOM    776  CB  HIS A  54      -8.614  12.297  -0.146  1.00 50.82           C  
ATOM    777  HB2 HIS A  54      -9.134  11.348  -0.278  1.00 50.82           H  
ATOM    778  HB3 HIS A  54      -7.682  12.151   0.401  1.00 50.82           H  
ATOM    779  O   HIS A  54      -9.008  12.029   2.792  1.00 50.82           O  
ATOM    780  CG  HIS A  54      -8.317  12.766  -1.552  1.00 50.82           C  
ATOM    781  CD2 HIS A  54      -7.088  13.071  -2.079  1.00 50.82           C  
ATOM    782  HD2 HIS A  54      -6.153  13.067  -1.538  1.00 50.82           H  
ATOM    783  ND1 HIS A  54      -9.211  12.800  -2.597  1.00 50.82           N  
ATOM    784  HD1 HIS A  54     -10.197  12.590  -2.543  1.00 50.82           H  
ATOM    785  CE1 HIS A  54      -8.545  13.162  -3.706  1.00 50.82           C  
ATOM    786  HE1 HIS A  54      -8.985  13.290  -4.684  1.00 50.82           H  
ATOM    787  NE2 HIS A  54      -7.252  13.365  -3.437  1.00 50.82           N  
ATOM    788  N   SER A  55     -11.189  12.204   2.321  1.00 47.78           N  
ATOM    789  H   SER A  55     -11.881  12.560   1.678  1.00 47.78           H  
ATOM    790  CA  SER A  55     -11.627  11.401   3.458  1.00 47.78           C  
ATOM    791  HA  SER A  55     -11.108  11.735   4.357  1.00 47.78           H  
ATOM    792  C   SER A  55     -11.271   9.936   3.186  1.00 47.78           C  
ATOM    793  CB  SER A  55     -13.129  11.600   3.668  1.00 47.78           C  
ATOM    794  HB2 SER A  55     -13.350  12.667   3.695  1.00 47.78           H  
ATOM    795  HB3 SER A  55     -13.683  11.144   2.848  1.00 47.78           H  
ATOM    796  O   SER A  55     -11.899   9.284   2.353  1.00 47.78           O  
ATOM    797  OG  SER A  55     -13.523  11.024   4.894  1.00 47.78           O  
ATOM    798  HG  SER A  55     -14.477  11.099   4.977  1.00 47.78           H  
ATOM    799  N   GLY A  56     -10.202   9.431   3.808  1.00 58.43           N  
ATOM    800  H   GLY A  56      -9.613  10.062   4.333  1.00 58.43           H  
ATOM    801  CA  GLY A  56      -9.761   8.048   3.634  1.00 58.43           C  
ATOM    802  HA2 GLY A  56     -10.373   7.404   4.265  1.00 58.43           H  
ATOM    803  HA3 GLY A  56      -9.919   7.748   2.598  1.00 58.43           H  
ATOM    804  C   GLY A  56      -8.292   7.803   3.971  1.00 58.43           C  
ATOM    805  O   GLY A  56      -7.550   8.694   4.378  1.00 58.43           O  
ATOM    806  N   THR A  57      -7.861   6.558   3.792  1.00 64.54           N  
ATOM    807  H   THR A  57      -8.526   5.876   3.455  1.00 64.54           H  
ATOM    808  CA  THR A  57      -6.513   6.077   4.132  1.00 64.54           C  
ATOM    809  HA  THR A  57      -6.105   6.740   4.895  1.00 64.54           H  
ATOM    810  C   THR A  57      -5.555   6.214   2.953  1.00 64.54           C  
ATOM    811  CB  THR A  57      -6.613   4.651   4.720  1.00 64.54           C  
ATOM    812  HB  THR A  57      -7.080   4.002   3.979  1.00 64.54           H  
ATOM    813  O   THR A  57      -4.976   5.235   2.519  1.00 64.54           O  
ATOM    814  CG2 THR A  57      -5.350   3.978   5.258  1.00 64.54           C  
ATOM    815 HG21 THR A  57      -5.589   2.955   5.552  1.00 64.54           H  
ATOM    816 HG22 THR A  57      -4.956   4.499   6.131  1.00 64.54           H  
ATOM    817 HG23 THR A  57      -4.593   3.907   4.478  1.00 64.54           H  
ATOM    818  OG1 THR A  57      -7.458   4.691   5.844  1.00 64.54           O  
ATOM    819  HG1 THR A  57      -7.701   3.785   6.050  1.00 64.54           H  
ATOM    820  N   TRP A  58      -5.395   7.413   2.401  1.00 71.56           N  
ATOM    821  H   TRP A  58      -5.844   8.218   2.814  1.00 71.56           H  
ATOM    822  CA  TRP A  58      -4.555   7.618   1.215  1.00 71.56           C  
ATOM    823  HA  TRP A  58      -4.879   6.919   0.444  1.00 71.56           H  
ATOM    824  C   TRP A  58      -3.089   7.304   1.504  1.00 71.56           C  
ATOM    825  CB  TRP A  58      -4.761   9.025   0.654  1.00 71.56           C  
ATOM    826  HB2 TRP A  58      -4.046   9.182  -0.153  1.00 71.56           H  
ATOM    827  HB3 TRP A  58      -4.587   9.770   1.430  1.00 71.56           H  
ATOM    828  O   TRP A  58      -2.591   7.583   2.598  1.00 71.56           O  
ATOM    829  CG  TRP A  58      -6.132   9.190   0.092  1.00 71.56           C  
ATOM    830  CD1 TRP A  58      -7.275   9.219   0.811  1.00 71.56           C  
ATOM    831  HD1 TRP A  58      -7.329   9.220   1.890  1.00 71.56           H  
ATOM    832  CD2 TRP A  58      -6.534   9.323  -1.302  1.00 71.56           C  
ATOM    833  CE2 TRP A  58      -7.957   9.327  -1.350  1.00 71.56           C  
ATOM    834  CE3 TRP A  58      -5.849   9.484  -2.522  1.00 71.56           C  
ATOM    835  HE3 TRP A  58      -4.770   9.503  -2.523  1.00 71.56           H  
ATOM    836  NE1 TRP A  58      -8.350   9.147  -0.043  1.00 71.56           N  
ATOM    837  HE1 TRP A  58      -9.310   9.152   0.272  1.00 71.56           H  
ATOM    838  CH2 TRP A  58      -7.957   9.746  -3.722  1.00 71.56           C  
ATOM    839  HH2 TRP A  58      -8.495   9.970  -4.631  1.00 71.56           H  
ATOM    840  CZ2 TRP A  58      -8.671   9.529  -2.536  1.00 71.56           C  
ATOM    841  HZ2 TRP A  58      -9.751   9.548  -2.534  1.00 71.56           H  
ATOM    842  CZ3 TRP A  58      -6.552   9.709  -3.720  1.00 71.56           C  
ATOM    843  HZ3 TRP A  58      -6.008   9.896  -4.634  1.00 71.56           H  
ATOM    844  N   ARG A  59      -2.425   6.686   0.528  1.00 71.63           N  
ATOM    845  H   ARG A  59      -2.905   6.512  -0.344  1.00 71.63           H  
ATOM    846  CA  ARG A  59      -1.018   6.298   0.598  1.00 71.63           C  
ATOM    847  HA  ARG A  59      -0.588   6.674   1.526  1.00 71.63           H  
ATOM    848  C   ARG A  59      -0.234   6.936  -0.533  1.00 71.63           C  
ATOM    849  CB  ARG A  59      -0.861   4.772   0.572  1.00 71.63           C  
ATOM    850  HB2 ARG A  59      -1.312   4.369  -0.335  1.00 71.63           H  
ATOM    851  HB3 ARG A  59       0.204   4.543   0.544  1.00 71.63           H  
ATOM    852  O   ARG A  59      -0.756   7.075  -1.637  1.00 71.63           O  
ATOM    853  CG  ARG A  59      -1.500   4.101   1.798  1.00 71.63           C  
ATOM    854  HG2 ARG A  59      -2.575   4.016   1.634  1.00 71.63           H  
ATOM    855  HG3 ARG A  59      -1.336   4.712   2.686  1.00 71.63           H  
ATOM    856  CD  ARG A  59      -0.909   2.706   2.035  1.00 71.63           C  
ATOM    857  HD2 ARG A  59      -1.550   2.171   2.737  1.00 71.63           H  
ATOM    858  HD3 ARG A  59      -0.874   2.155   1.096  1.00 71.63           H  
ATOM    859  NE  ARG A  59       0.440   2.828   2.610  1.00 71.63           N  
ATOM    860  HE  ARG A  59       0.846   3.752   2.622  1.00 71.63           H  
ATOM    861  NH1 ARG A  59       0.824   0.640   3.250  1.00 71.63           N  
ATOM    862 HH11 ARG A  59       1.254   0.035   3.936  1.00 71.63           H  
ATOM    863 HH12 ARG A  59       0.029   0.331   2.709  1.00 71.63           H  
ATOM    864  NH2 ARG A  59       2.151   2.274   3.954  1.00 71.63           N  
ATOM    865 HH21 ARG A  59       2.347   3.264   3.993  1.00 71.63           H  
ATOM    866 HH22 ARG A  59       2.703   1.600   4.464  1.00 71.63           H  
ATOM    867  CZ  ARG A  59       1.122   1.906   3.257  1.00 71.63           C  
ATOM    868  N   CYS A  60       1.009   7.302  -0.253  1.00 76.76           N  
ATOM    869  H   CYS A  60       1.395   7.007   0.632  1.00 76.76           H  
ATOM    870  CA  CYS A  60       1.920   7.786  -1.274  1.00 76.76           C  
ATOM    871  HA  CYS A  60       1.356   8.363  -2.007  1.00 76.76           H  
ATOM    872  C   CYS A  60       2.543   6.581  -1.971  1.00 76.76           C  
ATOM    873  CB  CYS A  60       2.961   8.708  -0.648  1.00 76.76           C  
ATOM    874  HB2 CYS A  60       2.443   9.474  -0.071  1.00 76.76           H  
ATOM    875  HB3 CYS A  60       3.607   8.131   0.014  1.00 76.76           H  
ATOM    876  O   CYS A  60       3.305   5.824  -1.370  1.00 76.76           O  
ATOM    877  SG  CYS A  60       3.975   9.542  -1.880  1.00 76.76           S  
ATOM    878  N   CYS A  61       2.149   6.365  -3.220  1.00 75.41           N  
ATOM    879  H   CYS A  61       1.546   7.042  -3.666  1.00 75.41           H  
ATOM    880  CA  CYS A  61       2.519   5.184  -3.976  1.00 75.41           C  
ATOM    881  HA  CYS A  61       3.056   4.499  -3.320  1.00 75.41           H  
ATOM    882  C   CYS A  61       3.410   5.568  -5.157  1.00 75.41           C  
ATOM    883  CB  CYS A  61       1.244   4.475  -4.426  1.00 75.41           C  
ATOM    884  HB2 CYS A  61       0.592   5.213  -4.893  1.00 75.41           H  
ATOM    885  HB3 CYS A  61       1.498   3.721  -5.172  1.00 75.41           H  
ATOM    886  O   CYS A  61       3.018   6.437  -5.944  1.00 75.41           O  
ATOM    887  SG  CYS A  61       0.361   3.678  -3.061  1.00 75.41           S  
ATOM    888  N   PRO A  62       4.556   4.890  -5.336  1.00 72.54           N  
ATOM    889  CA  PRO A  62       5.373   5.076  -6.520  1.00 72.54           C  
ATOM    890  HA  PRO A  62       5.583   6.135  -6.674  1.00 72.54           H  
ATOM    891  C   PRO A  62       4.623   4.525  -7.729  1.00 72.54           C  
ATOM    892  CB  PRO A  62       6.684   4.338  -6.242  1.00 72.54           C  
ATOM    893  HB2 PRO A  62       7.135   3.940  -7.151  1.00 72.54           H  
ATOM    894  HB3 PRO A  62       7.379   5.012  -5.741  1.00 72.54           H  
ATOM    895  O   PRO A  62       4.219   3.359  -7.765  1.00 72.54           O  
ATOM    896  CG  PRO A  62       6.270   3.230  -5.274  1.00 72.54           C  
ATOM    897  HG2 PRO A  62       7.097   2.927  -4.631  1.00 72.54           H  
ATOM    898  HG3 PRO A  62       5.889   2.376  -5.834  1.00 72.54           H  
ATOM    899  CD  PRO A  62       5.137   3.868  -4.473  1.00 72.54           C  
ATOM    900  HD2 PRO A  62       4.406   3.105  -4.204  1.00 72.54           H  
ATOM    901  HD3 PRO A  62       5.539   4.343  -3.579  1.00 72.54           H  
ATOM    902  N   THR A  63       4.430   5.366  -8.734  1.00 67.63           N  
ATOM    903  H   THR A  63       4.758   6.316  -8.631  1.00 67.63           H  
ATOM    904  CA  THR A  63       3.893   4.964 -10.035  1.00 67.63           C  
ATOM    905  HA  THR A  63       3.676   3.896 -10.023  1.00 67.63           H  
ATOM    906  C   THR A  63       4.941   5.185 -11.115  1.00 67.63           C  
ATOM    907  CB  THR A  63       2.579   5.684 -10.364  1.00 67.63           C  
ATOM    908  HB  THR A  63       2.202   5.278 -11.303  1.00 67.63           H  
ATOM    909  O   THR A  63       5.977   5.805 -10.880  1.00 67.63           O  
ATOM    910  CG2 THR A  63       1.501   5.442  -9.311  1.00 67.63           C  
ATOM    911 HG21 THR A  63       1.832   5.795  -8.334  1.00 67.63           H  
ATOM    912 HG22 THR A  63       0.587   5.958  -9.605  1.00 67.63           H  
ATOM    913 HG23 THR A  63       1.298   4.374  -9.239  1.00 67.63           H  
ATOM    914  OG1 THR A  63       2.778   7.058 -10.563  1.00 67.63           O  
ATOM    915  HG1 THR A  63       3.266   7.424  -9.822  1.00 67.63           H  
ATOM    916  N   PHE A  64       4.672   4.707 -12.333  1.00 66.11           N  
ATOM    917  H   PHE A  64       3.810   4.201 -12.483  1.00 66.11           H  
ATOM    918  CA  PHE A  64       5.559   4.928 -13.481  1.00 66.11           C  
ATOM    919  HA  PHE A  64       6.519   4.454 -13.278  1.00 66.11           H  
ATOM    920  C   PHE A  64       5.842   6.421 -13.747  1.00 66.11           C  
ATOM    921  CB  PHE A  64       4.923   4.262 -14.710  1.00 66.11           C  
ATOM    922  HB2 PHE A  64       4.022   4.808 -14.990  1.00 66.11           H  
ATOM    923  HB3 PHE A  64       4.625   3.247 -14.449  1.00 66.11           H  
ATOM    924  O   PHE A  64       6.807   6.764 -14.422  1.00 66.11           O  
ATOM    925  CG  PHE A  64       5.854   4.179 -15.903  1.00 66.11           C  
ATOM    926  CD1 PHE A  64       5.736   5.090 -16.970  1.00 66.11           C  
ATOM    927  HD1 PHE A  64       4.975   5.856 -16.950  1.00 66.11           H  
ATOM    928  CD2 PHE A  64       6.864   3.199 -15.929  1.00 66.11           C  
ATOM    929  HD2 PHE A  64       6.967   2.506 -15.107  1.00 66.11           H  
ATOM    930  CE1 PHE A  64       6.629   5.022 -18.054  1.00 66.11           C  
ATOM    931  HE1 PHE A  64       6.544   5.732 -18.864  1.00 66.11           H  
ATOM    932  CE2 PHE A  64       7.754   3.130 -17.015  1.00 66.11           C  
ATOM    933  HE2 PHE A  64       8.535   2.384 -17.027  1.00 66.11           H  
ATOM    934  CZ  PHE A  64       7.637   4.043 -18.077  1.00 66.11           C  
ATOM    935  HZ  PHE A  64       8.327   3.997 -18.907  1.00 66.11           H  
ATOM    936  N   VAL A  65       5.005   7.309 -13.205  1.00 65.66           N  
ATOM    937  H   VAL A  65       4.270   6.965 -12.603  1.00 65.66           H  
ATOM    938  CA  VAL A  65       5.024   8.753 -13.449  1.00 65.66           C  
ATOM    939  HA  VAL A  65       5.779   8.962 -14.207  1.00 65.66           H  
ATOM    940  C   VAL A  65       5.448   9.566 -12.222  1.00 65.66           C  
ATOM    941  CB  VAL A  65       3.678   9.204 -14.030  1.00 65.66           C  
ATOM    942  HB  VAL A  65       3.811  10.204 -14.445  1.00 65.66           H  
ATOM    943  O   VAL A  65       5.323  10.785 -12.206  1.00 65.66           O  
ATOM    944  CG1 VAL A  65       3.275   8.274 -15.168  1.00 65.66           C  
ATOM    945 HG11 VAL A  65       2.391   8.708 -15.635  1.00 65.66           H  
ATOM    946 HG12 VAL A  65       4.104   8.169 -15.868  1.00 65.66           H  
ATOM    947 HG13 VAL A  65       2.996   7.287 -14.799  1.00 65.66           H  
ATOM    948  CG2 VAL A  65       2.498   9.213 -13.053  1.00 65.66           C  
ATOM    949 HG21 VAL A  65       1.636   9.675 -13.533  1.00 65.66           H  
ATOM    950 HG22 VAL A  65       2.742   9.801 -12.169  1.00 65.66           H  
ATOM    951 HG23 VAL A  65       2.234   8.199 -12.752  1.00 65.66           H  
ATOM    952  N   GLY A  66       5.964   8.908 -11.187  1.00 71.35           N  
ATOM    953  H   GLY A  66       6.032   7.902 -11.242  1.00 71.35           H  
ATOM    954  CA  GLY A  66       6.325   9.533  -9.917  1.00 71.35           C  
ATOM    955  HA2 GLY A  66       7.341   9.241  -9.652  1.00 71.35           H  
ATOM    956  HA3 GLY A  66       6.299  10.620  -9.995  1.00 71.35           H  
ATOM    957  C   GLY A  66       5.403   9.116  -8.777  1.00 71.35           C  
ATOM    958  O   GLY A  66       4.535   8.251  -8.928  1.00 71.35           O  
ATOM    959  N   ASP A  67       5.630   9.710  -7.614  1.00 75.72           N  
ATOM    960  H   ASP A  67       6.403  10.353  -7.525  1.00 75.72           H  
ATOM    961  CA  ASP A  67       4.913   9.362  -6.394  1.00 75.72           C  
ATOM    962  HA  ASP A  67       4.702   8.293  -6.398  1.00 75.72           H  
ATOM    963  C   ASP A  67       3.593  10.121  -6.313  1.00 75.72           C  
ATOM    964  CB  ASP A  67       5.791   9.641  -5.179  1.00 75.72           C  
ATOM    965  HB2 ASP A  67       5.964  10.715  -5.109  1.00 75.72           H  
ATOM    966  HB3 ASP A  67       5.269   9.303  -4.283  1.00 75.72           H  
ATOM    967  O   ASP A  67       3.563  11.353  -6.367  1.00 75.72           O  
ATOM    968  CG  ASP A  67       7.123   8.906  -5.275  1.00 75.72           C  
ATOM    969  OD1 ASP A  67       7.082   7.663  -5.420  1.00 75.72           O  
ATOM    970  OD2 ASP A  67       8.164   9.599  -5.294  1.00 75.72           O  
ATOM    971  N   VAL A  68       2.491   9.386  -6.193  1.00 74.53           N  
ATOM    972  H   VAL A  68       2.589   8.382  -6.129  1.00 74.53           H  
ATOM    973  CA  VAL A  68       1.143   9.957  -6.185  1.00 74.53           C  
ATOM    974  HA  VAL A  68       1.228  11.029  -6.003  1.00 74.53           H  
ATOM    975  C   VAL A  68       0.316   9.411  -5.032  1.00 74.53           C  
ATOM    976  CB  VAL A  68       0.438   9.788  -7.545  1.00 74.53           C  
ATOM    977  HB  VAL A  68      -0.559  10.222  -7.469  1.00 74.53           H  
ATOM    978  O   VAL A  68       0.466   8.261  -4.617  1.00 74.53           O  
ATOM    979  CG1 VAL A  68       1.196  10.507  -8.663  1.00 74.53           C  
ATOM    980 HG11 VAL A  68       2.076   9.938  -8.963  1.00 74.53           H  
ATOM    981 HG12 VAL A  68       0.550  10.649  -9.530  1.00 74.53           H  
ATOM    982 HG13 VAL A  68       1.552  11.470  -8.297  1.00 74.53           H  
ATOM    983  CG2 VAL A  68       0.312   8.330  -7.976  1.00 74.53           C  
ATOM    984 HG21 VAL A  68      -0.155   7.744  -7.185  1.00 74.53           H  
ATOM    985 HG22 VAL A  68      -0.277   8.262  -8.890  1.00 74.53           H  
ATOM    986 HG23 VAL A  68       1.310   7.931  -8.159  1.00 74.53           H  
ATOM    987  N   CYS A  69      -0.575  10.247  -4.507  1.00 74.40           N  
ATOM    988  H   CYS A  69      -0.631  11.191  -4.861  1.00 74.40           H  
ATOM    989  CA  CYS A  69      -1.503   9.848  -3.461  1.00 74.40           C  
ATOM    990  HA  CYS A  69      -0.964   9.266  -2.714  1.00 74.40           H  
ATOM    991  C   CYS A  69      -2.606   8.980  -4.047  1.00 74.40           C  
ATOM    992  CB  CYS A  69      -2.069  11.096  -2.789  1.00 74.40           C  
ATOM    993  HB2 CYS A  69      -2.864  10.809  -2.101  1.00 74.40           H  
ATOM    994  HB3 CYS A  69      -2.495  11.758  -3.544  1.00 74.40           H  
ATOM    995  O   CYS A  69      -3.441   9.466  -4.808  1.00 74.40           O  
ATOM    996  SG  CYS A  69      -0.803  11.973  -1.868  1.00 74.40           S  
ATOM    997  N   LEU A  70      -2.622   7.702  -3.677  1.00 73.19           N  
ATOM    998  H   LEU A  70      -1.900   7.383  -3.046  1.00 73.19           H  
ATOM    999  CA  LEU A  70      -3.608   6.734  -4.135  1.00 73.19           C  
ATOM   1000  HA  LEU A  70      -4.273   7.233  -4.840  1.00 73.19           H  
ATOM   1001  C   LEU A  70      -4.454   6.234  -2.959  1.00 73.19           C  
ATOM   1002  CB  LEU A  70      -2.919   5.574  -4.877  1.00 73.19           C  
ATOM   1003  HB2 LEU A  70      -3.682   4.878  -5.225  1.00 73.19           H  
ATOM   1004  HB3 LEU A  70      -2.281   5.042  -4.171  1.00 73.19           H  
ATOM   1005  O   LEU A  70      -3.942   6.068  -1.845  1.00 73.19           O  
ATOM   1006  CG  LEU A  70      -2.056   6.024  -6.068  1.00 73.19           C  
ATOM   1007  HG  LEU A  70      -1.212   6.588  -5.671  1.00 73.19           H  
ATOM   1008  CD1 LEU A  70      -1.477   4.839  -6.833  1.00 73.19           C  
ATOM   1009 HD11 LEU A  70      -2.234   4.421  -7.497  1.00 73.19           H  
ATOM   1010 HD12 LEU A  70      -1.114   4.080  -6.139  1.00 73.19           H  
ATOM   1011 HD13 LEU A  70      -0.637   5.184  -7.436  1.00 73.19           H  
ATOM   1012  CD2 LEU A  70      -2.808   6.896  -7.074  1.00 73.19           C  
ATOM   1013 HD21 LEU A  70      -3.835   6.556  -7.204  1.00 73.19           H  
ATOM   1014 HD22 LEU A  70      -2.835   7.923  -6.710  1.00 73.19           H  
ATOM   1015 HD23 LEU A  70      -2.285   6.906  -8.031  1.00 73.19           H  
ATOM   1016  N   PRO A  71      -5.744   5.944  -3.185  1.00 71.31           N  
ATOM   1017  CA  PRO A  71      -6.531   5.224  -2.208  1.00 71.31           C  
ATOM   1018  HA  PRO A  71      -6.462   5.748  -1.255  1.00 71.31           H  
ATOM   1019  C   PRO A  71      -5.985   3.789  -2.074  1.00 71.31           C  
ATOM   1020  CB  PRO A  71      -7.975   5.291  -2.701  1.00 71.31           C  
ATOM   1021  HB2 PRO A  71      -8.535   4.388  -2.462  1.00 71.31           H  
ATOM   1022  HB3 PRO A  71      -8.459   6.163  -2.261  1.00 71.31           H  
ATOM   1023  O   PRO A  71      -5.631   3.156  -3.075  1.00 71.31           O  
ATOM   1024  CG  PRO A  71      -7.850   5.497  -4.209  1.00 71.31           C  
ATOM   1025  HG2 PRO A  71      -7.861   4.533  -4.716  1.00 71.31           H  
ATOM   1026  HG3 PRO A  71      -8.657   6.126  -4.585  1.00 71.31           H  
ATOM   1027  CD  PRO A  71      -6.495   6.166  -4.408  1.00 71.31           C  
ATOM   1028  HD2 PRO A  71      -6.632   7.235  -4.572  1.00 71.31           H  
ATOM   1029  HD3 PRO A  71      -5.981   5.715  -5.257  1.00 71.31           H  
ATOM   1030  N   PRO A  72      -5.912   3.243  -0.854  1.00 66.81           N  
ATOM   1031  CA  PRO A  72      -5.390   1.908  -0.620  1.00 66.81           C  
ATOM   1032  HA  PRO A  72      -4.443   1.763  -1.141  1.00 66.81           H  
ATOM   1033  C   PRO A  72      -6.411   0.880  -1.103  1.00 66.81           C  
ATOM   1034  CB  PRO A  72      -5.183   1.824   0.891  1.00 66.81           C  
ATOM   1035  HB2 PRO A  72      -4.219   2.258   1.156  1.00 66.81           H  
ATOM   1036  HB3 PRO A  72      -5.263   0.800   1.258  1.00 66.81           H  
ATOM   1037  O   PRO A  72      -7.619   1.112  -1.007  1.00 66.81           O  
ATOM   1038  CG  PRO A  72      -6.310   2.699   1.426  1.00 66.81           C  
ATOM   1039  HG2 PRO A  72      -6.057   3.082   2.414  1.00 66.81           H  
ATOM   1040  HG3 PRO A  72      -7.227   2.112   1.486  1.00 66.81           H  
ATOM   1041  CD  PRO A  72      -6.477   3.791   0.360  1.00 66.81           C  
ATOM   1042  HD2 PRO A  72      -7.534   4.021   0.226  1.00 66.81           H  
ATOM   1043  HD3 PRO A  72      -5.927   4.704   0.587  1.00 66.81           H  
ATOM   1044  N   CYS A  73      -5.952  -0.291  -1.543  1.00 63.75           N  
ATOM   1045  H   CYS A  73      -4.959  -0.441  -1.654  1.00 63.75           H  
ATOM   1046  CA  CYS A  73      -6.880  -1.409  -1.677  1.00 63.75           C  
ATOM   1047  HA  CYS A  73      -7.800  -1.037  -2.127  1.00 63.75           H  
ATOM   1048  C   CYS A  73      -7.251  -1.947  -0.304  1.00 63.75           C  
ATOM   1049  CB  CYS A  73      -6.360  -2.505  -2.596  1.00 63.75           C  
ATOM   1050  HB2 CYS A  73      -6.632  -3.478  -2.186  1.00 63.75           H  
ATOM   1051  HB3 CYS A  73      -5.275  -2.452  -2.689  1.00 63.75           H  
ATOM   1052  O   CYS A  73      -6.457  -2.620   0.356  1.00 63.75           O  
ATOM   1053  SG  CYS A  73      -7.156  -2.351  -4.201  1.00 63.75           S  
ATOM   1054  N   ASN A  74      -8.467  -1.624   0.118  1.00 64.32           N  
ATOM   1055  H   ASN A  74      -9.031  -1.015  -0.458  1.00 64.32           H  
ATOM   1056  CA  ASN A  74      -9.095  -2.208   1.283  1.00 64.32           C  
ATOM   1057  HA  ASN A  74      -8.536  -3.100   1.564  1.00 64.32           H  
ATOM   1058  C   ASN A  74     -10.542  -2.582   0.929  1.00 64.32           C  
ATOM   1059  CB  ASN A  74      -9.017  -1.212   2.450  1.00 64.32           C  
ATOM   1060  HB2 ASN A  74      -9.644  -0.349   2.229  1.00 64.32           H  
ATOM   1061  HB3 ASN A  74      -7.988  -0.873   2.569  1.00 64.32           H  
ATOM   1062  O   ASN A  74     -11.292  -1.693   0.515  1.00 64.32           O  
ATOM   1063  CG  ASN A  74      -9.454  -1.835   3.762  1.00 64.32           C  
ATOM   1064  ND2 ASN A  74      -9.835  -1.040   4.729  1.00 64.32           N  
ATOM   1065 HD21 ASN A  74     -10.136  -1.494   5.579  1.00 64.32           H  
ATOM   1066 HD22 ASN A  74      -9.897  -0.043   4.575  1.00 64.32           H  
ATOM   1067  OD1 ASN A  74      -9.441  -3.034   3.962  1.00 64.32           O  
ATOM   1068  N   PRO A  75     -10.957  -3.848   1.113  1.00 59.07           N  
ATOM   1069  CA  PRO A  75     -10.173  -5.006   1.571  1.00 59.07           C  
ATOM   1070  HA  PRO A  75      -9.588  -4.758   2.457  1.00 59.07           H  
ATOM   1071  C   PRO A  75      -9.180  -5.554   0.530  1.00 59.07           C  
ATOM   1072  CB  PRO A  75     -11.220  -6.034   2.005  1.00 59.07           C  
ATOM   1073  HB2 PRO A  75     -10.877  -7.062   1.888  1.00 59.07           H  
ATOM   1074  HB3 PRO A  75     -11.503  -5.845   3.041  1.00 59.07           H  
ATOM   1075  O   PRO A  75      -9.179  -5.146  -0.630  1.00 59.07           O  
ATOM   1076  CG  PRO A  75     -12.408  -5.732   1.095  1.00 59.07           C  
ATOM   1077  HG2 PRO A  75     -12.259  -6.218   0.131  1.00 59.07           H  
ATOM   1078  HG3 PRO A  75     -13.352  -6.047   1.541  1.00 59.07           H  
ATOM   1079  CD  PRO A  75     -12.346  -4.220   0.914  1.00 59.07           C  
ATOM   1080  HD2 PRO A  75     -12.688  -3.942  -0.083  1.00 59.07           H  
ATOM   1081  HD3 PRO A  75     -12.962  -3.731   1.669  1.00 59.07           H  
ATOM   1082  N   VAL A  76      -8.307  -6.469   0.976  1.00 63.10           N  
ATOM   1083  H   VAL A  76      -8.376  -6.744   1.945  1.00 63.10           H  
ATOM   1084  CA  VAL A  76      -7.367  -7.227   0.127  1.00 63.10           C  
ATOM   1085  HA  VAL A  76      -6.614  -6.543  -0.264  1.00 63.10           H  
ATOM   1086  C   VAL A  76      -8.135  -7.841  -1.043  1.00 63.10           C  
ATOM   1087  CB  VAL A  76      -6.664  -8.344   0.937  1.00 63.10           C  
ATOM   1088  HB  VAL A  76      -7.417  -9.027   1.330  1.00 63.10           H  
ATOM   1089  O   VAL A  76      -9.152  -8.503  -0.831  1.00 63.10           O  
ATOM   1090  CG1 VAL A  76      -5.669  -9.154   0.094  1.00 63.10           C  
ATOM   1091 HG11 VAL A  76      -4.926  -8.495  -0.354  1.00 63.10           H  
ATOM   1092 HG12 VAL A  76      -6.195  -9.695  -0.693  1.00 63.10           H  
ATOM   1093 HG13 VAL A  76      -5.164  -9.891   0.719  1.00 63.10           H  
ATOM   1094  CG2 VAL A  76      -5.883  -7.765   2.126  1.00 63.10           C  
ATOM   1095 HG21 VAL A  76      -5.386  -8.568   2.668  1.00 63.10           H  
ATOM   1096 HG22 VAL A  76      -5.134  -7.057   1.771  1.00 63.10           H  
ATOM   1097 HG23 VAL A  76      -6.557  -7.258   2.817  1.00 63.10           H  
ATOM   1098  N   CYS A  77      -7.662  -7.619  -2.271  1.00 64.79           N  
ATOM   1099  H   CYS A  77      -6.848  -7.034  -2.396  1.00 64.79           H  
ATOM   1100  CA  CYS A  77      -8.308  -8.185  -3.449  1.00 64.79           C  
ATOM   1101  HA  CYS A  77      -9.334  -7.817  -3.449  1.00 64.79           H  
ATOM   1102  C   CYS A  77      -8.355  -9.720  -3.369  1.00 64.79           C  
ATOM   1103  CB  CYS A  77      -7.606  -7.707  -4.726  1.00 64.79           C  
ATOM   1104  HB2 CYS A  77      -8.023  -8.252  -5.573  1.00 64.79           H  
ATOM   1105  HB3 CYS A  77      -6.547  -7.958  -4.672  1.00 64.79           H  
ATOM   1106  O   CYS A  77      -7.406 -10.334  -2.873  1.00 64.79           O  
ATOM   1107  SG  CYS A  77      -7.791  -5.936  -5.061  1.00 64.79           S  
ATOM   1108  N   PRO A  78      -9.439 -10.357  -3.848  1.00 69.61           N  
ATOM   1109  CA  PRO A  78      -9.524 -11.812  -3.870  1.00 69.61           C  
ATOM   1110  HA  PRO A  78      -9.460 -12.195  -2.852  1.00 69.61           H  
ATOM   1111  C   PRO A  78      -8.371 -12.411  -4.690  1.00 69.61           C  
ATOM   1112  CB  PRO A  78     -10.909 -12.133  -4.447  1.00 69.61           C  
ATOM   1113  HB2 PRO A  78     -11.619 -12.252  -3.628  1.00 69.61           H  
ATOM   1114  HB3 PRO A  78     -10.901 -13.027  -5.070  1.00 69.61           H  
ATOM   1115  O   PRO A  78      -7.833 -11.761  -5.590  1.00 69.61           O  
ATOM   1116  CG  PRO A  78     -11.277 -10.889  -5.253  1.00 69.61           C  
ATOM   1117  HG2 PRO A  78     -10.847 -10.981  -6.251  1.00 69.61           H  
ATOM   1118  HG3 PRO A  78     -12.356 -10.747  -5.314  1.00 69.61           H  
ATOM   1119  CD  PRO A  78     -10.597  -9.755  -4.492  1.00 69.61           C  
ATOM   1120  HD2 PRO A  78     -10.313  -8.963  -5.186  1.00 69.61           H  
ATOM   1121  HD3 PRO A  78     -11.271  -9.364  -3.730  1.00 69.61           H  
ATOM   1122  N   LEU A  79      -8.005 -13.668  -4.404  1.00 60.75           N  
ATOM   1123  H   LEU A  79      -8.484 -14.146  -3.654  1.00 60.75           H  
ATOM   1124  CA  LEU A  79      -7.108 -14.449  -5.267  1.00 60.75           C  
ATOM   1125  HA  LEU A  79      -6.109 -14.015  -5.229  1.00 60.75           H  
ATOM   1126  C   LEU A  79      -7.626 -14.343  -6.715  1.00 60.75           C  
ATOM   1127  CB  LEU A  79      -7.057 -15.909  -4.761  1.00 60.75           C  
ATOM   1128  HB2 LEU A  79      -8.077 -16.232  -4.555  1.00 60.75           H  
ATOM   1129  HB3 LEU A  79      -6.675 -16.551  -5.554  1.00 60.75           H  
ATOM   1130  O   LEU A  79      -8.834 -14.409  -6.930  1.00 60.75           O  
ATOM   1131  CG  LEU A  79      -6.185 -16.094  -3.498  1.00 60.75           C  
ATOM   1132  HG  LEU A  79      -6.215 -15.186  -2.896  1.00 60.75           H  
ATOM   1133  CD1 LEU A  79      -6.697 -17.245  -2.632  1.00 60.75           C  
ATOM   1134 HD11 LEU A  79      -6.680 -18.176  -3.199  1.00 60.75           H  
ATOM   1135 HD12 LEU A  79      -7.718 -17.037  -2.310  1.00 60.75           H  
ATOM   1136 HD13 LEU A  79      -6.067 -17.350  -1.748  1.00 60.75           H  
ATOM   1137  CD2 LEU A  79      -4.731 -16.394  -3.873  1.00 60.75           C  
ATOM   1138 HD21 LEU A  79      -4.671 -17.319  -4.446  1.00 60.75           H  
ATOM   1139 HD22 LEU A  79      -4.328 -15.574  -4.467  1.00 60.75           H  
ATOM   1140 HD23 LEU A  79      -4.132 -16.494  -2.968  1.00 60.75           H  
ATOM   1141  N   PHE A  80      -6.733 -14.120  -7.684  1.00 62.50           N  
ATOM   1142  H   PHE A  80      -5.761 -14.089  -7.409  1.00 62.50           H  
ATOM   1143  CA  PHE A  80      -7.032 -13.793  -9.096  1.00 62.50           C  
ATOM   1144  HA  PHE A  80      -6.085 -13.893  -9.626  1.00 62.50           H  
ATOM   1145  C   PHE A  80      -7.488 -12.358  -9.396  1.00 62.50           C  
ATOM   1146  CB  PHE A  80      -7.985 -14.813  -9.748  1.00 62.50           C  
ATOM   1147  HB2 PHE A  80      -7.921 -14.709 -10.831  1.00 62.50           H  
ATOM   1148  HB3 PHE A  80      -9.012 -14.579  -9.471  1.00 62.50           H  
ATOM   1149  O   PHE A  80      -7.804 -12.062 -10.546  1.00 62.50           O  
ATOM   1150  CG  PHE A  80      -7.690 -16.252  -9.392  1.00 62.50           C  
ATOM   1151  CD1 PHE A  80      -6.586 -16.895  -9.974  1.00 62.50           C  
ATOM   1152  HD1 PHE A  80      -5.980 -16.378 -10.703  1.00 62.50           H  
ATOM   1153  CD2 PHE A  80      -8.488 -16.937  -8.455  1.00 62.50           C  
ATOM   1154  HD2 PHE A  80      -9.366 -16.468  -8.036  1.00 62.50           H  
ATOM   1155  CE1 PHE A  80      -6.268 -18.211  -9.602  1.00 62.50           C  
ATOM   1156  HE1 PHE A  80      -5.420 -18.708 -10.051  1.00 62.50           H  
ATOM   1157  CE2 PHE A  80      -8.152 -18.240  -8.059  1.00 62.50           C  
ATOM   1158  HE2 PHE A  80      -8.759 -18.759  -7.333  1.00 62.50           H  
ATOM   1159  CZ  PHE A  80      -7.041 -18.878  -8.636  1.00 62.50           C  
ATOM   1160  HZ  PHE A  80      -6.789 -19.888  -8.347  1.00 62.50           H  
ATOM   1161  N   SER A  81      -7.500 -11.448  -8.421  1.00 66.39           N  
ATOM   1162  H   SER A  81      -7.293 -11.726  -7.473  1.00 66.39           H  
ATOM   1163  CA  SER A  81      -7.702 -10.020  -8.676  1.00 66.39           C  
ATOM   1164  HA  SER A  81      -7.890  -9.879  -9.741  1.00 66.39           H  
ATOM   1165  C   SER A  81      -6.464  -9.197  -8.342  1.00 66.39           C  
ATOM   1166  CB  SER A  81      -8.926  -9.490  -7.939  1.00 66.39           C  
ATOM   1167  HB2 SER A  81      -8.974  -8.408  -8.060  1.00 66.39           H  
ATOM   1168  HB3 SER A  81      -8.849  -9.737  -6.880  1.00 66.39           H  
ATOM   1169  O   SER A  81      -5.782  -9.442  -7.350  1.00 66.39           O  
ATOM   1170  OG  SER A  81     -10.096 -10.063  -8.481  1.00 66.39           O  
ATOM   1171  HG  SER A  81      -9.958 -11.010  -8.548  1.00 66.39           H  
ATOM   1172  N   VAL A  82      -6.192  -8.190  -9.165  1.00 70.14           N  
ATOM   1173  H   VAL A  82      -6.836  -8.017  -9.924  1.00 70.14           H  
ATOM   1174  CA  VAL A  82      -5.191  -7.158  -8.903  1.00 70.14           C  
ATOM   1175  HA  VAL A  82      -4.599  -7.461  -8.040  1.00 70.14           H  
ATOM   1176  C   VAL A  82      -5.895  -5.869  -8.521  1.00 70.14           C  
ATOM   1177  CB  VAL A  82      -4.198  -6.964 -10.064  1.00 70.14           C  
ATOM   1178  HB  VAL A  82      -3.575  -6.099  -9.838  1.00 70.14           H  
ATOM   1179  O   VAL A  82      -6.946  -5.517  -9.054  1.00 70.14           O  
ATOM   1180  CG1 VAL A  82      -3.272  -8.180 -10.159  1.00 70.14           C  
ATOM   1181 HG11 VAL A  82      -2.632  -8.099 -11.038  1.00 70.14           H  
ATOM   1182 HG12 VAL A  82      -2.639  -8.221  -9.273  1.00 70.14           H  
ATOM   1183 HG13 VAL A  82      -3.852  -9.101 -10.207  1.00 70.14           H  
ATOM   1184  CG2 VAL A  82      -4.863  -6.716 -11.419  1.00 70.14           C  
ATOM   1185 HG21 VAL A  82      -5.519  -7.544 -11.687  1.00 70.14           H  
ATOM   1186 HG22 VAL A  82      -5.434  -5.789 -11.365  1.00 70.14           H  
ATOM   1187 HG23 VAL A  82      -4.101  -6.599 -12.190  1.00 70.14           H  
ATOM   1188  N   CYS A  83      -5.313  -5.172  -7.557  1.00 70.68           N  
ATOM   1189  H   CYS A  83      -4.445  -5.511  -7.167  1.00 70.68           H  
ATOM   1190  CA  CYS A  83      -5.744  -3.835  -7.211  1.00 70.68           C  
ATOM   1191  HA  CYS A  83      -6.828  -3.800  -7.095  1.00 70.68           H  
ATOM   1192  C   CYS A  83      -5.312  -2.894  -8.331  1.00 70.68           C  
ATOM   1193  CB  CYS A  83      -5.074  -3.453  -5.897  1.00 70.68           C  
ATOM   1194  HB2 CYS A  83      -3.993  -3.431  -6.037  1.00 70.68           H  
ATOM   1195  HB3 CYS A  83      -5.308  -4.195  -5.133  1.00 70.68           H  
ATOM   1196  O   CYS A  83      -4.113  -2.688  -8.513  1.00 70.68           O  
ATOM   1197  SG  CYS A  83      -5.615  -1.842  -5.331  1.00 70.68           S  
ATOM   1198  N   THR A  84      -6.249  -2.337  -9.086  1.00 69.85           N  
ATOM   1199  H   THR A  84      -7.221  -2.542  -8.905  1.00 69.85           H  
ATOM   1200  CA  THR A  84      -5.942  -1.382 -10.149  1.00 69.85           C  
ATOM   1201  HA  THR A  84      -4.862  -1.253 -10.213  1.00 69.85           H  
ATOM   1202  C   THR A  84      -6.518  -0.029  -9.797  1.00 69.85           C  
ATOM   1203  CB  THR A  84      -6.398  -1.886 -11.523  1.00 69.85           C  
ATOM   1204  HB  THR A  84      -7.473  -2.068 -11.523  1.00 69.85           H  
ATOM   1205  O   THR A  84      -7.628   0.095  -9.281  1.00 69.85           O  
ATOM   1206  CG2 THR A  84      -6.033  -0.942 -12.669  1.00 69.85           C  
ATOM   1207 HG21 THR A  84      -6.607  -0.019 -12.589  1.00 69.85           H  
ATOM   1208 HG22 THR A  84      -6.290  -1.413 -13.618  1.00 69.85           H  
ATOM   1209 HG23 THR A  84      -4.967  -0.716 -12.653  1.00 69.85           H  
ATOM   1210  OG1 THR A  84      -5.710  -3.083 -11.793  1.00 69.85           O  
ATOM   1211  HG1 THR A  84      -4.798  -2.961 -11.522  1.00 69.85           H  
ATOM   1212  N   LEU A  85      -5.733   1.004 -10.071  1.00 67.64           N  
ATOM   1213  H   LEU A  85      -4.828   0.832 -10.486  1.00 67.64           H  
ATOM   1214  CA  LEU A  85      -6.203   2.370  -9.992  1.00 67.64           C  
ATOM   1215  HA  LEU A  85      -7.006   2.445  -9.259  1.00 67.64           H  
ATOM   1216  C   LEU A  85      -6.730   2.790 -11.363  1.00 67.64           C  
ATOM   1217  CB  LEU A  85      -5.050   3.260  -9.539  1.00 67.64           C  
ATOM   1218  HB2 LEU A  85      -4.571   2.828  -8.661  1.00 67.64           H  
ATOM   1219  HB3 LEU A  85      -4.304   3.304 -10.333  1.00 67.64           H  
ATOM   1220  O   LEU A  85      -5.973   2.803 -12.335  1.00 67.64           O  
ATOM   1221  CG  LEU A  85      -5.587   4.657  -9.206  1.00 67.64           C  
ATOM   1222  HG  LEU A  85      -6.571   4.810  -9.650  1.00 67.64           H  
ATOM   1223  CD1 LEU A  85      -5.736   4.816  -7.701  1.00 67.64           C  
ATOM   1224 HD11 LEU A  85      -6.066   5.831  -7.480  1.00 67.64           H  
ATOM   1225 HD12 LEU A  85      -6.494   4.121  -7.340  1.00 67.64           H  
ATOM   1226 HD13 LEU A  85      -4.792   4.601  -7.200  1.00 67.64           H  
ATOM   1227  CD2 LEU A  85      -4.670   5.698  -9.818  1.00 67.64           C  
ATOM   1228 HD21 LEU A  85      -5.096   6.687  -9.652  1.00 67.64           H  
ATOM   1229 HD22 LEU A  85      -3.669   5.627  -9.393  1.00 67.64           H  
ATOM   1230 HD23 LEU A  85      -4.619   5.540 -10.896  1.00 67.64           H  
ATOM   1231  N   VAL A  86      -8.004   3.172 -11.438  1.00 63.09           N  
ATOM   1232  H   VAL A  86      -8.572   3.158 -10.603  1.00 63.09           H  
ATOM   1233  CA  VAL A  86      -8.554   3.798 -12.642  1.00 63.09           C  
ATOM   1234  HA  VAL A  86      -7.864   3.630 -13.468  1.00 63.09           H  
ATOM   1235  C   VAL A  86      -8.590   5.293 -12.431  1.00 63.09           C  
ATOM   1236  CB  VAL A  86      -9.896   3.188 -13.083  1.00 63.09           C  
ATOM   1237  HB  VAL A  86     -10.459   2.830 -12.221  1.00 63.09           H  
ATOM   1238  O   VAL A  86      -9.364   5.819 -11.641  1.00 63.09           O  
ATOM   1239  CG1 VAL A  86     -10.792   4.080 -13.939  1.00 63.09           C  
ATOM   1240 HG11 VAL A  86     -11.690   3.536 -14.229  1.00 63.09           H  
ATOM   1241 HG12 VAL A  86     -11.102   4.955 -13.367  1.00 63.09           H  
ATOM   1242 HG13 VAL A  86     -10.258   4.397 -14.835  1.00 63.09           H  
ATOM   1243  CG2 VAL A  86      -9.563   2.060 -14.047  1.00 63.09           C  
ATOM   1244 HG21 VAL A  86     -10.453   1.452 -14.210  1.00 63.09           H  
ATOM   1245 HG22 VAL A  86      -8.717   1.481 -13.679  1.00 63.09           H  
ATOM   1246 HG23 VAL A  86      -9.244   2.448 -15.015  1.00 63.09           H  
ATOM   1247  N   SER A  87      -7.742   5.969 -13.199  1.00 61.13           N  
ATOM   1248  H   SER A  87      -7.076   5.437 -13.742  1.00 61.13           H  
ATOM   1249  CA  SER A  87      -7.717   7.428 -13.313  1.00 61.13           C  
ATOM   1250  HA  SER A  87      -7.832   7.861 -12.320  1.00 61.13           H  
ATOM   1251  C   SER A  87      -8.875   7.966 -14.181  1.00 61.13           C  
ATOM   1252  CB  SER A  87      -6.334   7.830 -13.845  1.00 61.13           C  
ATOM   1253  HB2 SER A  87      -5.570   7.318 -13.260  1.00 61.13           H  
ATOM   1254  HB3 SER A  87      -6.237   7.531 -14.889  1.00 61.13           H  
ATOM   1255  O   SER A  87      -9.065   9.169 -14.304  1.00 61.13           O  
ATOM   1256  OG  SER A  87      -6.121   9.216 -13.732  1.00 61.13           O  
ATOM   1257  HG  SER A  87      -5.215   9.389 -13.468  1.00 61.13           H  
ATOM   1258  N   GLN A  88      -9.684   7.087 -14.791  1.00 53.96           N  
ATOM   1259  H   GLN A  88      -9.547   6.103 -14.608  1.00 53.96           H  
ATOM   1260  CA  GLN A  88     -10.732   7.484 -15.746  1.00 53.96           C  
ATOM   1261  HA  GLN A  88     -10.375   8.363 -16.282  1.00 53.96           H  
ATOM   1262  C   GLN A  88     -12.054   7.918 -15.100  1.00 53.96           C  
ATOM   1263  CB  GLN A  88     -10.981   6.393 -16.800  1.00 53.96           C  
ATOM   1264  HB2 GLN A  88     -11.709   6.778 -17.513  1.00 53.96           H  
ATOM   1265  HB3 GLN A  88     -11.417   5.509 -16.335  1.00 53.96           H  
ATOM   1266  O   GLN A  88     -12.930   8.412 -15.806  1.00 53.96           O  
ATOM   1267  CG  GLN A  88      -9.713   6.014 -17.580  1.00 53.96           C  
ATOM   1268  HG2 GLN A  88      -9.248   6.922 -17.961  1.00 53.96           H  
ATOM   1269  HG3 GLN A  88      -9.006   5.516 -16.917  1.00 53.96           H  
ATOM   1270  CD  GLN A  88     -10.001   5.091 -18.760  1.00 53.96           C  
ATOM   1271  NE2 GLN A  88      -9.018   4.814 -19.587  1.00 53.96           N  
ATOM   1272 HE21 GLN A  88      -8.100   5.215 -19.460  1.00 53.96           H  
ATOM   1273 HE22 GLN A  88      -9.260   4.201 -20.352  1.00 53.96           H  
ATOM   1274  OE1 GLN A  88     -11.091   4.592 -18.969  1.00 53.96           O  
ATOM   1275  N   VAL A  89     -12.213   7.769 -13.783  1.00 53.33           N  
ATOM   1276  H   VAL A  89     -11.447   7.410 -13.232  1.00 53.33           H  
ATOM   1277  CA  VAL A  89     -13.389   8.269 -13.064  1.00 53.33           C  
ATOM   1278  HA  VAL A  89     -13.945   8.941 -13.717  1.00 53.33           H  
ATOM   1279  C   VAL A  89     -12.925   9.114 -11.885  1.00 53.33           C  
ATOM   1280  CB  VAL A  89     -14.375   7.142 -12.676  1.00 53.33           C  
ATOM   1281  HB  VAL A  89     -15.191   7.596 -12.114  1.00 53.33           H  
ATOM   1282  O   VAL A  89     -12.313   8.619 -10.949  1.00 53.33           O  
ATOM   1283  CG1 VAL A  89     -14.979   6.506 -13.937  1.00 53.33           C  
ATOM   1284 HG11 VAL A  89     -15.766   5.805 -13.657  1.00 53.33           H  
ATOM   1285 HG12 VAL A  89     -15.411   7.280 -14.571  1.00 53.33           H  
ATOM   1286 HG13 VAL A  89     -14.213   5.974 -14.501  1.00 53.33           H  
ATOM   1287  CG2 VAL A  89     -13.787   6.009 -11.824  1.00 53.33           C  
ATOM   1288 HG21 VAL A  89     -14.560   5.268 -11.614  1.00 53.33           H  
ATOM   1289 HG22 VAL A  89     -13.430   6.397 -10.870  1.00 53.33           H  
ATOM   1290 HG23 VAL A  89     -12.963   5.522 -12.345  1.00 53.33           H  
ATOM   1291  N   SER A  90     -13.182  10.419 -11.933  1.00 55.89           N  
ATOM   1292  H   SER A  90     -13.611  10.799 -12.765  1.00 55.89           H  
ATOM   1293  CA  SER A  90     -13.195  11.231 -10.717  1.00 55.89           C  
ATOM   1294  HA  SER A  90     -12.277  11.049 -10.159  1.00 55.89           H  
ATOM   1295  C   SER A  90     -14.425  10.821  -9.896  1.00 55.89           C  
ATOM   1296  CB  SER A  90     -13.274  12.722 -11.057  1.00 55.89           C  
ATOM   1297  HB2 SER A  90     -14.111  12.899 -11.733  1.00 55.89           H  
ATOM   1298  HB3 SER A  90     -13.431  13.294 -10.142  1.00 55.89           H  
ATOM   1299  O   SER A  90     -15.519  10.801 -10.465  1.00 55.89           O  
ATOM   1300  OG  SER A  90     -12.069  13.143 -11.663  1.00 55.89           O  
ATOM   1301  HG  SER A  90     -12.193  14.014 -12.048  1.00 55.89           H  
ATOM   1302  N   PRO A  91     -14.309  10.534  -8.587  1.00 59.77           N  
ATOM   1303  CA  PRO A  91     -13.100  10.546  -7.761  1.00 59.77           C  
ATOM   1304  HA  PRO A  91     -12.499  11.429  -7.982  1.00 59.77           H  
ATOM   1305  C   PRO A  91     -12.232   9.290  -7.939  1.00 59.77           C  
ATOM   1306  CB  PRO A  91     -13.623  10.657  -6.326  1.00 59.77           C  
ATOM   1307  HB2 PRO A  91     -12.937  10.222  -5.599  1.00 59.77           H  
ATOM   1308  HB3 PRO A  91     -13.813  11.704  -6.088  1.00 59.77           H  
ATOM   1309  O   PRO A  91     -12.753   8.192  -8.125  1.00 59.77           O  
ATOM   1310  CG  PRO A  91     -14.951   9.900  -6.378  1.00 59.77           C  
ATOM   1311  HG2 PRO A  91     -14.767   8.831  -6.269  1.00 59.77           H  
ATOM   1312  HG3 PRO A  91     -15.645  10.247  -5.612  1.00 59.77           H  
ATOM   1313  CD  PRO A  91     -15.471  10.187  -7.783  1.00 59.77           C  
ATOM   1314  HD2 PRO A  91     -16.158  11.033  -7.757  1.00 59.77           H  
ATOM   1315  HD3 PRO A  91     -15.975   9.309  -8.187  1.00 59.77           H  
ATOM   1316  N   TRP A  92     -10.909   9.460  -7.815  1.00 59.73           N  
ATOM   1317  H   TRP A  92     -10.554  10.377  -7.585  1.00 59.73           H  
ATOM   1318  CA  TRP A  92      -9.929   8.376  -7.920  1.00 59.73           C  
ATOM   1319  HA  TRP A  92      -9.935   7.988  -8.939  1.00 59.73           H  
ATOM   1320  C   TRP A  92     -10.315   7.254  -6.959  1.00 59.73           C  
ATOM   1321  CB  TRP A  92      -8.514   8.874  -7.582  1.00 59.73           C  
ATOM   1322  HB2 TRP A  92      -8.535   9.336  -6.595  1.00 59.73           H  
ATOM   1323  HB3 TRP A  92      -7.862   8.003  -7.513  1.00 59.73           H  
ATOM   1324  O   TRP A  92     -10.450   7.476  -5.754  1.00 59.73           O  
ATOM   1325  CG  TRP A  92      -7.867   9.845  -8.522  1.00 59.73           C  
ATOM   1326  CD1 TRP A  92      -8.448  10.922  -9.104  1.00 59.73           C  
ATOM   1327  HD1 TRP A  92      -9.475  11.232  -8.982  1.00 59.73           H  
ATOM   1328  CD2 TRP A  92      -6.491   9.834  -9.016  1.00 59.73           C  
ATOM   1329  CE2 TRP A  92      -6.335  10.900  -9.951  1.00 59.73           C  
ATOM   1330  CE3 TRP A  92      -5.356   9.033  -8.777  1.00 59.73           C  
ATOM   1331  HE3 TRP A  92      -5.412   8.258  -8.027  1.00 59.73           H  
ATOM   1332  NE1 TRP A  92      -7.548  11.546  -9.939  1.00 59.73           N  
ATOM   1333  HE1 TRP A  92      -7.781  12.337 -10.522  1.00 59.73           H  
ATOM   1334  CH2 TRP A  92      -4.050  10.275 -10.431  1.00 59.73           C  
ATOM   1335  HH2 TRP A  92      -3.118  10.440 -10.949  1.00 59.73           H  
ATOM   1336  CZ2 TRP A  92      -5.146  11.123 -10.657  1.00 59.73           C  
ATOM   1337  HZ2 TRP A  92      -5.072  11.942 -11.357  1.00 59.73           H  
ATOM   1338  CZ3 TRP A  92      -4.155   9.239  -9.487  1.00 59.73           C  
ATOM   1339  HZ3 TRP A  92      -3.294   8.619  -9.286  1.00 59.73           H  
ATOM   1340  N   SER A  93     -10.502   6.055  -7.499  1.00 62.87           N  
ATOM   1341  H   SER A  93     -10.410   5.950  -8.500  1.00 62.87           H  
ATOM   1342  CA  SER A  93     -10.888   4.885  -6.725  1.00 62.87           C  
ATOM   1343  HA  SER A  93     -10.692   5.080  -5.671  1.00 62.87           H  
ATOM   1344  C   SER A  93     -10.041   3.693  -7.145  1.00 62.87           C  
ATOM   1345  CB  SER A  93     -12.386   4.612  -6.878  1.00 62.87           C  
ATOM   1346  HB2 SER A  93     -12.922   5.554  -7.001  1.00 62.87           H  
ATOM   1347  HB3 SER A  93     -12.563   3.989  -7.755  1.00 62.87           H  
ATOM   1348  O   SER A  93      -9.825   3.442  -8.334  1.00 62.87           O  
ATOM   1349  OG  SER A  93     -12.865   3.969  -5.714  1.00 62.87           O  
ATOM   1350  HG  SER A  93     -13.086   4.646  -5.070  1.00 62.87           H  
ATOM   1351  N   SER A  94      -9.537   2.976  -6.148  1.00 65.44           N  
ATOM   1352  H   SER A  94      -9.798   3.223  -5.204  1.00 65.44           H  
ATOM   1353  CA  SER A  94      -8.851   1.704  -6.338  1.00 65.44           C  
ATOM   1354  HA  SER A  94      -8.328   1.700  -7.294  1.00 65.44           H  
ATOM   1355  C   SER A  94      -9.900   0.607  -6.334  1.00 65.44           C  
ATOM   1356  CB  SER A  94      -7.820   1.465  -5.234  1.00 65.44           C  
ATOM   1357  HB2 SER A  94      -7.409   0.460  -5.326  1.00 65.44           H  
ATOM   1358  HB3 SER A  94      -8.291   1.571  -4.256  1.00 65.44           H  
ATOM   1359  O   SER A  94     -10.716   0.527  -5.418  1.00 65.44           O  
ATOM   1360  OG  SER A  94      -6.780   2.407  -5.371  1.00 65.44           O  
ATOM   1361  HG  SER A  94      -6.351   2.544  -4.523  1.00 65.44           H  
ATOM   1362  N   TYR A  95      -9.885  -0.236  -7.355  1.00 68.03           N  
ATOM   1363  H   TYR A  95      -9.168  -0.144  -8.060  1.00 68.03           H  
ATOM   1364  CA  TYR A  95     -10.847  -1.314  -7.523  1.00 68.03           C  
ATOM   1365  HA  TYR A  95     -11.361  -1.474  -6.575  1.00 68.03           H  
ATOM   1366  C   TYR A  95     -10.097  -2.605  -7.842  1.00 68.03           C  
ATOM   1367  CB  TYR A  95     -11.926  -0.927  -8.556  1.00 68.03           C  
ATOM   1368  HB2 TYR A  95     -12.694  -1.701  -8.548  1.00 68.03           H  
ATOM   1369  HB3 TYR A  95     -12.401  -0.002  -8.231  1.00 68.03           H  
ATOM   1370  O   TYR A  95      -9.041  -2.604  -8.476  1.00 68.03           O  
ATOM   1371  CG  TYR A  95     -11.430  -0.736  -9.977  1.00 68.03           C  
ATOM   1372  CD1 TYR A  95     -10.522   0.292 -10.281  1.00 68.03           C  
ATOM   1373  HD1 TYR A  95     -10.225   1.010  -9.531  1.00 68.03           H  
ATOM   1374  CD2 TYR A  95     -11.849  -1.611 -10.993  1.00 68.03           C  
ATOM   1375  HD2 TYR A  95     -12.592  -2.366 -10.784  1.00 68.03           H  
ATOM   1376  CE1 TYR A  95      -9.853   0.270 -11.511  1.00 68.03           C  
ATOM   1377  HE1 TYR A  95      -8.985   0.896 -11.654  1.00 68.03           H  
ATOM   1378  CE2 TYR A  95     -11.317  -1.491 -12.286  1.00 68.03           C  
ATOM   1379  HE2 TYR A  95     -11.683  -2.123 -13.082  1.00 68.03           H  
ATOM   1380  OH  TYR A  95      -9.519  -0.779 -13.664  1.00 68.03           O  
ATOM   1381  HH  TYR A  95      -9.870  -1.481 -14.216  1.00 68.03           H  
ATOM   1382  CZ  TYR A  95     -10.225  -0.644 -12.512  1.00 68.03           C  
ATOM   1383  N   CYS A  96     -10.622  -3.724  -7.356  1.00 71.24           N  
ATOM   1384  H   CYS A  96     -11.481  -3.679  -6.827  1.00 71.24           H  
ATOM   1385  CA  CYS A  96     -10.074  -5.032  -7.677  1.00 71.24           C  
ATOM   1386  HA  CYS A  96      -8.986  -4.976  -7.702  1.00 71.24           H  
ATOM   1387  C   CYS A  96     -10.578  -5.440  -9.063  1.00 71.24           C  
ATOM   1388  CB  CYS A  96     -10.468  -6.026  -6.583  1.00 71.24           C  
ATOM   1389  HB2 CYS A  96     -10.114  -7.018  -6.861  1.00 71.24           H  
ATOM   1390  HB3 CYS A  96     -11.555  -6.067  -6.523  1.00 71.24           H  
ATOM   1391  O   CYS A  96     -11.779  -5.639  -9.251  1.00 71.24           O  
ATOM   1392  SG  CYS A  96      -9.811  -5.610  -4.943  1.00 71.24           S  
ATOM   1393  N   VAL A  97      -9.671  -5.563 -10.028  1.00 70.20           N  
ATOM   1394  H   VAL A  97      -8.702  -5.384  -9.805  1.00 70.20           H  
ATOM   1395  CA  VAL A  97      -9.968  -6.174 -11.328  1.00 70.20           C  
ATOM   1396  HA  VAL A  97     -11.048  -6.196 -11.475  1.00 70.20           H  
ATOM   1397  C   VAL A  97      -9.483  -7.599 -11.336  1.00 70.20           C  
ATOM   1398  CB  VAL A  97      -9.359  -5.431 -12.524  1.00 70.20           C  
ATOM   1399  HB  VAL A  97      -9.630  -5.965 -13.435  1.00 70.20           H  
ATOM   1400  O   VAL A  97      -8.420  -7.890 -10.796  1.00 70.20           O  
ATOM   1401  CG1 VAL A  97      -9.963  -4.052 -12.609  1.00 70.20           C  
ATOM   1402 HG11 VAL A  97      -9.639  -3.462 -11.752  1.00 70.20           H  
ATOM   1403 HG12 VAL A  97     -11.048  -4.154 -12.608  1.00 70.20           H  
ATOM   1404 HG13 VAL A  97      -9.636  -3.570 -13.530  1.00 70.20           H  
ATOM   1405  CG2 VAL A  97      -7.844  -5.284 -12.489  1.00 70.20           C  
ATOM   1406 HG21 VAL A  97      -7.383  -6.265 -12.609  1.00 70.20           H  
ATOM   1407 HG22 VAL A  97      -7.539  -4.844 -11.540  1.00 70.20           H  
ATOM   1408 HG23 VAL A  97      -7.505  -4.648 -13.307  1.00 70.20           H  
ATOM   1409  N   PHE A  98     -10.216  -8.483 -12.002  1.00 66.00           N  
ATOM   1410  H   PHE A  98     -11.087  -8.197 -12.425  1.00 66.00           H  
ATOM   1411  CA  PHE A  98      -9.691  -9.804 -12.301  1.00 66.00           C  
ATOM   1412  HA  PHE A  98      -9.442 -10.303 -11.364  1.00 66.00           H  
ATOM   1413  C   PHE A  98      -8.410  -9.648 -13.121  1.00 66.00           C  
ATOM   1414  CB  PHE A  98     -10.750 -10.644 -13.018  1.00 66.00           C  
ATOM   1415  HB2 PHE A  98     -11.164 -10.082 -13.855  1.00 66.00           H  
ATOM   1416  HB3 PHE A  98     -10.272 -11.536 -13.425  1.00 66.00           H  
ATOM   1417  O   PHE A  98      -8.419  -9.029 -14.188  1.00 66.00           O  
ATOM   1418  CG  PHE A  98     -11.859 -11.083 -12.084  1.00 66.00           C  
ATOM   1419  CD1 PHE A  98     -11.670 -12.218 -11.274  1.00 66.00           C  
ATOM   1420  HD1 PHE A  98     -10.750 -12.781 -11.338  1.00 66.00           H  
ATOM   1421  CD2 PHE A  98     -13.051 -10.340 -11.982  1.00 66.00           C  
ATOM   1422  HD2 PHE A  98     -13.198  -9.462 -12.594  1.00 66.00           H  
ATOM   1423  CE1 PHE A  98     -12.672 -12.616 -10.372  1.00 66.00           C  
ATOM   1424  HE1 PHE A  98     -12.523 -13.486  -9.750  1.00 66.00           H  
ATOM   1425  CE2 PHE A  98     -14.050 -10.735 -11.075  1.00 66.00           C  
ATOM   1426  HE2 PHE A  98     -14.962 -10.162 -10.992  1.00 66.00           H  
ATOM   1427  CZ  PHE A  98     -13.861 -11.874 -10.272  1.00 66.00           C  
ATOM   1428  HZ  PHE A  98     -14.628 -12.175  -9.574  1.00 66.00           H  
ATOM   1429  N   ALA A  99      -7.310 -10.210 -12.618  1.00 62.08           N  
ATOM   1430  H   ALA A  99      -7.400 -10.737 -11.761  1.00 62.08           H  
ATOM   1431  CA  ALA A  99      -6.143 -10.475 -13.431  1.00 62.08           C  
ATOM   1432  HA  ALA A  99      -5.826  -9.563 -13.938  1.00 62.08           H  
ATOM   1433  C   ALA A  99      -6.593 -11.502 -14.470  1.00 62.08           C  
ATOM   1434  CB  ALA A  99      -4.998 -10.976 -12.543  1.00 62.08           C  
ATOM   1435  HB1 ALA A  99      -4.731 -10.196 -11.829  1.00 62.08           H  
ATOM   1436  HB2 ALA A  99      -4.132 -11.209 -13.162  1.00 62.08           H  
ATOM   1437  HB3 ALA A  99      -5.303 -11.873 -12.005  1.00 62.08           H  
ATOM   1438  O   ALA A  99      -6.634 -12.702 -14.202  1.00 62.08           O  
ATOM   1439  N   GLY A 100      -7.036 -11.017 -15.633  1.00 54.33           N  
ATOM   1440  H   GLY A 100      -7.128 -10.016 -15.730  1.00 54.33           H  
ATOM   1441  CA  GLY A 100      -7.298 -11.881 -16.775  1.00 54.33           C  
ATOM   1442  HA2 GLY A 100      -7.522 -11.284 -17.659  1.00 54.33           H  
ATOM   1443  HA3 GLY A 100      -8.146 -12.526 -16.546  1.00 54.33           H  
ATOM   1444  C   GLY A 100      -6.062 -12.744 -17.051  1.00 54.33           C  
ATOM   1445  O   GLY A 100      -4.962 -12.378 -16.624  1.00 54.33           O  
ATOM   1446  N   PRO A 101      -6.209 -13.887 -17.740  1.00 48.96           N  
ATOM   1447  CA  PRO A 101      -5.062 -14.714 -18.080  1.00 48.96           C  
ATOM   1448  HA  PRO A 101      -4.640 -15.165 -17.181  1.00 48.96           H  
ATOM   1449  C   PRO A 101      -4.017 -13.821 -18.748  1.00 48.96           C  
ATOM   1450  CB  PRO A 101      -5.598 -15.808 -19.011  1.00 48.96           C  
ATOM   1451  HB2 PRO A 101      -4.882 -16.076 -19.788  1.00 48.96           H  
ATOM   1452  HB3 PRO A 101      -5.860 -16.686 -18.421  1.00 48.96           H  
ATOM   1453  O   PRO A 101      -4.301 -13.189 -19.768  1.00 48.96           O  
ATOM   1454  CG  PRO A 101      -6.871 -15.195 -19.599  1.00 48.96           C  
ATOM   1455  HG2 PRO A 101      -6.617 -14.571 -20.455  1.00 48.96           H  
ATOM   1456  HG3 PRO A 101      -7.595 -15.959 -19.884  1.00 48.96           H  
ATOM   1457  CD  PRO A 101      -7.393 -14.318 -18.462  1.00 48.96           C  
ATOM   1458  HD2 PRO A 101      -7.951 -13.475 -18.870  1.00 48.96           H  
ATOM   1459  HD3 PRO A 101      -8.026 -14.907 -17.798  1.00 48.96           H  
ATOM   1460  N   THR A 102      -2.830 -13.723 -18.145  1.00 48.89           N  
ATOM   1461  H   THR A 102      -2.673 -14.201 -17.270  1.00 48.89           H  
ATOM   1462  CA  THR A 102      -1.669 -13.152 -18.817  1.00 48.89           C  
ATOM   1463  HA  THR A 102      -1.845 -12.100 -19.046  1.00 48.89           H  
ATOM   1464  C   THR A 102      -1.534 -13.942 -20.104  1.00 48.89           C  
ATOM   1465  CB  THR A 102      -0.390 -13.286 -17.974  1.00 48.89           C  
ATOM   1466  HB  THR A 102       0.478 -13.084 -18.603  1.00 48.89           H  
ATOM   1467  O   THR A 102      -1.248 -15.140 -20.062  1.00 48.89           O  
ATOM   1468  CG2 THR A 102      -0.381 -12.309 -16.800  1.00 48.89           C  
ATOM   1469 HG21 THR A 102       0.539 -12.440 -16.230  1.00 48.89           H  
ATOM   1470 HG22 THR A 102      -0.425 -11.285 -17.171  1.00 48.89           H  
ATOM   1471 HG23 THR A 102      -1.234 -12.496 -16.148  1.00 48.89           H  
ATOM   1472  OG1 THR A 102      -0.290 -14.587 -17.442  1.00 48.89           O  
ATOM   1473  HG1 THR A 102      -0.306 -15.188 -18.190  1.00 48.89           H  
ATOM   1474  N   LYS A 103      -1.852 -13.315 -21.237  1.00 41.76           N  
ATOM   1475  H   LYS A 103      -2.207 -12.371 -21.183  1.00 41.76           H  
ATOM   1476  CA  LYS A 103      -1.573 -13.902 -22.539  1.00 41.76           C  
ATOM   1477  HA  LYS A 103      -2.121 -14.838 -22.642  1.00 41.76           H  
ATOM   1478  C   LYS A 103      -0.072 -14.203 -22.539  1.00 41.76           C  
ATOM   1479  CB  LYS A 103      -2.011 -12.924 -23.635  1.00 41.76           C  
ATOM   1480  HB2 LYS A 103      -3.076 -12.721 -23.523  1.00 41.76           H  
ATOM   1481  HB3 LYS A 103      -1.463 -11.989 -23.513  1.00 41.76           H  
ATOM   1482  O   LYS A 103       0.723 -13.273 -22.419  1.00 41.76           O  
ATOM   1483  CG  LYS A 103      -1.752 -13.483 -25.037  1.00 41.76           C  
ATOM   1484  HG2 LYS A 103      -2.320 -14.402 -25.182  1.00 41.76           H  
ATOM   1485  HG3 LYS A 103      -0.689 -13.702 -25.143  1.00 41.76           H  
ATOM   1486  CD  LYS A 103      -2.154 -12.452 -26.096  1.00 41.76           C  
ATOM   1487  HD2 LYS A 103      -3.239 -12.352 -26.120  1.00 41.76           H  
ATOM   1488  HD3 LYS A 103      -1.704 -11.494 -25.838  1.00 41.76           H  
ATOM   1489  CE  LYS A 103      -1.623 -12.903 -27.459  1.00 41.76           C  
ATOM   1490  HE2 LYS A 103      -0.567 -13.147 -27.345  1.00 41.76           H  
ATOM   1491  HE3 LYS A 103      -2.140 -13.816 -27.754  1.00 41.76           H  
ATOM   1492  NZ  LYS A 103      -1.793 -11.841 -28.480  1.00 41.76           N  
ATOM   1493  HZ1 LYS A 103      -1.419 -12.155 -29.364  1.00 41.76           H  
ATOM   1494  HZ2 LYS A 103      -1.283 -11.017 -28.197  1.00 41.76           H  
ATOM   1495  HZ3 LYS A 103      -2.770 -11.608 -28.592  1.00 41.76           H  
ATOM   1496  N   SER A 104       0.243 -15.498 -22.538  1.00 38.28           N  
ATOM   1497  H   SER A 104      -0.523 -16.155 -22.510  1.00 38.28           H  
ATOM   1498  CA  SER A 104       1.593 -16.050 -22.664  1.00 38.28           C  
ATOM   1499  HA  SER A 104       2.182 -15.794 -21.783  1.00 38.28           H  
ATOM   1500  C   SER A 104       2.330 -15.481 -23.869  1.00 38.28           C  
ATOM   1501  CB  SER A 104       1.497 -17.569 -22.792  1.00 38.28           C  
ATOM   1502  HB2 SER A 104       0.906 -17.824 -23.672  1.00 38.28           H  
ATOM   1503  HB3 SER A 104       1.036 -17.996 -21.901  1.00 38.28           H  
ATOM   1504  O   SER A 104       1.658 -15.046 -24.835  1.00 38.28           O  
ATOM   1505  OG  SER A 104       2.798 -18.080 -22.944  1.00 38.28           O  
ATOM   1506  HG  SER A 104       3.319 -17.351 -23.288  1.00 38.28           H  
ATOM   1507  OXT SER A 104       3.568 -15.617 -23.808  1.00 38.28           O  
TER    1508      SER A 104                                                       
END   
