# Supplementary material for: Screening and Validation of Functional Residues of the Antimicrobial Peptide PpRcys1
Source: Biomolecules. 2025 Nov 18;15(11):1617. doi: 10.3390/biom15111617 (PMC12650370; doi:10.3390/biom15111617)
Supplement: Supplementary file 1 [file biomolecules-15-01617-s001.zip › biomolecules-3957884-PDB files/PpRcys1_RMRK_300ns.pdb]

TITLE     Title t= 300000.00000 step= 150000000
REMARK    GENERATED BY TRJCONV
REMARK    THIS IS A SIMULATION BOX
SEQRES   1 A  104  MET THR LEU ILE VAL VAL LEU LEU GLY ALA VAL VAL ILE
SEQRES   2 A  104  SER PRO ALA VAL THR ALA GLN THR CYS LEU ASN ARG PRO
SEQRES   3 A  104  GLY GLN CYS PRO THR PHE ILE SER PRO PHE SER LEU PRO
SEQRES   4 A  104  SER THR LEU CYS SER THR ASP CYS ASP CYS ASN LEU SER
SEQRES   5 A  104  HSD HSD SER GLY THR TRP ARG CYS CYS PRO THR PHE VAL
SEQRES   6 A  104  GLY ASP VAL CYS LEU PRO PRO CYS ASN PRO VAL CYS PRO
SEQRES   7 A  104  LEU PHE SER VAL CYS THR LEU VAL SER GLN VAL SER PRO
SEQRES   8 A  104  TRP SER SER TYR CYS VAL PHE ALA GLY PRO THR LYS SER
HELIX    1   1 LEU A    8  ALA A   10  1                                   3
HELIX    2   2 ASP A   46  LEU A   51  1                                   6
SHEET    1   1 1 SER A  81  LEU A  85  0
SHEET    2   2 1 SER A  94  PHE A  98  0
CRYST1   99.945   99.945  170.543  90.00  90.00  90.00 P 1           1
ATOM      1  N   MET A   1      10.650  53.440  59.150  1.00  0.00           N
ATOM      2  HT1 MET A   1      10.200  52.580  59.500  1.00  0.00           H
ATOM      3  HT2 MET A   1      10.980  53.930  60.010  1.00  0.00           H
ATOM      4  HT3 MET A   1      11.420  53.020  58.590  1.00  0.00           H
ATOM      5  CA  MET A   1       9.870  54.310  58.290  1.00  0.00           C
ATOM      6  HA  MET A   1       9.690  53.580  57.520  1.00  0.00           H
ATOM      7  CB  MET A   1       8.430  54.670  58.950  1.00  0.00           C
ATOM      8  HB1 MET A   1       8.010  55.520  58.380  1.00  0.00           H
ATOM      9  HB2 MET A   1       8.590  54.940  60.020  1.00  0.00           H
ATOM     10  CG  MET A   1       7.420  53.550  58.750  1.00  0.00           C
ATOM     11  HG1 MET A   1       6.450  53.760  59.250  1.00  0.00           H
ATOM     12  HG2 MET A   1       7.720  52.610  59.250  1.00  0.00           H
ATOM     13  SD  MET A   1       7.070  53.050  57.050  1.00  0.00           S
ATOM     14  CE  MET A   1       5.450  52.260  57.380  1.00  0.00           C
ATOM     15  HE1 MET A   1       4.990  52.630  58.330  1.00  0.00           H
ATOM     16  HE2 MET A   1       5.740  51.200  57.500  1.00  0.00           H
ATOM     17  HE3 MET A   1       4.670  52.110  56.600  1.00  0.00           H
ATOM     18  C   MET A   1      10.670  55.500  57.620  1.00  0.00           C
ATOM     19  O   MET A   1      10.960  55.470  56.430  1.00  0.00           O
ATOM     20  N   THR A   2      10.830  56.570  58.400  1.00  0.00           N
ATOM     21  HN  THR A   2      10.760  56.540  59.390  1.00  0.00           H
ATOM     22  CA  THR A   2      11.430  57.840  57.960  1.00  0.00           C
ATOM     23  HA  THR A   2      10.840  58.450  57.290  1.00  0.00           H
ATOM     24  CB  THR A   2      11.800  58.640  59.190  1.00  0.00           C
ATOM     25  HB  THR A   2      12.680  58.330  59.790  1.00  0.00           H
ATOM     26  OG1 THR A   2      10.710  58.520  60.100  1.00  0.00           O
ATOM     27  HG1 THR A   2      10.990  58.670  61.000  1.00  0.00           H
ATOM     28  CG2 THR A   2      12.090  60.120  58.980  1.00  0.00           C
ATOM     29 HG21 THR A   2      12.980  60.320  58.350  1.00  0.00           H
ATOM     30 HG22 THR A   2      12.100  60.700  59.930  1.00  0.00           H
ATOM     31 HG23 THR A   2      11.320  60.620  58.350  1.00  0.00           H
ATOM     32  C   THR A   2      12.730  57.600  57.230  1.00  0.00           C
ATOM     33  O   THR A   2      13.490  56.590  57.420  1.00  0.00           O
ATOM     34  N   LEU A   3      13.070  58.420  56.280  1.00  0.00           N
ATOM     35  HN  LEU A   3      12.550  59.270  56.170  1.00  0.00           H
ATOM     36  CA  LEU A   3      14.360  58.440  55.570  1.00  0.00           C
ATOM     37  HA  LEU A   3      14.570  57.430  55.240  1.00  0.00           H
ATOM     38  CB  LEU A   3      14.200  59.290  54.330  1.00  0.00           C
ATOM     39  HB1 LEU A   3      15.010  59.100  53.590  1.00  0.00           H
ATOM     40  HB2 LEU A   3      14.230  60.350  54.670  1.00  0.00           H
ATOM     41  CG  LEU A   3      12.850  59.240  53.530  1.00  0.00           C
ATOM     42  HG  LEU A   3      12.010  59.650  54.120  1.00  0.00           H
ATOM     43  CD1 LEU A   3      12.940  60.180  52.330  1.00  0.00           C
ATOM     44 HD11 LEU A   3      12.100  60.070  51.620  1.00  0.00           H
ATOM     45 HD12 LEU A   3      13.740  59.830  51.640  1.00  0.00           H
ATOM     46 HD13 LEU A   3      13.210  61.220  52.610  1.00  0.00           H
ATOM     47  CD2 LEU A   3      12.410  57.880  53.070  1.00  0.00           C
ATOM     48 HD21 LEU A   3      11.650  58.000  52.270  1.00  0.00           H
ATOM     49 HD22 LEU A   3      11.980  57.320  53.920  1.00  0.00           H
ATOM     50 HD23 LEU A   3      13.270  57.260  52.710  1.00  0.00           H
ATOM     51  C   LEU A   3      15.580  58.800  56.410  1.00  0.00           C
ATOM     52  O   LEU A   3      15.470  59.760  57.170  1.00  0.00           O
ATOM     53  N   ILE A   4      16.780  58.080  56.270  1.00  0.00           N
ATOM     54  HN  ILE A   4      17.560  58.360  56.820  1.00  0.00           H
ATOM     55  CA  ILE A   4      16.970  56.840  55.590  1.00  0.00           C
ATOM     56  HA  ILE A   4      16.600  56.800  54.570  1.00  0.00           H
ATOM     57  CB  ILE A   4      18.480  56.510  55.420  1.00  0.00           C
ATOM     58  HB  ILE A   4      18.770  55.470  55.190  1.00  0.00           H
ATOM     59  CG2 ILE A   4      18.970  57.330  54.150  1.00  0.00           C
ATOM     60 HG21 ILE A   4      18.910  58.440  54.280  1.00  0.00           H
ATOM     61 HG22 ILE A   4      18.380  57.110  53.230  1.00  0.00           H
ATOM     62 HG23 ILE A   4      20.030  57.120  53.930  1.00  0.00           H
ATOM     63  CG1 ILE A   4      19.310  56.750  56.690  1.00  0.00           C
ATOM     64 HG11 ILE A   4      18.900  56.150  57.540  1.00  0.00           H
ATOM     65 HG12 ILE A   4      19.340  57.820  56.990  1.00  0.00           H
ATOM     66  CD  ILE A   4      20.810  56.400  56.680  1.00  0.00           C
ATOM     67  HD1 ILE A   4      20.860  55.310  56.480  1.00  0.00           H
ATOM     68  HD2 ILE A   4      21.240  56.600  57.680  1.00  0.00           H
ATOM     69  HD3 ILE A   4      21.340  56.940  55.870  1.00  0.00           H
ATOM     70  C   ILE A   4      16.320  55.550  56.220  1.00  0.00           C
ATOM     71  O   ILE A   4      16.500  55.170  57.360  1.00  0.00           O
ATOM     72  N   VAL A   5      15.610  54.740  55.370  1.00  0.00           N
ATOM     73  HN  VAL A   5      15.510  54.910  54.400  1.00  0.00           H
ATOM     74  CA  VAL A   5      15.030  53.480  55.730  1.00  0.00           C
ATOM     75  HA  VAL A   5      14.380  53.550  56.580  1.00  0.00           H
ATOM     76  CB  VAL A   5      14.150  53.040  54.590  1.00  0.00           C
ATOM     77  HB  VAL A   5      14.830  52.960  53.720  1.00  0.00           H
ATOM     78  CG1 VAL A   5      13.450  51.670  54.720  1.00  0.00           C
ATOM     79 HG11 VAL A   5      12.850  51.420  53.820  1.00  0.00           H
ATOM     80 HG12 VAL A   5      12.760  51.610  55.590  1.00  0.00           H
ATOM     81 HG13 VAL A   5      14.170  50.830  54.820  1.00  0.00           H
ATOM     82  CG2 VAL A   5      13.050  54.110  54.230  1.00  0.00           C
ATOM     83 HG21 VAL A   5      12.760  54.690  55.130  1.00  0.00           H
ATOM     84 HG22 VAL A   5      12.160  53.630  53.770  1.00  0.00           H
ATOM     85 HG23 VAL A   5      13.470  54.910  53.600  1.00  0.00           H
ATOM     86  C   VAL A   5      15.950  52.320  55.970  1.00  0.00           C
ATOM     87  O   VAL A   5      15.700  51.480  56.850  1.00  0.00           O
ATOM     88  N   VAL A   6      17.100  52.220  55.290  1.00  0.00           N
ATOM     89  HN  VAL A   6      17.320  52.960  54.660  1.00  0.00           H
ATOM     90  CA  VAL A   6      18.040  51.040  55.340  1.00  0.00           C
ATOM     91  HA  VAL A   6      17.520  50.150  55.010  1.00  0.00           H
ATOM     92  CB  VAL A   6      19.290  51.220  54.420  1.00  0.00           C
ATOM     93  HB  VAL A   6      19.900  50.300  54.340  1.00  0.00           H
ATOM     94  CG1 VAL A   6      18.820  51.380  52.970  1.00  0.00           C
ATOM     95 HG11 VAL A   6      18.390  52.390  52.800  1.00  0.00           H
ATOM     96 HG12 VAL A   6      18.090  50.570  52.760  1.00  0.00           H
ATOM     97 HG13 VAL A   6      19.670  51.450  52.260  1.00  0.00           H
ATOM     98  CG2 VAL A   6      20.330  52.270  54.840  1.00  0.00           C
ATOM     99 HG21 VAL A   6      21.040  52.560  54.040  1.00  0.00           H
ATOM    100 HG22 VAL A   6      20.820  51.760  55.700  1.00  0.00           H
ATOM    101 HG23 VAL A   6      19.770  53.160  55.200  1.00  0.00           H
ATOM    102  C   VAL A   6      18.580  50.550  56.650  1.00  0.00           C
ATOM    103  O   VAL A   6      19.110  51.320  57.520  1.00  0.00           O
ATOM    104  N   LEU A   7      18.710  49.220  56.920  1.00  0.00           N
ATOM    105  HN  LEU A   7      18.140  48.560  56.440  1.00  0.00           H
ATOM    106  CA  LEU A   7      19.430  48.680  58.090  1.00  0.00           C
ATOM    107  HA  LEU A   7      19.080  49.370  58.840  1.00  0.00           H
ATOM    108  CB  LEU A   7      19.090  47.230  58.370  1.00  0.00           C
ATOM    109  HB1 LEU A   7      19.760  46.830  59.160  1.00  0.00           H
ATOM    110  HB2 LEU A   7      19.360  46.670  57.440  1.00  0.00           H
ATOM    111  CG  LEU A   7      17.580  46.950  58.530  1.00  0.00           C
ATOM    112  HG  LEU A   7      17.180  47.520  57.660  1.00  0.00           H
ATOM    113  CD1 LEU A   7      17.370  45.470  58.490  1.00  0.00           C
ATOM    114 HD11 LEU A   7      17.650  44.920  59.410  1.00  0.00           H
ATOM    115 HD12 LEU A   7      17.960  45.110  57.620  1.00  0.00           H
ATOM    116 HD13 LEU A   7      16.280  45.400  58.240  1.00  0.00           H
ATOM    117  CD2 LEU A   7      16.980  47.550  59.800  1.00  0.00           C
ATOM    118 HD21 LEU A   7      15.890  47.390  59.730  1.00  0.00           H
ATOM    119 HD22 LEU A   7      17.200  48.630  59.890  1.00  0.00           H
ATOM    120 HD23 LEU A   7      17.490  47.210  60.730  1.00  0.00           H
ATOM    121  C   LEU A   7      20.990  48.880  58.080  1.00  0.00           C
ATOM    122  O   LEU A   7      21.610  48.550  57.090  1.00  0.00           O
ATOM    123  N   LEU A   8      21.550  49.240  59.220  1.00  0.00           N
ATOM    124  HN  LEU A   8      21.010  49.390  60.050  1.00  0.00           H
ATOM    125  CA  LEU A   8      22.950  49.510  59.430  1.00  0.00           C
ATOM    126  HA  LEU A   8      23.280  50.050  58.550  1.00  0.00           H
ATOM    127  CB  LEU A   8      23.060  50.420  60.620  1.00  0.00           C
ATOM    128  HB1 LEU A   8      24.120  50.620  60.900  1.00  0.00           H
ATOM    129  HB2 LEU A   8      22.650  49.890  61.510  1.00  0.00           H
ATOM    130  CG  LEU A   8      22.510  51.840  60.430  1.00  0.00           C
ATOM    131  HG  LEU A   8      21.480  51.740  60.010  1.00  0.00           H
ATOM    132  CD1 LEU A   8      22.220  52.570  61.690  1.00  0.00           C
ATOM    133 HD11 LEU A   8      21.490  52.020  62.330  1.00  0.00           H
ATOM    134 HD12 LEU A   8      21.700  53.510  61.370  1.00  0.00           H
ATOM    135 HD13 LEU A   8      23.090  52.860  62.320  1.00  0.00           H
ATOM    136  CD2 LEU A   8      23.320  52.610  59.410  1.00  0.00           C
ATOM    137 HD21 LEU A   8      23.020  53.680  59.340  1.00  0.00           H
ATOM    138 HD22 LEU A   8      23.120  52.270  58.370  1.00  0.00           H
ATOM    139 HD23 LEU A   8      24.410  52.670  59.600  1.00  0.00           H
ATOM    140  C   LEU A   8      23.710  48.160  59.640  1.00  0.00           C
ATOM    141  O   LEU A   8      24.880  48.010  59.310  1.00  0.00           O
ATOM    142  N   GLY A   9      22.980  47.080  59.990  1.00  0.00           N
ATOM    143  HN  GLY A   9      22.000  47.200  60.120  1.00  0.00           H
ATOM    144  CA  GLY A   9      23.530  45.780  60.140  1.00  0.00           C
ATOM    145  HA1 GLY A   9      22.810  45.350  60.820  1.00  0.00           H
ATOM    146  HA2 GLY A   9      24.550  45.760  60.500  1.00  0.00           H
ATOM    147  C   GLY A   9      23.540  45.060  58.890  1.00  0.00           C
ATOM    148  O   GLY A   9      24.020  43.930  58.890  1.00  0.00           O
ATOM    149  N   ALA A  10      23.120  45.710  57.760  1.00  0.00           N
ATOM    150  HN  ALA A  10      22.890  46.680  57.790  1.00  0.00           H
ATOM    151  CA  ALA A  10      23.130  45.210  56.450  1.00  0.00           C
ATOM    152  HA  ALA A  10      23.470  44.190  56.460  1.00  0.00           H
ATOM    153  CB  ALA A  10      21.670  45.220  56.020  1.00  0.00           C
ATOM    154  HB1 ALA A  10      21.130  44.500  56.660  1.00  0.00           H
ATOM    155  HB2 ALA A  10      21.440  44.970  54.960  1.00  0.00           H
ATOM    156  HB3 ALA A  10      21.230  46.230  56.160  1.00  0.00           H
ATOM    157  C   ALA A  10      24.070  46.080  55.580  1.00  0.00           C
ATOM    158  O   ALA A  10      24.190  45.850  54.400  1.00  0.00           O
ATOM    159  N   VAL A  11      24.840  46.980  56.190  1.00  0.00           N
ATOM    160  HN  VAL A  11      24.850  47.050  57.180  1.00  0.00           H
ATOM    161  CA  VAL A  11      25.880  47.770  55.530  1.00  0.00           C
ATOM    162  HA  VAL A  11      25.490  48.210  54.630  1.00  0.00           H
ATOM    163  CB  VAL A  11      26.240  48.950  56.420  1.00  0.00           C
ATOM    164  HB  VAL A  11      26.470  48.550  57.430  1.00  0.00           H
ATOM    165  CG1 VAL A  11      27.460  49.760  55.900  1.00  0.00           C
ATOM    166 HG11 VAL A  11      28.440  49.320  56.160  1.00  0.00           H
ATOM    167 HG12 VAL A  11      27.340  50.740  56.410  1.00  0.00           H
ATOM    168 HG13 VAL A  11      27.420  50.080  54.830  1.00  0.00           H
ATOM    169  CG2 VAL A  11      25.010  49.900  56.340  1.00  0.00           C
ATOM    170 HG21 VAL A  11      24.100  49.380  56.690  1.00  0.00           H
ATOM    171 HG22 VAL A  11      24.810  50.230  55.300  1.00  0.00           H
ATOM    172 HG23 VAL A  11      25.250  50.780  56.980  1.00  0.00           H
ATOM    173  C   VAL A  11      27.040  47.060  55.050  1.00  0.00           C
ATOM    174  O   VAL A  11      27.540  46.090  55.620  1.00  0.00           O
ATOM    175  N   VAL A  12      27.610  47.460  53.880  1.00  0.00           N
ATOM    176  HN  VAL A  12      27.310  48.290  53.420  1.00  0.00           H
ATOM    177  CA  VAL A  12      28.640  46.690  53.240  1.00  0.00           C
ATOM    178  HA  VAL A  12      28.600  45.680  53.630  1.00  0.00           H
ATOM    179  CB  VAL A  12      28.440  46.570  51.680  1.00  0.00           C
ATOM    180  HB  VAL A  12      28.450  47.600  51.260  1.00  0.00           H
ATOM    181  CG1 VAL A  12      29.560  45.790  50.950  1.00  0.00           C
ATOM    182 HG11 VAL A  12      29.900  44.900  51.510  1.00  0.00           H
ATOM    183 HG12 VAL A  12      30.480  46.390  50.790  1.00  0.00           H
ATOM    184 HG13 VAL A  12      29.230  45.600  49.900  1.00  0.00           H
ATOM    185  CG2 VAL A  12      27.070  45.910  51.470  1.00  0.00           C
ATOM    186 HG21 VAL A  12      26.870  45.770  50.380  1.00  0.00           H
ATOM    187 HG22 VAL A  12      26.300  46.590  51.890  1.00  0.00           H
ATOM    188 HG23 VAL A  12      27.030  44.950  52.020  1.00  0.00           H
ATOM    189  C   VAL A  12      30.080  47.180  53.510  1.00  0.00           C
ATOM    190  O   VAL A  12      30.490  48.240  53.080  1.00  0.00           O
ATOM    191  N   ILE A  13      30.780  46.300  54.220  1.00  0.00           N
ATOM    192  HN  ILE A  13      30.230  45.530  54.540  1.00  0.00           H
ATOM    193  CA  ILE A  13      32.150  46.380  54.560  1.00  0.00           C
ATOM    194  HA  ILE A  13      32.570  47.370  54.440  1.00  0.00           H
ATOM    195  CB  ILE A  13      32.420  45.920  55.980  1.00  0.00           C
ATOM    196  HB  ILE A  13      32.200  44.880  56.320  1.00  0.00           H
ATOM    197  CG2 ILE A  13      33.980  46.010  56.150  1.00  0.00           C
ATOM    198 HG21 ILE A  13      34.480  46.880  55.680  1.00  0.00           H
ATOM    199 HG22 ILE A  13      34.480  45.080  55.800  1.00  0.00           H
ATOM    200 HG23 ILE A  13      34.200  45.960  57.240  1.00  0.00           H
ATOM    201  CG1 ILE A  13      31.780  46.830  57.080  1.00  0.00           C
ATOM    202 HG11 ILE A  13      32.220  46.500  58.050  1.00  0.00           H
ATOM    203 HG12 ILE A  13      30.670  46.720  57.060  1.00  0.00           H
ATOM    204  CD  ILE A  13      31.990  48.380  57.010  1.00  0.00           C
ATOM    205  HD1 ILE A  13      33.060  48.690  56.980  1.00  0.00           H
ATOM    206  HD2 ILE A  13      31.510  48.940  57.840  1.00  0.00           H
ATOM    207  HD3 ILE A  13      31.540  48.780  56.080  1.00  0.00           H
ATOM    208  C   ILE A  13      32.880  45.510  53.680  1.00  0.00           C
ATOM    209  O   ILE A  13      33.860  45.840  52.950  1.00  0.00           O
ATOM    210  N   SER A  14      32.460  44.230  53.530  1.00  0.00           N
ATOM    211  HN  SER A  14      31.640  43.970  54.030  1.00  0.00           H
ATOM    212  CA  SER A  14      33.100  43.160  52.850  1.00  0.00           C
ATOM    213  HA  SER A  14      34.020  43.540  52.430  1.00  0.00           H
ATOM    214  CB  SER A  14      33.480  42.010  53.830  1.00  0.00           C
ATOM    215  HB1 SER A  14      32.550  41.780  54.380  1.00  0.00           H
ATOM    216  HB2 SER A  14      34.100  42.410  54.660  1.00  0.00           H
ATOM    217  OG  SER A  14      34.050  40.890  53.150  1.00  0.00           O
ATOM    218  HG1 SER A  14      34.130  40.190  53.800  1.00  0.00           H
ATOM    219  C   SER A  14      32.210  42.610  51.810  1.00  0.00           C
ATOM    220  O   SER A  14      31.010  42.600  52.050  1.00  0.00           O
ATOM    221  N   PRO A  15      32.570  42.100  50.610  1.00  0.00           N
ATOM    222  CD  PRO A  15      33.930  42.320  50.000  1.00  0.00           C
ATOM    223  HD1 PRO A  15      34.570  41.470  50.330  1.00  0.00           H
ATOM    224  HD2 PRO A  15      34.290  43.300  50.390  1.00  0.00           H
ATOM    225  CA  PRO A  15      31.600  41.650  49.620  1.00  0.00           C
ATOM    226  HA  PRO A  15      30.720  42.270  49.590  1.00  0.00           H
ATOM    227  CB  PRO A  15      32.400  41.670  48.290  1.00  0.00           C
ATOM    228  HB1 PRO A  15      31.680  41.970  47.510  1.00  0.00           H
ATOM    229  HB2 PRO A  15      32.700  40.650  47.970  1.00  0.00           H
ATOM    230  CG  PRO A  15      33.680  42.490  48.440  1.00  0.00           C
ATOM    231  HG1 PRO A  15      34.580  42.160  47.880  1.00  0.00           H
ATOM    232  HG2 PRO A  15      33.530  43.580  48.290  1.00  0.00           H
ATOM    233  C   PRO A  15      31.040  40.280  49.960  1.00  0.00           C
ATOM    234  O   PRO A  15      30.130  39.780  49.310  1.00  0.00           O
ATOM    235  N   ALA A  16      31.650  39.550  50.940  1.00  0.00           N
ATOM    236  HN  ALA A  16      32.400  39.960  51.450  1.00  0.00           H
ATOM    237  CA  ALA A  16      31.200  38.250  51.410  1.00  0.00           C
ATOM    238  HA  ALA A  16      31.940  37.950  52.140  1.00  0.00           H
ATOM    239  CB  ALA A  16      29.930  38.420  52.200  1.00  0.00           C
ATOM    240  HB1 ALA A  16      29.540  37.420  52.500  1.00  0.00           H
ATOM    241  HB2 ALA A  16      29.130  38.950  51.630  1.00  0.00           H
ATOM    242  HB3 ALA A  16      30.170  39.090  53.060  1.00  0.00           H
ATOM    243  C   ALA A  16      31.190  37.120  50.370  1.00  0.00           C
ATOM    244  O   ALA A  16      30.130  36.530  50.150  1.00  0.00           O
ATOM    245  N   VAL A  17      32.320  36.760  49.660  1.00  0.00           N
ATOM    246  HN  VAL A  17      33.140  37.300  49.850  1.00  0.00           H
ATOM    247  CA  VAL A  17      32.380  35.830  48.540  1.00  0.00           C
ATOM    248  HA  VAL A  17      31.370  35.670  48.190  1.00  0.00           H
ATOM    249  CB  VAL A  17      33.190  36.340  47.320  1.00  0.00           C
ATOM    250  HB  VAL A  17      33.170  35.540  46.550  1.00  0.00           H
ATOM    251  CG1 VAL A  17      32.550  37.610  46.760  1.00  0.00           C
ATOM    252 HG11 VAL A  17      31.530  37.380  46.390  1.00  0.00           H
ATOM    253 HG12 VAL A  17      33.210  38.110  46.020  1.00  0.00           H
ATOM    254 HG13 VAL A  17      32.210  38.290  47.560  1.00  0.00           H
ATOM    255  CG2 VAL A  17      34.650  36.640  47.640  1.00  0.00           C
ATOM    256 HG21 VAL A  17      35.080  35.640  47.860  1.00  0.00           H
ATOM    257 HG22 VAL A  17      34.690  37.470  48.370  1.00  0.00           H
ATOM    258 HG23 VAL A  17      35.220  36.930  46.730  1.00  0.00           H
ATOM    259  C   VAL A  17      33.050  34.520  48.860  1.00  0.00           C
ATOM    260  O   VAL A  17      33.190  33.640  47.980  1.00  0.00           O
ATOM    261  N   THR A  18      33.460  34.330  50.150  1.00  0.00           N
ATOM    262  HN  THR A  18      33.230  35.050  50.800  1.00  0.00           H
ATOM    263  CA  THR A  18      34.040  33.100  50.740  1.00  0.00           C
ATOM    264  HA  THR A  18      33.910  32.310  50.020  1.00  0.00           H
ATOM    265  CB  THR A  18      35.500  33.270  50.890  1.00  0.00           C
ATOM    266  HB  THR A  18      35.890  33.600  49.910  1.00  0.00           H
ATOM    267  OG1 THR A  18      36.070  32.010  51.080  1.00  0.00           O
ATOM    268  HG1 THR A  18      36.070  31.540  50.250  1.00  0.00           H
ATOM    269  CG2 THR A  18      35.940  34.250  52.030  1.00  0.00           C
ATOM    270 HG21 THR A  18      35.380  35.210  51.930  1.00  0.00           H
ATOM    271 HG22 THR A  18      37.030  34.450  52.040  1.00  0.00           H
ATOM    272 HG23 THR A  18      35.650  33.750  52.980  1.00  0.00           H
ATOM    273  C   THR A  18      33.370  32.560  52.050  1.00  0.00           C
ATOM    274  O   THR A  18      32.980  33.420  52.870  1.00  0.00           O
ATOM    275  N   ALA A  19      33.060  31.210  52.150  1.00  0.00           N
ATOM    276  HN  ALA A  19      33.220  30.690  51.310  1.00  0.00           H
ATOM    277  CA  ALA A  19      32.270  30.650  53.240  1.00  0.00           C
ATOM    278  HA  ALA A  19      32.280  31.280  54.120  1.00  0.00           H
ATOM    279  CB  ALA A  19      30.820  30.240  52.730  1.00  0.00           C
ATOM    280  HB1 ALA A  19      30.380  31.000  52.040  1.00  0.00           H
ATOM    281  HB2 ALA A  19      30.170  30.210  53.630  1.00  0.00           H
ATOM    282  HB3 ALA A  19      30.830  29.230  52.270  1.00  0.00           H
ATOM    283  C   ALA A  19      32.970  29.300  53.710  1.00  0.00           C
ATOM    284  O   ALA A  19      33.890  28.840  53.080  1.00  0.00           O
ATOM    285  N   GLN A  20      32.600  28.660  54.860  1.00  0.00           N
ATOM    286  HN  GLN A  20      32.030  29.090  55.560  1.00  0.00           H
ATOM    287  CA  GLN A  20      33.140  27.440  55.490  1.00  0.00           C
ATOM    288  HA  GLN A  20      34.180  27.650  55.700  1.00  0.00           H
ATOM    289  CB  GLN A  20      32.340  27.010  56.770  1.00  0.00           C
ATOM    290  HB1 GLN A  20      32.900  26.140  57.160  1.00  0.00           H
ATOM    291  HB2 GLN A  20      31.290  26.680  56.620  1.00  0.00           H
ATOM    292  CG  GLN A  20      32.530  28.030  57.950  1.00  0.00           C
ATOM    293  HG1 GLN A  20      32.180  27.640  58.930  1.00  0.00           H
ATOM    294  HG2 GLN A  20      31.820  28.860  57.730  1.00  0.00           H
ATOM    295  CD  GLN A  20      33.950  28.520  58.220  1.00  0.00           C
ATOM    296  OE1 GLN A  20      34.980  27.930  57.820  1.00  0.00           O
ATOM    297  NE2 GLN A  20      34.020  29.620  58.950  1.00  0.00           N
ATOM    298 HE21 GLN A  20      34.890  30.060  59.180  1.00  0.00           H
ATOM    299 HE22 GLN A  20      33.240  29.860  59.520  1.00  0.00           H
ATOM    300  C   GLN A  20      33.000  26.270  54.540  1.00  0.00           C
ATOM    301  O   GLN A  20      31.980  26.150  53.820  1.00  0.00           O
ATOM    302  N   THR A  21      33.930  25.400  54.530  1.00  0.00           N
ATOM    303  HN  THR A  21      33.770  24.710  53.840  1.00  0.00           H
ATOM    304  CA  THR A  21      35.300  25.560  55.040  1.00  0.00           C
ATOM    305  HA  THR A  21      35.270  26.130  55.960  1.00  0.00           H
ATOM    306  CB  THR A  21      35.770  24.270  55.690  1.00  0.00           C
ATOM    307  HB  THR A  21      36.830  24.230  56.010  1.00  0.00           H
ATOM    308  OG1 THR A  21      35.650  23.300  54.650  1.00  0.00           O
ATOM    309  HG1 THR A  21      36.050  22.520  55.040  1.00  0.00           H
ATOM    310  CG2 THR A  21      34.940  23.760  56.880  1.00  0.00           C
ATOM    311 HG21 THR A  21      34.940  24.560  57.660  1.00  0.00           H
ATOM    312 HG22 THR A  21      35.330  22.790  57.250  1.00  0.00           H
ATOM    313 HG23 THR A  21      33.910  23.640  56.480  1.00  0.00           H
ATOM    314  C   THR A  21      36.330  26.240  54.230  1.00  0.00           C
ATOM    315  O   THR A  21      37.200  26.930  54.760  1.00  0.00           O
ATOM    316  N   CYS A  22      36.290  26.150  52.860  1.00  0.00           N
ATOM    317  HN  CYS A  22      35.570  25.540  52.560  1.00  0.00           H
ATOM    318  CA  CYS A  22      37.110  26.890  51.930  1.00  0.00           C
ATOM    319  HA  CYS A  22      37.220  27.910  52.270  1.00  0.00           H
ATOM    320  CB  CYS A  22      38.430  26.210  51.740  1.00  0.00           C
ATOM    321  HB1 CYS A  22      38.390  25.250  51.180  1.00  0.00           H
ATOM    322  HB2 CYS A  22      38.700  26.170  52.820  1.00  0.00           H
ATOM    323  SG  CYS A  22      39.570  27.280  50.880  1.00  0.00           S
ATOM    324  HG1 CYS A  22      39.550  26.680  49.700  1.00  0.00           H
ATOM    325  C   CYS A  22      36.170  27.150  50.670  1.00  0.00           C
ATOM    326  O   CYS A  22      36.640  27.120  49.490  1.00  0.00           O
ATOM    327  N   LEU A  23      34.850  27.420  50.910  1.00  0.00           N
ATOM    328  HN  LEU A  23      34.430  27.600  51.800  1.00  0.00           H
ATOM    329  CA  LEU A  23      33.820  27.390  49.820  1.00  0.00           C
ATOM    330  HA  LEU A  23      34.020  26.770  48.950  1.00  0.00           H
ATOM    331  CB  LEU A  23      32.530  26.820  50.400  1.00  0.00           C
ATOM    332  HB1 LEU A  23      32.240  27.450  51.260  1.00  0.00           H
ATOM    333  HB2 LEU A  23      32.780  25.850  50.890  1.00  0.00           H
ATOM    334  CG  LEU A  23      31.310  26.600  49.490  1.00  0.00           C
ATOM    335  HG  LEU A  23      30.770  25.770  50.000  1.00  0.00           H
ATOM    336  CD1 LEU A  23      30.410  27.820  49.500  1.00  0.00           C
ATOM    337 HD11 LEU A  23      30.870  28.770  49.160  1.00  0.00           H
ATOM    338 HD12 LEU A  23      30.140  27.990  50.560  1.00  0.00           H
ATOM    339 HD13 LEU A  23      29.540  27.660  48.830  1.00  0.00           H
ATOM    340  CD2 LEU A  23      31.630  26.220  48.010  1.00  0.00           C
ATOM    341 HD21 LEU A  23      30.680  25.970  47.490  1.00  0.00           H
ATOM    342 HD22 LEU A  23      32.290  25.330  48.010  1.00  0.00           H
ATOM    343 HD23 LEU A  23      32.220  27.040  47.540  1.00  0.00           H
ATOM    344  C   LEU A  23      33.690  28.770  49.190  1.00  0.00           C
ATOM    345  O   LEU A  23      33.310  29.810  49.800  1.00  0.00           O
ATOM    346  N   ASN A  24      34.070  28.910  47.910  1.00  0.00           N
ATOM    347  HN  ASN A  24      34.440  28.120  47.430  1.00  0.00           H
ATOM    348  CA  ASN A  24      33.730  30.070  47.160  1.00  0.00           C
ATOM    349  HA  ASN A  24      34.120  30.940  47.670  1.00  0.00           H
ATOM    350  CB  ASN A  24      34.590  29.890  45.860  1.00  0.00           C
ATOM    351  HB1 ASN A  24      34.120  29.050  45.300  1.00  0.00           H
ATOM    352  HB2 ASN A  24      35.640  29.560  46.020  1.00  0.00           H
ATOM    353  CG  ASN A  24      34.670  31.210  45.070  1.00  0.00           C
ATOM    354  OD1 ASN A  24      34.180  31.320  43.950  1.00  0.00           O
ATOM    355  ND2 ASN A  24      35.250  32.280  45.620  1.00  0.00           N
ATOM    356 HD21 ASN A  24      35.150  33.180  45.210  1.00  0.00           H
ATOM    357 HD22 ASN A  24      35.540  32.270  46.580  1.00  0.00           H
ATOM    358  C   ASN A  24      32.290  30.250  46.850  1.00  0.00           C
ATOM    359  O   ASN A  24      31.640  29.270  46.610  1.00  0.00           O
ATOM    360  N   ARG A  25      31.720  31.510  46.870  1.00  0.00           N
ATOM    361  HN  ARG A  25      32.310  32.280  47.110  1.00  0.00           H
ATOM    362  CA  ARG A  25      30.260  31.720  46.770  1.00  0.00           C
ATOM    363  HA  ARG A  25      29.960  30.950  46.080  1.00  0.00           H
ATOM    364  CB  ARG A  25      29.570  31.610  48.220  1.00  0.00           C
ATOM    365  HB1 ARG A  25      29.700  30.580  48.620  1.00  0.00           H
ATOM    366  HB2 ARG A  25      28.490  31.850  48.140  1.00  0.00           H
ATOM    367  CG  ARG A  25      30.080  32.640  49.220  1.00  0.00           C
ATOM    368  HG1 ARG A  25      30.350  33.550  48.650  1.00  0.00           H
ATOM    369  HG2 ARG A  25      31.090  32.390  49.590  1.00  0.00           H
ATOM    370  CD  ARG A  25      29.160  32.810  50.430  1.00  0.00           C
ATOM    371  HD1 ARG A  25      29.890  33.200  51.180  1.00  0.00           H
ATOM    372  HD2 ARG A  25      28.680  31.910  50.870  1.00  0.00           H
ATOM    373  NE  ARG A  25      28.170  33.820  50.000  1.00  0.00           N
ATOM    374  HE  ARG A  25      28.130  34.020  49.030  1.00  0.00           H
ATOM    375  CZ  ARG A  25      27.280  34.530  50.720  1.00  0.00           C
ATOM    376  NH1 ARG A  25      27.100  34.230  52.000  1.00  0.00           N
ATOM    377 HH11 ARG A  25      27.680  33.510  52.360  1.00  0.00           H
ATOM    378 HH12 ARG A  25      26.490  34.720  52.630  1.00  0.00           H
ATOM    379  NH2 ARG A  25      26.470  35.360  50.190  1.00  0.00           N
ATOM    380 HH21 ARG A  25      26.700  35.730  49.300  1.00  0.00           H
ATOM    381 HH22 ARG A  25      26.090  35.930  50.920  1.00  0.00           H
ATOM    382  C   ARG A  25      29.880  33.060  46.080  1.00  0.00           C
ATOM    383  O   ARG A  25      30.670  33.980  46.210  1.00  0.00           O
ATOM    384  N   PRO A  26      28.740  33.280  45.390  1.00  0.00           N
ATOM    385  CD  PRO A  26      27.870  32.290  44.870  1.00  0.00           C
ATOM    386  HD1 PRO A  26      27.460  31.680  45.710  1.00  0.00           H
ATOM    387  HD2 PRO A  26      28.410  31.550  44.230  1.00  0.00           H
ATOM    388  CA  PRO A  26      28.190  34.640  45.250  1.00  0.00           C
ATOM    389  HA  PRO A  26      28.840  35.080  44.510  1.00  0.00           H
ATOM    390  CB  PRO A  26      26.740  34.480  44.670  1.00  0.00           C
ATOM    391  HB1 PRO A  26      26.500  35.330  43.990  1.00  0.00           H
ATOM    392  HB2 PRO A  26      26.080  34.390  45.560  1.00  0.00           H
ATOM    393  CG  PRO A  26      26.770  33.070  44.080  1.00  0.00           C
ATOM    394  HG1 PRO A  26      25.780  32.550  44.070  1.00  0.00           H
ATOM    395  HG2 PRO A  26      27.200  33.150  43.050  1.00  0.00           H
ATOM    396  C   PRO A  26      28.280  35.580  46.520  1.00  0.00           C
ATOM    397  O   PRO A  26      28.120  35.030  47.580  1.00  0.00           O
ATOM    398  N   GLY A  27      28.670  36.890  46.380  1.00  0.00           N
ATOM    399  HN  GLY A  27      28.840  37.100  45.430  1.00  0.00           H
ATOM    400  CA  GLY A  27      28.670  37.930  47.420  1.00  0.00           C
ATOM    401  HA1 GLY A  27      28.960  38.920  47.090  1.00  0.00           H
ATOM    402  HA2 GLY A  27      29.410  37.540  48.100  1.00  0.00           H
ATOM    403  C   GLY A  27      27.410  38.100  48.160  1.00  0.00           C
ATOM    404  O   GLY A  27      26.390  37.370  48.000  1.00  0.00           O
ATOM    405  N   GLN A  28      27.450  39.030  49.090  1.00  0.00           N
ATOM    406  HN  GLN A  28      28.320  39.510  49.160  1.00  0.00           H
ATOM    407  CA  GLN A  28      26.300  39.690  49.700  1.00  0.00           C
ATOM    408  HA  GLN A  28      25.900  39.000  50.430  1.00  0.00           H
ATOM    409  CB  GLN A  28      26.710  40.850  50.590  1.00  0.00           C
ATOM    410  HB1 GLN A  28      27.340  40.450  51.410  1.00  0.00           H
ATOM    411  HB2 GLN A  28      25.720  41.230  50.940  1.00  0.00           H
ATOM    412  CG  GLN A  28      27.630  41.890  50.050  1.00  0.00           C
ATOM    413  HG1 GLN A  28      28.550  41.470  49.600  1.00  0.00           H
ATOM    414  HG2 GLN A  28      27.990  42.560  50.860  1.00  0.00           H
ATOM    415  CD  GLN A  28      26.980  42.780  48.920  1.00  0.00           C
ATOM    416  OE1 GLN A  28      27.490  43.100  47.810  1.00  0.00           O
ATOM    417  NE2 GLN A  28      25.730  43.200  49.230  1.00  0.00           N
ATOM    418 HE21 GLN A  28      25.390  43.910  48.620  1.00  0.00           H
ATOM    419 HE22 GLN A  28      25.400  43.000  50.150  1.00  0.00           H
ATOM    420  C   GLN A  28      25.090  40.010  48.850  1.00  0.00           C
ATOM    421  O   GLN A  28      25.130  40.220  47.640  1.00  0.00           O
ATOM    422  N   CYS A  29      23.960  40.110  49.500  1.00  0.00           N
ATOM    423  HN  CYS A  29      23.920  39.960  50.490  1.00  0.00           H
ATOM    424  CA  CYS A  29      22.590  40.330  48.970  1.00  0.00           C
ATOM    425  HA  CYS A  29      22.700  40.340  47.900  1.00  0.00           H
ATOM    426  CB  CYS A  29      21.620  39.160  49.290  1.00  0.00           C
ATOM    427  HB1 CYS A  29      21.840  38.250  48.680  1.00  0.00           H
ATOM    428  HB2 CYS A  29      20.610  39.570  49.080  1.00  0.00           H
ATOM    429  SG  CYS A  29      21.740  38.710  51.020  1.00  0.00           S
ATOM    430  HG1 CYS A  29      20.860  37.720  50.950  1.00  0.00           H
ATOM    431  C   CYS A  29      21.890  41.740  49.360  1.00  0.00           C
ATOM    432  O   CYS A  29      22.340  42.300  50.270  1.00  0.00           O
ATOM    433  N   PRO A  30      20.850  42.240  48.660  1.00  0.00           N
ATOM    434  CD  PRO A  30      20.420  41.760  47.370  1.00  0.00           C
ATOM    435  HD1 PRO A  30      19.670  40.960  47.520  1.00  0.00           H
ATOM    436  HD2 PRO A  30      21.270  41.570  46.680  1.00  0.00           H
ATOM    437  CA  PRO A  30      20.020  43.420  49.050  1.00  0.00           C
ATOM    438  HA  PRO A  30      20.740  44.220  49.180  1.00  0.00           H
ATOM    439  CB  PRO A  30      18.980  43.590  47.960  1.00  0.00           C
ATOM    440  HB1 PRO A  30      18.700  44.650  47.800  1.00  0.00           H
ATOM    441  HB2 PRO A  30      18.070  43.000  48.180  1.00  0.00           H
ATOM    442  CG  PRO A  30      19.700  42.920  46.750  1.00  0.00           C
ATOM    443  HG1 PRO A  30      19.050  42.510  45.950  1.00  0.00           H
ATOM    444  HG2 PRO A  30      20.350  43.670  46.240  1.00  0.00           H
ATOM    445  C   PRO A  30      19.350  43.250  50.420  1.00  0.00           C
ATOM    446  O   PRO A  30      19.110  42.070  50.730  1.00  0.00           O
ATOM    447  N   THR A  31      19.000  44.340  51.110  1.00  0.00           N
ATOM    448  HN  THR A  31      19.200  45.280  50.840  1.00  0.00           H
ATOM    449  CA  THR A  31      18.000  44.300  52.100  1.00  0.00           C
ATOM    450  HA  THR A  31      17.950  43.300  52.490  1.00  0.00           H
ATOM    451  CB  THR A  31      18.370  45.320  53.280  1.00  0.00           C
ATOM    452  HB  THR A  31      19.390  45.180  53.680  1.00  0.00           H
ATOM    453  OG1 THR A  31      17.510  45.290  54.380  1.00  0.00           O
ATOM    454  HG1 THR A  31      17.960  44.600  54.870  1.00  0.00           H
ATOM    455  CG2 THR A  31      18.370  46.870  52.780  1.00  0.00           C
ATOM    456 HG21 THR A  31      17.340  47.210  52.530  1.00  0.00           H
ATOM    457 HG22 THR A  31      19.160  47.100  52.040  1.00  0.00           H
ATOM    458 HG23 THR A  31      18.760  47.540  53.580  1.00  0.00           H
ATOM    459  C   THR A  31      16.680  44.560  51.440  1.00  0.00           C
ATOM    460  O   THR A  31      16.700  44.810  50.250  1.00  0.00           O
ATOM    461  N   PHE A  32      15.580  44.520  52.220  1.00  0.00           N
ATOM    462  HN  PHE A  32      15.680  44.470  53.210  1.00  0.00           H
ATOM    463  CA  PHE A  32      14.150  44.620  51.800  1.00  0.00           C
ATOM    464  HA  PHE A  32      14.170  44.530  50.720  1.00  0.00           H
ATOM    465  CB  PHE A  32      13.380  43.340  52.310  1.00  0.00           C
ATOM    466  HB1 PHE A  32      13.420  43.360  53.420  1.00  0.00           H
ATOM    467  HB2 PHE A  32      13.890  42.430  51.950  1.00  0.00           H
ATOM    468  CG  PHE A  32      11.970  43.160  52.010  1.00  0.00           C
ATOM    469  CD1 PHE A  32      11.630  42.670  50.750  1.00  0.00           C
ATOM    470  HD1 PHE A  32      12.410  42.650  50.010  1.00  0.00           H
ATOM    471  CE1 PHE A  32      10.340  42.210  50.400  1.00  0.00           C
ATOM    472  HE1 PHE A  32      10.180  41.830  49.400  1.00  0.00           H
ATOM    473  CZ  PHE A  32       9.410  42.160  51.440  1.00  0.00           C
ATOM    474  HZ  PHE A  32       8.450  41.680  51.250  1.00  0.00           H
ATOM    475  CD2 PHE A  32      10.930  43.110  52.990  1.00  0.00           C
ATOM    476  HD2 PHE A  32      11.130  43.360  54.020  1.00  0.00           H
ATOM    477  CE2 PHE A  32       9.650  42.610  52.710  1.00  0.00           C
ATOM    478  HE2 PHE A  32       8.870  42.560  53.460  1.00  0.00           H
ATOM    479  C   PHE A  32      13.560  45.940  52.280  1.00  0.00           C
ATOM    480  O   PHE A  32      13.880  46.440  53.340  1.00  0.00           O
ATOM    481  N   ILE A  33      12.800  46.640  51.430  1.00  0.00           N
ATOM    482  HN  ILE A  33      12.680  46.360  50.490  1.00  0.00           H
ATOM    483  CA  ILE A  33      12.080  47.840  51.810  1.00  0.00           C
ATOM    484  HA  ILE A  33      12.220  48.140  52.840  1.00  0.00           H
ATOM    485  CB  ILE A  33      12.480  49.070  50.900  1.00  0.00           C
ATOM    486  HB  ILE A  33      13.560  49.270  51.050  1.00  0.00           H
ATOM    487  CG2 ILE A  33      12.230  48.760  49.440  1.00  0.00           C
ATOM    488 HG21 ILE A  33      12.890  47.960  49.060  1.00  0.00           H
ATOM    489 HG22 ILE A  33      12.490  49.650  48.820  1.00  0.00           H
ATOM    490 HG23 ILE A  33      11.180  48.520  49.190  1.00  0.00           H
ATOM    491  CG1 ILE A  33      11.690  50.260  51.460  1.00  0.00           C
ATOM    492 HG11 ILE A  33      11.570  50.090  52.550  1.00  0.00           H
ATOM    493 HG12 ILE A  33      10.630  50.170  51.110  1.00  0.00           H
ATOM    494  CD  ILE A  33      12.430  51.540  51.190  1.00  0.00           C
ATOM    495  HD1 ILE A  33      13.490  51.570  51.500  1.00  0.00           H
ATOM    496  HD2 ILE A  33      11.890  52.340  51.750  1.00  0.00           H
ATOM    497  HD3 ILE A  33      12.310  51.780  50.120  1.00  0.00           H
ATOM    498  C   ILE A  33      10.610  47.420  51.680  1.00  0.00           C
ATOM    499  O   ILE A  33      10.230  46.580  50.930  1.00  0.00           O
ATOM    500  N   SER A  34       9.810  47.910  52.700  1.00  0.00           N
ATOM    501  HN  SER A  34      10.130  48.560  53.400  1.00  0.00           H
ATOM    502  CA  SER A  34       8.410  47.510  52.970  1.00  0.00           C
ATOM    503  HA  SER A  34       8.060  47.170  52.010  1.00  0.00           H
ATOM    504  CB  SER A  34       8.120  46.240  53.950  1.00  0.00           C
ATOM    505  HB1 SER A  34       8.510  46.420  54.980  1.00  0.00           H
ATOM    506  HB2 SER A  34       8.690  45.400  53.500  1.00  0.00           H
ATOM    507  OG  SER A  34       6.670  46.070  54.190  1.00  0.00           O
ATOM    508  HG1 SER A  34       6.390  45.400  53.560  1.00  0.00           H
ATOM    509  C   SER A  34       7.650  48.670  53.470  1.00  0.00           C
ATOM    510  O   SER A  34       7.990  49.120  54.570  1.00  0.00           O
ATOM    511  N   PRO A  35       6.630  49.220  52.790  1.00  0.00           N
ATOM    512  CD  PRO A  35       6.370  48.920  51.320  1.00  0.00           C
ATOM    513  HD1 PRO A  35       6.100  47.860  51.130  1.00  0.00           H
ATOM    514  HD2 PRO A  35       7.310  49.220  50.810  1.00  0.00           H
ATOM    515  CA  PRO A  35       5.720  50.240  53.310  1.00  0.00           C
ATOM    516  HA  PRO A  35       6.240  50.930  53.960  1.00  0.00           H
ATOM    517  CB  PRO A  35       4.980  50.810  52.060  1.00  0.00           C
ATOM    518  HB1 PRO A  35       5.550  51.710  51.760  1.00  0.00           H
ATOM    519  HB2 PRO A  35       3.990  51.260  52.320  1.00  0.00           H
ATOM    520  CG  PRO A  35       5.120  49.790  50.960  1.00  0.00           C
ATOM    521  HG1 PRO A  35       4.210  49.170  50.870  1.00  0.00           H
ATOM    522  HG2 PRO A  35       5.230  50.450  50.070  1.00  0.00           H
ATOM    523  C   PRO A  35       4.650  49.660  54.180  1.00  0.00           C
ATOM    524  O   PRO A  35       3.740  50.380  54.620  1.00  0.00           O
ATOM    525  N   PHE A  36       4.730  48.330  54.480  1.00  0.00           N
ATOM    526  HN  PHE A  36       5.450  47.740  54.120  1.00  0.00           H
ATOM    527  CA  PHE A  36       3.830  47.640  55.380  1.00  0.00           C
ATOM    528  HA  PHE A  36       3.010  48.320  55.590  1.00  0.00           H
ATOM    529  CB  PHE A  36       3.280  46.260  54.720  1.00  0.00           C
ATOM    530  HB1 PHE A  36       2.580  45.900  55.510  1.00  0.00           H
ATOM    531  HB2 PHE A  36       4.120  45.570  54.510  1.00  0.00           H
ATOM    532  CG  PHE A  36       2.580  46.400  53.370  1.00  0.00           C
ATOM    533  CD1 PHE A  36       3.140  46.320  52.140  1.00  0.00           C
ATOM    534  HD1 PHE A  36       4.210  46.240  52.020  1.00  0.00           H
ATOM    535  CE1 PHE A  36       2.430  46.440  50.910  1.00  0.00           C
ATOM    536  HE1 PHE A  36       2.920  46.420  49.940  1.00  0.00           H
ATOM    537  CZ  PHE A  36       1.070  46.810  51.050  1.00  0.00           C
ATOM    538  HZ  PHE A  36       0.430  46.860  50.180  1.00  0.00           H
ATOM    539  CD2 PHE A  36       1.210  46.720  53.430  1.00  0.00           C
ATOM    540  HD2 PHE A  36       0.780  46.670  54.420  1.00  0.00           H
ATOM    541  CE2 PHE A  36       0.430  46.920  52.280  1.00  0.00           C
ATOM    542  HE2 PHE A  36      99.300  46.990  52.240  1.00  0.00           H
ATOM    543  C   PHE A  36       4.480  47.230  56.680  1.00  0.00           C
ATOM    544  O   PHE A  36       4.010  46.410  57.490  1.00  0.00           O
ATOM    545  N   SER A  37       5.680  47.830  56.990  1.00  0.00           N
ATOM    546  HN  SER A  37       6.050  48.490  56.330  1.00  0.00           H
ATOM    547  CA  SER A  37       6.620  47.480  58.100  1.00  0.00           C
ATOM    548  HA  SER A  37       7.570  47.970  57.950  1.00  0.00           H
ATOM    549  CB  SER A  37       6.160  48.040  59.470  1.00  0.00           C
ATOM    550  HB1 SER A  37       6.850  47.700  60.270  1.00  0.00           H
ATOM    551  HB2 SER A  37       5.130  47.750  59.770  1.00  0.00           H
ATOM    552  OG  SER A  37       6.250  49.490  59.470  1.00  0.00           O
ATOM    553  HG1 SER A  37       7.100  49.620  59.900  1.00  0.00           H
ATOM    554  C   SER A  37       7.050  46.040  58.200  1.00  0.00           C
ATOM    555  O   SER A  37       7.360  45.580  59.270  1.00  0.00           O
ATOM    556  N   LEU A  38       7.100  45.260  57.170  1.00  0.00           N
ATOM    557  HN  LEU A  38       6.870  45.630  56.270  1.00  0.00           H
ATOM    558  CA  LEU A  38       7.430  43.890  57.130  1.00  0.00           C
ATOM    559  HA  LEU A  38       7.200  43.490  58.110  1.00  0.00           H
ATOM    560  CB  LEU A  38       6.600  43.220  55.990  1.00  0.00           C
ATOM    561  HB1 LEU A  38       6.870  43.510  54.950  1.00  0.00           H
ATOM    562  HB2 LEU A  38       5.580  43.590  56.240  1.00  0.00           H
ATOM    563  CG  LEU A  38       6.500  41.680  56.080  1.00  0.00           C
ATOM    564  HG  LEU A  38       7.360  41.070  55.730  1.00  0.00           H
ATOM    565  CD1 LEU A  38       6.030  41.220  57.480  1.00  0.00           C
ATOM    566 HD11 LEU A  38       5.110  41.630  57.950  1.00  0.00           H
ATOM    567 HD12 LEU A  38       6.830  41.510  58.200  1.00  0.00           H
ATOM    568 HD13 LEU A  38       6.010  40.120  57.620  1.00  0.00           H
ATOM    569  CD2 LEU A  38       5.450  41.260  55.100  1.00  0.00           C
ATOM    570 HD21 LEU A  38       4.390  41.510  55.340  1.00  0.00           H
ATOM    571 HD22 LEU A  38       5.420  40.160  54.930  1.00  0.00           H
ATOM    572 HD23 LEU A  38       5.660  41.790  54.150  1.00  0.00           H
ATOM    573  C   LEU A  38       8.910  43.610  56.890  1.00  0.00           C
ATOM    574  O   LEU A  38       9.440  44.000  55.840  1.00  0.00           O
ATOM    575  N   PRO A  39       9.710  42.940  57.700  1.00  0.00           N
ATOM    576  CD  PRO A  39       9.330  42.560  59.110  1.00  0.00           C
ATOM    577  HD1 PRO A  39       8.670  41.670  59.190  1.00  0.00           H
ATOM    578  HD2 PRO A  39       8.980  43.490  59.600  1.00  0.00           H
ATOM    579  CA  PRO A  39      11.180  42.960  57.550  1.00  0.00           C
ATOM    580  HA  PRO A  39      11.530  43.760  56.920  1.00  0.00           H
ATOM    581  CB  PRO A  39      11.700  43.100  58.970  1.00  0.00           C
ATOM    582  HB1 PRO A  39      11.770  44.160  59.290  1.00  0.00           H
ATOM    583  HB2 PRO A  39      12.710  42.680  59.180  1.00  0.00           H
ATOM    584  CG  PRO A  39      10.700  42.260  59.840  1.00  0.00           C
ATOM    585  HG1 PRO A  39      10.970  41.180  59.810  1.00  0.00           H
ATOM    586  HG2 PRO A  39      10.680  42.650  60.870  1.00  0.00           H
ATOM    587  C   PRO A  39      11.620  41.610  56.910  1.00  0.00           C
ATOM    588  O   PRO A  39      12.840  41.410  56.800  1.00  0.00           O
ATOM    589  N   SER A  40      10.700  40.740  56.600  1.00  0.00           N
ATOM    590  HN  SER A  40       9.730  40.950  56.570  1.00  0.00           H
ATOM    591  CA  SER A  40      11.000  39.450  56.210  1.00  0.00           C
ATOM    592  HA  SER A  40      12.070  39.340  56.260  1.00  0.00           H
ATOM    593  CB  SER A  40      10.370  38.330  57.110  1.00  0.00           C
ATOM    594  HB1 SER A  40      10.670  37.350  56.680  1.00  0.00           H
ATOM    595  HB2 SER A  40       9.260  38.370  57.040  1.00  0.00           H
ATOM    596  OG  SER A  40      10.790  38.350  58.430  1.00  0.00           O
ATOM    597  HG1 SER A  40      10.050  38.680  58.950  1.00  0.00           H
ATOM    598  C   SER A  40      10.520  39.270  54.760  1.00  0.00           C
ATOM    599  O   SER A  40       9.400  39.640  54.360  1.00  0.00           O
ATOM    600  N   THR A  41      11.340  38.650  53.980  1.00  0.00           N
ATOM    601  HN  THR A  41      12.210  38.370  54.380  1.00  0.00           H
ATOM    602  CA  THR A  41      11.020  38.090  52.710  1.00  0.00           C
ATOM    603  HA  THR A  41      10.560  38.880  52.130  1.00  0.00           H
ATOM    604  CB  THR A  41      12.100  37.510  51.820  1.00  0.00           C
ATOM    605  HB  THR A  41      11.650  36.870  51.040  1.00  0.00           H
ATOM    606  OG1 THR A  41      13.110  36.780  52.520  1.00  0.00           O
ATOM    607  HG1 THR A  41      12.810  35.870  52.560  1.00  0.00           H
ATOM    608  CG2 THR A  41      12.750  38.670  51.070  1.00  0.00           C
ATOM    609 HG21 THR A  41      12.130  39.040  50.230  1.00  0.00           H
ATOM    610 HG22 THR A  41      13.640  38.260  50.560  1.00  0.00           H
ATOM    611 HG23 THR A  41      13.080  39.410  51.830  1.00  0.00           H
ATOM    612  C   THR A  41       9.980  36.970  52.900  1.00  0.00           C
ATOM    613  O   THR A  41       9.910  36.330  53.950  1.00  0.00           O
ATOM    614  N   LEU A  42       9.140  36.750  51.840  1.00  0.00           N
ATOM    615  HN  LEU A  42       9.120  37.360  51.050  1.00  0.00           H
ATOM    616  CA  LEU A  42       8.200  35.630  51.780  1.00  0.00           C
ATOM    617  HA  LEU A  42       7.630  35.740  52.690  1.00  0.00           H
ATOM    618  CB  LEU A  42       7.190  35.910  50.600  1.00  0.00           C
ATOM    619  HB1 LEU A  42       7.810  36.170  49.710  1.00  0.00           H
ATOM    620  HB2 LEU A  42       6.660  36.820  50.940  1.00  0.00           H
ATOM    621  CG  LEU A  42       6.120  34.800  50.400  1.00  0.00           C
ATOM    622  HG  LEU A  42       6.660  33.870  50.110  1.00  0.00           H
ATOM    623  CD1 LEU A  42       5.380  34.490  51.680  1.00  0.00           C
ATOM    624 HD11 LEU A  42       4.520  33.810  51.470  1.00  0.00           H
ATOM    625 HD12 LEU A  42       4.960  35.430  52.110  1.00  0.00           H
ATOM    626 HD13 LEU A  42       6.130  34.080  52.390  1.00  0.00           H
ATOM    627  CD2 LEU A  42       5.140  35.230  49.300  1.00  0.00           C
ATOM    628 HD21 LEU A  42       4.670  36.170  49.650  1.00  0.00           H
ATOM    629 HD22 LEU A  42       4.400  34.420  49.150  1.00  0.00           H
ATOM    630 HD23 LEU A  42       5.620  35.430  48.320  1.00  0.00           H
ATOM    631  C   LEU A  42       8.820  34.290  51.720  1.00  0.00           C
ATOM    632  O   LEU A  42       8.370  33.300  52.320  1.00  0.00           O
ATOM    633  N   CYS A  43       9.920  34.230  50.950  1.00  0.00           N
ATOM    634  HN  CYS A  43      10.050  34.980  50.300  1.00  0.00           H
ATOM    635  CA  CYS A  43      10.920  33.110  51.070  1.00  0.00           C
ATOM    636  HA  CYS A  43      10.440  32.200  51.390  1.00  0.00           H
ATOM    637  CB  CYS A  43      11.640  32.940  49.760  1.00  0.00           C
ATOM    638  HB1 CYS A  43      12.450  32.200  49.960  1.00  0.00           H
ATOM    639  HB2 CYS A  43      12.220  33.850  49.500  1.00  0.00           H
ATOM    640  SG  CYS A  43      10.540  32.200  48.450  1.00  0.00           S
ATOM    641  HG1 CYS A  43      10.200  33.440  48.120  1.00  0.00           H
ATOM    642  C   CYS A  43      11.920  33.470  52.180  1.00  0.00           C
ATOM    643  O   CYS A  43      12.820  34.260  51.950  1.00  0.00           O
ATOM    644  N   SER A  44      11.870  32.820  53.310  1.00  0.00           N
ATOM    645  HN  SER A  44      11.140  32.140  53.380  1.00  0.00           H
ATOM    646  CA  SER A  44      12.720  33.020  54.510  1.00  0.00           C
ATOM    647  HA  SER A  44      12.710  34.060  54.790  1.00  0.00           H
ATOM    648  CB  SER A  44      12.200  32.240  55.730  1.00  0.00           C
ATOM    649  HB1 SER A  44      11.120  32.450  55.880  1.00  0.00           H
ATOM    650  HB2 SER A  44      12.730  32.720  56.580  1.00  0.00           H
ATOM    651  OG  SER A  44      12.410  30.820  55.660  1.00  0.00           O
ATOM    652  HG1 SER A  44      11.840  30.470  54.970  1.00  0.00           H
ATOM    653  C   SER A  44      14.200  32.560  54.360  1.00  0.00           C
ATOM    654  O   SER A  44      15.030  33.120  55.090  1.00  0.00           O
ATOM    655  N   THR A  45      14.560  31.570  53.460  1.00  0.00           N
ATOM    656  HN  THR A  45      13.880  31.250  52.810  1.00  0.00           H
ATOM    657  CA  THR A  45      15.920  30.950  53.410  1.00  0.00           C
ATOM    658  HA  THR A  45      16.740  31.650  53.520  1.00  0.00           H
ATOM    659  CB  THR A  45      16.220  29.850  54.350  1.00  0.00           C
ATOM    660  HB  THR A  45      16.070  30.050  55.430  1.00  0.00           H
ATOM    661  OG1 THR A  45      17.620  29.490  54.300  1.00  0.00           O
ATOM    662  HG1 THR A  45      17.800  28.970  55.080  1.00  0.00           H
ATOM    663  CG2 THR A  45      15.300  28.620  54.120  1.00  0.00           C
ATOM    664 HG21 THR A  45      15.480  28.040  53.190  1.00  0.00           H
ATOM    665 HG22 THR A  45      14.240  28.960  54.180  1.00  0.00           H
ATOM    666 HG23 THR A  45      15.490  27.860  54.910  1.00  0.00           H
ATOM    667  C   THR A  45      16.070  30.520  51.990  1.00  0.00           C
ATOM    668  O   THR A  45      15.060  30.340  51.270  1.00  0.00           O
ATOM    669  N   ASP A  46      17.230  30.270  51.360  1.00  0.00           N
ATOM    670  HN  ASP A  46      18.050  30.480  51.900  1.00  0.00           H
ATOM    671  CA  ASP A  46      17.420  29.850  49.970  1.00  0.00           C
ATOM    672  HA  ASP A  46      16.950  30.630  49.390  1.00  0.00           H
ATOM    673  CB  ASP A  46      18.950  29.740  49.560  1.00  0.00           C
ATOM    674  HB1 ASP A  46      19.330  30.780  49.590  1.00  0.00           H
ATOM    675  HB2 ASP A  46      19.180  29.300  48.570  1.00  0.00           H
ATOM    676  CG  ASP A  46      19.710  28.960  50.590  1.00  0.00           C
ATOM    677  OD1 ASP A  46      19.830  27.720  50.430  1.00  0.00           O
ATOM    678  OD2 ASP A  46      20.110  29.590  51.570  1.00  0.00           O
ATOM    679  C   ASP A  46      16.670  28.580  49.620  1.00  0.00           C
ATOM    680  O   ASP A  46      16.320  28.420  48.430  1.00  0.00           O
ATOM    681  N   CYS A  47      16.450  27.600  50.550  1.00  0.00           N
ATOM    682  HN  CYS A  47      17.030  27.700  51.350  1.00  0.00           H
ATOM    683  CA  CYS A  47      15.790  26.310  50.340  1.00  0.00           C
ATOM    684  HA  CYS A  47      16.260  25.960  49.430  1.00  0.00           H
ATOM    685  CB  CYS A  47      15.960  25.390  51.580  1.00  0.00           C
ATOM    686  HB1 CYS A  47      15.630  25.970  52.480  1.00  0.00           H
ATOM    687  HB2 CYS A  47      17.060  25.320  51.720  1.00  0.00           H
ATOM    688  SG  CYS A  47      15.170  23.770  51.460  1.00  0.00           S
ATOM    689  HG1 CYS A  47      13.920  24.210  51.530  1.00  0.00           H
ATOM    690  C   CYS A  47      14.300  26.630  49.980  1.00  0.00           C
ATOM    691  O   CYS A  47      13.700  26.100  49.060  1.00  0.00           O
ATOM    692  N   ASP A  48      13.690  27.580  50.690  1.00  0.00           N
ATOM    693  HN  ASP A  48      14.200  28.040  51.410  1.00  0.00           H
ATOM    694  CA  ASP A  48      12.290  27.960  50.420  1.00  0.00           C
ATOM    695  HA  ASP A  48      11.670  27.080  50.490  1.00  0.00           H
ATOM    696  CB  ASP A  48      11.820  29.160  51.240  1.00  0.00           C
ATOM    697  HB1 ASP A  48      10.940  29.670  50.810  1.00  0.00           H
ATOM    698  HB2 ASP A  48      12.580  29.960  51.300  1.00  0.00           H
ATOM    699  CG  ASP A  48      11.510  28.800  52.660  1.00  0.00           C
ATOM    700  OD1 ASP A  48      11.630  27.610  53.040  1.00  0.00           O
ATOM    701  OD2 ASP A  48      11.240  29.770  53.460  1.00  0.00           O
ATOM    702  C   ASP A  48      12.110  28.510  48.980  1.00  0.00           C
ATOM    703  O   ASP A  48      11.090  28.320  48.270  1.00  0.00           O
ATOM    704  N   CYS A  49      13.060  29.320  48.450  1.00  0.00           N
ATOM    705  HN  CYS A  49      13.830  29.560  49.020  1.00  0.00           H
ATOM    706  CA  CYS A  49      13.160  29.720  47.030  1.00  0.00           C
ATOM    707  HA  CYS A  49      12.290  30.320  46.780  1.00  0.00           H
ATOM    708  CB  CYS A  49      14.370  30.690  46.740  1.00  0.00           C
ATOM    709  HB1 CYS A  49      14.250  31.070  45.710  1.00  0.00           H
ATOM    710  HB2 CYS A  49      15.370  30.220  46.820  1.00  0.00           H
ATOM    711  SG  CYS A  49      14.280  31.970  47.950  1.00  0.00           S
ATOM    712  HG1 CYS A  49      13.280  32.640  47.400  1.00  0.00           H
ATOM    713  C   CYS A  49      13.310  28.620  46.080  1.00  0.00           C
ATOM    714  O   CYS A  49      12.520  28.610  45.170  1.00  0.00           O
ATOM    715  N   ASN A  50      14.250  27.680  46.400  1.00  0.00           N
ATOM    716  HN  ASN A  50      14.730  27.860  47.260  1.00  0.00           H
ATOM    717  CA  ASN A  50      14.440  26.480  45.590  1.00  0.00           C
ATOM    718  HA  ASN A  50      14.770  26.800  44.610  1.00  0.00           H
ATOM    719  CB  ASN A  50      15.540  25.680  46.340  1.00  0.00           C
ATOM    720  HB1 ASN A  50      15.280  25.250  47.340  1.00  0.00           H
ATOM    721  HB2 ASN A  50      16.400  26.350  46.560  1.00  0.00           H
ATOM    722  CG  ASN A  50      16.170  24.690  45.410  1.00  0.00           C
ATOM    723  OD1 ASN A  50      15.680  24.630  44.270  1.00  0.00           O
ATOM    724  ND2 ASN A  50      17.110  23.760  45.890  1.00  0.00           N
ATOM    725 HD21 ASN A  50      17.510  23.110  45.250  1.00  0.00           H
ATOM    726 HD22 ASN A  50      17.150  23.700  46.890  1.00  0.00           H
ATOM    727  C   ASN A  50      13.140  25.650  45.450  1.00  0.00           C
ATOM    728  O   ASN A  50      12.730  25.310  44.360  1.00  0.00           O
ATOM    729  N   LEU A  51      12.470  25.500  46.640  1.00  0.00           N
ATOM    730  HN  LEU A  51      12.880  25.710  47.530  1.00  0.00           H
ATOM    731  CA  LEU A  51      11.160  24.830  46.780  1.00  0.00           C
ATOM    732  HA  LEU A  51      11.170  24.020  46.060  1.00  0.00           H
ATOM    733  CB  LEU A  51      10.910  24.400  48.200  1.00  0.00           C
ATOM    734  HB1 LEU A  51       9.860  24.080  48.350  1.00  0.00           H
ATOM    735  HB2 LEU A  51      11.020  25.230  48.940  1.00  0.00           H
ATOM    736  CG  LEU A  51      11.870  23.230  48.660  1.00  0.00           C
ATOM    737  HG  LEU A  51      12.930  23.460  48.420  1.00  0.00           H
ATOM    738  CD1 LEU A  51      11.770  23.020  50.170  1.00  0.00           C
ATOM    739 HD11 LEU A  51      10.700  22.920  50.430  1.00  0.00           H
ATOM    740 HD12 LEU A  51      12.140  23.950  50.660  1.00  0.00           H
ATOM    741 HD13 LEU A  51      12.320  22.110  50.490  1.00  0.00           H
ATOM    742  CD2 LEU A  51      11.380  21.950  47.960  1.00  0.00           C
ATOM    743 HD21 LEU A  51      11.780  21.060  48.490  1.00  0.00           H
ATOM    744 HD22 LEU A  51      11.610  21.870  46.880  1.00  0.00           H
ATOM    745 HD23 LEU A  51      10.270  21.920  47.990  1.00  0.00           H
ATOM    746  C   LEU A  51       9.950  25.640  46.240  1.00  0.00           C
ATOM    747  O   LEU A  51       8.890  25.070  46.070  1.00  0.00           O
ATOM    748  N   SER A  52      10.020  26.960  46.050  1.00  0.00           N
ATOM    749  HN  SER A  52      10.870  27.350  46.400  1.00  0.00           H
ATOM    750  CA  SER A  52       9.060  27.910  45.500  1.00  0.00           C
ATOM    751  HA  SER A  52       8.050  27.550  45.400  1.00  0.00           H
ATOM    752  CB  SER A  52       9.080  29.360  46.130  1.00  0.00           C
ATOM    753  HB1 SER A  52       8.460  30.110  45.590  1.00  0.00           H
ATOM    754  HB2 SER A  52      10.080  29.840  46.110  1.00  0.00           H
ATOM    755  OG  SER A  52       8.680  29.290  47.500  1.00  0.00           O
ATOM    756  HG1 SER A  52       9.570  29.080  47.800  1.00  0.00           H
ATOM    757  C   SER A  52       9.490  28.100  43.990  1.00  0.00           C
ATOM    758  O   SER A  52       8.800  28.870  43.270  1.00  0.00           O
HETATM  759  N   HSD A  53      10.520  27.340  43.540  1.00  0.00           N
HETATM  760  HN  HSD A  53      10.900  26.690  44.190  1.00  0.00           H
HETATM  761  CA  HSD A  53      11.060  27.260  42.240  1.00  0.00           C
HETATM  762  HA  HSD A  53      12.000  26.740  42.350  1.00  0.00           H
HETATM  763  CB  HSD A  53      10.140  26.510  41.340  1.00  0.00           C
HETATM  764  HB1 HSD A  53      10.550  26.470  40.310  1.00  0.00           H
HETATM  765  HB2 HSD A  53       9.220  27.100  41.180  1.00  0.00           H
HETATM  766  ND1 HSD A  53      10.660  24.110  42.010  1.00  0.00           N
HETATM  767  HD1 HSD A  53      11.650  24.260  42.090  1.00  0.00           H
HETATM  768  CG  HSD A  53       9.740  25.060  41.730  1.00  0.00           C
HETATM  769  CE1 HSD A  53      10.110  22.920  42.170  1.00  0.00           C
HETATM  770  HE1 HSD A  53      10.760  22.050  42.160  1.00  0.00           H
HETATM  771  NE2 HSD A  53       8.800  22.990  42.060  1.00  0.00           N
HETATM  772  CD2 HSD A  53       8.550  24.360  41.770  1.00  0.00           C
HETATM  773  HD2 HSD A  53       7.580  24.810  41.640  1.00  0.00           H
HETATM  774  C   HSD A  53      11.370  28.650  41.690  1.00  0.00           C
HETATM  775  O   HSD A  53      11.300  28.860  40.490  1.00  0.00           O
HETATM  776  N   HSD A  54      11.880  29.630  42.520  1.00  0.00           N
HETATM  777  HN  HSD A  54      12.190  29.420  43.450  1.00  0.00           H
HETATM  778  CA  HSD A  54      12.380  30.870  41.990  1.00  0.00           C
HETATM  779  HA  HSD A  54      11.630  31.230  41.300  1.00  0.00           H
HETATM  780  CB  HSD A  54      12.600  31.990  43.030  1.00  0.00           C
HETATM  781  HB1 HSD A  54      12.880  32.900  42.450  1.00  0.00           H
HETATM  782  HB2 HSD A  54      13.420  31.670  43.710  1.00  0.00           H
HETATM  783  ND1 HSD A  54      11.400  33.130  44.930  1.00  0.00           N
HETATM  784  HD1 HSD A  54      12.150  33.730  45.220  1.00  0.00           H
HETATM  785  CG  HSD A  54      11.400  32.410  43.750  1.00  0.00           C
HETATM  786  CE1 HSD A  54      10.130  33.450  45.250  1.00  0.00           C
HETATM  787  HE1 HSD A  54       9.880  34.030  46.140  1.00  0.00           H
HETATM  788  NE2 HSD A  54       9.330  32.850  44.350  1.00  0.00           N
HETATM  789  CD2 HSD A  54      10.120  32.130  43.470  1.00  0.00           C
HETATM  790  HD2 HSD A  54       9.610  31.530  42.720  1.00  0.00           H
HETATM  791  C   HSD A  54      13.690  30.690  41.290  1.00  0.00           C
HETATM  792  O   HSD A  54      14.450  29.810  41.700  1.00  0.00           O
ATOM    793  N   SER A  55      13.880  31.550  40.250  1.00  0.00           N
ATOM    794  HN  SER A  55      13.300  32.350  40.110  1.00  0.00           H
ATOM    795  CA  SER A  55      15.020  31.540  39.310  1.00  0.00           C
ATOM    796  HA  SER A  55      15.260  30.490  39.250  1.00  0.00           H
ATOM    797  CB  SER A  55      14.590  31.950  37.890  1.00  0.00           C
ATOM    798  HB1 SER A  55      13.930  31.170  37.440  1.00  0.00           H
ATOM    799  HB2 SER A  55      15.460  31.870  37.190  1.00  0.00           H
ATOM    800  OG  SER A  55      13.970  33.200  37.720  1.00  0.00           O
ATOM    801  HG1 SER A  55      14.550  33.930  37.930  1.00  0.00           H
ATOM    802  C   SER A  55      16.210  32.350  39.660  1.00  0.00           C
ATOM    803  O   SER A  55      16.110  33.320  40.430  1.00  0.00           O
ATOM    804  N   GLY A  56      17.440  31.920  39.200  1.00  0.00           N
ATOM    805  HN  GLY A  56      17.310  31.170  38.560  1.00  0.00           H
ATOM    806  CA  GLY A  56      18.710  32.450  39.650  1.00  0.00           C
ATOM    807  HA1 GLY A  56      18.570  33.510  39.830  1.00  0.00           H
ATOM    808  HA2 GLY A  56      19.450  32.180  38.920  1.00  0.00           H
ATOM    809  C   GLY A  56      19.240  31.800  40.880  1.00  0.00           C
ATOM    810  O   GLY A  56      18.570  30.960  41.390  1.00  0.00           O
ATOM    811  N   THR A  57      20.420  32.290  41.470  1.00  0.00           N
ATOM    812  HN  THR A  57      20.890  33.030  41.000  1.00  0.00           H
ATOM    813  CA  THR A  57      20.830  31.870  42.820  1.00  0.00           C
ATOM    814  HA  THR A  57      20.370  30.910  42.990  1.00  0.00           H
ATOM    815  CB  THR A  57      22.340  31.540  42.920  1.00  0.00           C
ATOM    816  HB  THR A  57      22.590  30.960  42.010  1.00  0.00           H
ATOM    817  OG1 THR A  57      22.800  30.820  44.090  1.00  0.00           O
ATOM    818  HG1 THR A  57      22.100  30.180  44.210  1.00  0.00           H
ATOM    819  CG2 THR A  57      23.240  32.800  42.830  1.00  0.00           C
ATOM    820 HG21 THR A  57      22.860  33.510  42.070  1.00  0.00           H
ATOM    821 HG22 THR A  57      24.320  32.560  42.660  1.00  0.00           H
ATOM    822 HG23 THR A  57      23.130  33.340  43.790  1.00  0.00           H
ATOM    823  C   THR A  57      20.350  32.930  43.820  1.00  0.00           C
ATOM    824  O   THR A  57      19.970  34.060  43.440  1.00  0.00           O
ATOM    825  N   TRP A  58      20.250  32.640  45.080  1.00  0.00           N
ATOM    826  HN  TRP A  58      20.590  31.730  45.290  1.00  0.00           H
ATOM    827  CA  TRP A  58      19.550  33.370  46.050  1.00  0.00           C
ATOM    828  HA  TRP A  58      19.420  34.410  45.810  1.00  0.00           H
ATOM    829  CB  TRP A  58      18.170  32.610  46.330  1.00  0.00           C
ATOM    830  HB1 TRP A  58      17.820  33.050  47.290  1.00  0.00           H
ATOM    831  HB2 TRP A  58      18.360  31.520  46.430  1.00  0.00           H
ATOM    832  CG  TRP A  58      17.080  32.900  45.340  1.00  0.00           C
ATOM    833  CD1 TRP A  58      16.990  32.370  44.140  1.00  0.00           C
ATOM    834  HD1 TRP A  58      17.540  31.500  43.820  1.00  0.00           H
ATOM    835  NE1 TRP A  58      15.910  33.000  43.490  1.00  0.00           N
ATOM    836  HE1 TRP A  58      15.880  33.070  42.510  1.00  0.00           H
ATOM    837  CE2 TRP A  58      15.390  33.940  44.270  1.00  0.00           C
ATOM    838  CD2 TRP A  58      16.140  33.990  45.450  1.00  0.00           C
ATOM    839  CE3 TRP A  58      15.650  34.820  46.510  1.00  0.00           C
ATOM    840  HE3 TRP A  58      16.020  34.780  47.520  1.00  0.00           H
ATOM    841  CZ3 TRP A  58      14.470  35.650  46.310  1.00  0.00           C
ATOM    842  HZ3 TRP A  58      14.120  36.280  47.120  1.00  0.00           H
ATOM    843  CZ2 TRP A  58      14.290  34.740  44.110  1.00  0.00           C
ATOM    844  HZ2 TRP A  58      13.760  34.690  43.160  1.00  0.00           H
ATOM    845  CH2 TRP A  58      13.840  35.660  45.050  1.00  0.00           C
ATOM    846  HH2 TRP A  58      12.900  36.160  44.910  1.00  0.00           H
ATOM    847  C   TRP A  58      20.500  33.270  47.220  1.00  0.00           C
ATOM    848  O   TRP A  58      21.130  32.210  47.410  1.00  0.00           O
ATOM    849  N   ARG A  59      20.670  34.320  48.060  1.00  0.00           N
ATOM    850  HN  ARG A  59      20.120  35.150  48.010  1.00  0.00           H
ATOM    851  CA  ARG A  59      21.420  34.370  49.250  1.00  0.00           C
ATOM    852  HA  ARG A  59      21.400  33.370  49.670  1.00  0.00           H
ATOM    853  CB  ARG A  59      22.960  34.780  49.120  1.00  0.00           C
ATOM    854  HB1 ARG A  59      23.300  35.120  50.120  1.00  0.00           H
ATOM    855  HB2 ARG A  59      22.990  35.710  48.520  1.00  0.00           H
ATOM    856  CG  ARG A  59      23.920  33.690  48.650  1.00  0.00           C
ATOM    857  HG1 ARG A  59      24.970  34.050  48.550  1.00  0.00           H
ATOM    858  HG2 ARG A  59      23.680  33.400  47.600  1.00  0.00           H
ATOM    859  CD  ARG A  59      23.950  32.460  49.560  1.00  0.00           C
ATOM    860  HD1 ARG A  59      22.950  31.970  49.620  1.00  0.00           H
ATOM    861  HD2 ARG A  59      24.320  32.970  50.480  1.00  0.00           H
ATOM    862  NE  ARG A  59      24.960  31.460  49.110  1.00  0.00           N
ATOM    863  HE  ARG A  59      24.960  31.140  48.170  1.00  0.00           H
ATOM    864  CZ  ARG A  59      25.580  30.590  49.960  1.00  0.00           C
ATOM    865  NH1 ARG A  59      25.550  30.830  51.260  1.00  0.00           N
ATOM    866 HH11 ARG A  59      25.250  31.710  51.610  1.00  0.00           H
ATOM    867 HH12 ARG A  59      25.760  30.070  51.880  1.00  0.00           H
ATOM    868  NH2 ARG A  59      26.050  29.520  49.480  1.00  0.00           N
ATOM    869 HH21 ARG A  59      25.940  29.400  48.490  1.00  0.00           H
ATOM    870 HH22 ARG A  59      26.510  28.920  50.130  1.00  0.00           H
ATOM    871  C   ARG A  59      20.770  35.110  50.420  1.00  0.00           C
ATOM    872  O   ARG A  59      20.160  36.140  50.190  1.00  0.00           O
ATOM    873  N   CYS A  60      20.980  34.650  51.670  1.00  0.00           N
ATOM    874  HN  CYS A  60      21.470  33.790  51.800  1.00  0.00           H
ATOM    875  CA  CYS A  60      20.440  35.280  52.880  1.00  0.00           C
ATOM    876  HA  CYS A  60      19.480  35.680  52.600  1.00  0.00           H
ATOM    877  CB  CYS A  60      20.400  34.300  54.050  1.00  0.00           C
ATOM    878  HB1 CYS A  60      20.010  34.850  54.940  1.00  0.00           H
ATOM    879  HB2 CYS A  60      21.450  33.960  54.180  1.00  0.00           H
ATOM    880  SG  CYS A  60      19.340  32.930  53.690  1.00  0.00           S
ATOM    881  HG1 CYS A  60      20.040  32.500  52.650  1.00  0.00           H
ATOM    882  C   CYS A  60      21.340  36.470  53.330  1.00  0.00           C
ATOM    883  O   CYS A  60      22.550  36.500  53.190  1.00  0.00           O
ATOM    884  N   CYS A  61      20.660  37.410  54.020  1.00  0.00           N
ATOM    885  HN  CYS A  61      19.670  37.340  54.140  1.00  0.00           H
ATOM    886  CA  CYS A  61      21.200  38.640  54.490  1.00  0.00           C
ATOM    887  HA  CYS A  61      22.070  38.910  53.910  1.00  0.00           H
ATOM    888  CB  CYS A  61      20.190  39.850  54.250  1.00  0.00           C
ATOM    889  HB1 CYS A  61      19.370  39.920  55.000  1.00  0.00           H
ATOM    890  HB2 CYS A  61      19.760  39.520  53.280  1.00  0.00           H
ATOM    891  SG  CYS A  61      20.960  41.540  53.990  1.00  0.00           S
ATOM    892  HG1 CYS A  61      21.090  41.220  52.710  1.00  0.00           H
ATOM    893  C   CYS A  61      21.460  38.440  56.000  1.00  0.00           C
ATOM    894  O   CYS A  61      20.640  37.740  56.670  1.00  0.00           O
ATOM    895  N   PRO A  62      22.550  39.030  56.620  1.00  0.00           N
ATOM    896  CD  PRO A  62      23.590  39.690  55.920  1.00  0.00           C
ATOM    897  HD1 PRO A  62      23.240  40.640  55.460  1.00  0.00           H
ATOM    898  HD2 PRO A  62      24.140  39.070  55.180  1.00  0.00           H
ATOM    899  CA  PRO A  62      23.040  38.630  57.940  1.00  0.00           C
ATOM    900  HA  PRO A  62      22.790  37.590  58.080  1.00  0.00           H
ATOM    901  CB  PRO A  62      24.540  38.850  57.860  1.00  0.00           C
ATOM    902  HB1 PRO A  62      25.100  38.030  57.360  1.00  0.00           H
ATOM    903  HB2 PRO A  62      24.890  39.030  58.900  1.00  0.00           H
ATOM    904  CG  PRO A  62      24.730  40.040  56.940  1.00  0.00           C
ATOM    905  HG1 PRO A  62      24.660  41.040  57.430  1.00  0.00           H
ATOM    906  HG2 PRO A  62      25.700  40.050  56.390  1.00  0.00           H
ATOM    907  C   PRO A  62      22.320  39.360  59.030  1.00  0.00           C
ATOM    908  O   PRO A  62      22.630  39.050  60.160  1.00  0.00           O
ATOM    909  N   THR A  63      21.410  40.290  58.720  1.00  0.00           N
ATOM    910  HN  THR A  63      21.260  40.590  57.780  1.00  0.00           H
ATOM    911  CA  THR A  63      20.620  41.080  59.690  1.00  0.00           C
ATOM    912  HA  THR A  63      21.340  41.630  60.280  1.00  0.00           H
ATOM    913  CB  THR A  63      19.650  42.110  59.010  1.00  0.00           C
ATOM    914  HB  THR A  63      18.670  42.260  59.510  1.00  0.00           H
ATOM    915  OG1 THR A  63      19.380  41.910  57.640  1.00  0.00           O
ATOM    916  HG1 THR A  63      18.970  41.040  57.670  1.00  0.00           H
ATOM    917  CG2 THR A  63      20.420  43.410  59.070  1.00  0.00           C
ATOM    918 HG21 THR A  63      21.370  43.200  58.520  1.00  0.00           H
ATOM    919 HG22 THR A  63      20.590  43.680  60.130  1.00  0.00           H
ATOM    920 HG23 THR A  63      19.870  44.240  58.590  1.00  0.00           H
ATOM    921  C   THR A  63      19.790  40.320  60.710  1.00  0.00           C
ATOM    922  O   THR A  63      19.070  39.380  60.330  1.00  0.00           O
ATOM    923  N   PHE A  64      19.790  40.760  62.060  1.00  0.00           N
ATOM    924  HN  PHE A  64      20.430  41.460  62.380  1.00  0.00           H
ATOM    925  CA  PHE A  64      18.930  40.310  63.140  1.00  0.00           C
ATOM    926  HA  PHE A  64      18.960  39.230  63.220  1.00  0.00           H
ATOM    927  CB  PHE A  64      19.370  41.080  64.420  1.00  0.00           C
ATOM    928  HB1 PHE A  64      19.270  42.190  64.420  1.00  0.00           H
ATOM    929  HB2 PHE A  64      20.450  40.880  64.610  1.00  0.00           H
ATOM    930  CG  PHE A  64      18.620  40.430  65.580  1.00  0.00           C
ATOM    931  CD1 PHE A  64      18.870  39.090  65.900  1.00  0.00           C
ATOM    932  HD1 PHE A  64      19.770  38.660  65.470  1.00  0.00           H
ATOM    933  CE1 PHE A  64      18.100  38.450  66.810  1.00  0.00           C
ATOM    934  HE1 PHE A  64      18.270  37.410  67.050  1.00  0.00           H
ATOM    935  CZ  PHE A  64      16.990  39.040  67.460  1.00  0.00           C
ATOM    936  HZ  PHE A  64      16.360  38.510  68.160  1.00  0.00           H
ATOM    937  CD2 PHE A  64      17.570  41.090  66.280  1.00  0.00           C
ATOM    938  HD2 PHE A  64      17.280  42.110  66.080  1.00  0.00           H
ATOM    939  CE2 PHE A  64      16.830  40.410  67.250  1.00  0.00           C
ATOM    940  HE2 PHE A  64      16.010  40.890  67.780  1.00  0.00           H
ATOM    941  C   PHE A  64      17.470  40.610  62.900  1.00  0.00           C
ATOM    942  O   PHE A  64      16.630  39.720  63.030  1.00  0.00           O
ATOM    943  N   VAL A  65      17.130  41.830  62.390  1.00  0.00           N
ATOM    944  HN  VAL A  65      17.810  42.550  62.250  1.00  0.00           H
ATOM    945  CA  VAL A  65      15.750  42.220  62.030  1.00  0.00           C
ATOM    946  HA  VAL A  65      15.010  41.970  62.770  1.00  0.00           H
ATOM    947  CB  VAL A  65      15.680  43.650  61.770  1.00  0.00           C
ATOM    948  HB  VAL A  65      16.430  43.980  61.020  1.00  0.00           H
ATOM    949  CG1 VAL A  65      14.250  44.080  61.320  1.00  0.00           C
ATOM    950 HG11 VAL A  65      14.250  45.150  61.600  1.00  0.00           H
ATOM    951 HG12 VAL A  65      13.440  43.580  61.900  1.00  0.00           H
ATOM    952 HG13 VAL A  65      14.070  44.010  60.230  1.00  0.00           H
ATOM    953  CG2 VAL A  65      15.940  44.480  63.140  1.00  0.00           C
ATOM    954 HG21 VAL A  65      15.140  44.220  63.870  1.00  0.00           H
ATOM    955 HG22 VAL A  65      15.870  45.590  63.030  1.00  0.00           H
ATOM    956 HG23 VAL A  65      16.940  44.270  63.580  1.00  0.00           H
ATOM    957  C   VAL A  65      15.370  41.480  60.680  1.00  0.00           C
ATOM    958  O   VAL A  65      15.930  41.730  59.590  1.00  0.00           O
ATOM    959  N   GLY A  66      14.420  40.600  60.870  1.00  0.00           N
ATOM    960  HN  GLY A  66      14.230  40.480  61.850  1.00  0.00           H
ATOM    961  CA  GLY A  66      13.660  39.710  59.920  1.00  0.00           C
ATOM    962  HA1 GLY A  66      13.280  40.460  59.240  1.00  0.00           H
ATOM    963  HA2 GLY A  66      12.850  39.190  60.410  1.00  0.00           H
ATOM    964  C   GLY A  66      14.420  38.700  59.090  1.00  0.00           C
ATOM    965  O   GLY A  66      15.640  38.670  59.070  1.00  0.00           O
ATOM    966  N   ASP A  67      13.680  37.850  58.350  1.00  0.00           N
ATOM    967  HN  ASP A  67      12.690  37.980  58.360  1.00  0.00           H
ATOM    968  CA  ASP A  67      14.250  36.790  57.600  1.00  0.00           C
ATOM    969  HA  ASP A  67      15.290  36.560  57.780  1.00  0.00           H
ATOM    970  CB  ASP A  67      13.380  35.510  57.720  1.00  0.00           C
ATOM    971  HB1 ASP A  67      13.820  34.720  57.090  1.00  0.00           H
ATOM    972  HB2 ASP A  67      12.360  35.740  57.330  1.00  0.00           H
ATOM    973  CG  ASP A  67      13.160  35.050  59.040  1.00  0.00           C
ATOM    974  OD1 ASP A  67      13.970  35.360  59.960  1.00  0.00           O
ATOM    975  OD2 ASP A  67      12.200  34.230  59.230  1.00  0.00           O
ATOM    976  C   ASP A  67      14.250  37.220  56.070  1.00  0.00           C
ATOM    977  O   ASP A  67      13.260  37.190  55.380  1.00  0.00           O
ATOM    978  N   VAL A  68      15.450  37.560  55.550  1.00  0.00           N
ATOM    979  HN  VAL A  68      16.200  37.520  56.210  1.00  0.00           H
ATOM    980  CA  VAL A  68      15.710  38.050  54.140  1.00  0.00           C
ATOM    981  HA  VAL A  68      14.790  38.010  53.590  1.00  0.00           H
ATOM    982  CB  VAL A  68      16.140  39.520  54.010  1.00  0.00           C
ATOM    983  HB  VAL A  68      17.070  39.600  54.590  1.00  0.00           H
ATOM    984  CG1 VAL A  68      16.460  40.030  52.560  1.00  0.00           C
ATOM    985 HG11 VAL A  68      16.840  41.070  52.610  1.00  0.00           H
ATOM    986 HG12 VAL A  68      15.550  40.010  51.920  1.00  0.00           H
ATOM    987 HG13 VAL A  68      17.220  39.370  52.090  1.00  0.00           H
ATOM    988  CG2 VAL A  68      14.930  40.320  54.600  1.00  0.00           C
ATOM    989 HG21 VAL A  68      14.590  39.910  55.580  1.00  0.00           H
ATOM    990 HG22 VAL A  68      14.070  40.080  53.930  1.00  0.00           H
ATOM    991 HG23 VAL A  68      15.140  41.410  54.540  1.00  0.00           H
ATOM    992  C   VAL A  68      16.620  37.150  53.330  1.00  0.00           C
ATOM    993  O   VAL A  68      17.800  36.900  53.660  1.00  0.00           O
ATOM    994  N   CYS A  69      16.100  36.610  52.220  1.00  0.00           N
ATOM    995  HN  CYS A  69      15.150  36.630  51.910  1.00  0.00           H
ATOM    996  CA  CYS A  69      16.830  35.980  51.210  1.00  0.00           C
ATOM    997  HA  CYS A  69      17.890  36.180  51.320  1.00  0.00           H
ATOM    998  CB  CYS A  69      16.610  34.420  51.230  1.00  0.00           C
ATOM    999  HB1 CYS A  69      15.530  34.180  51.140  1.00  0.00           H
ATOM   1000  HB2 CYS A  69      16.900  34.110  52.250  1.00  0.00           H
ATOM   1001  SG  CYS A  69      17.550  33.510  49.980  1.00  0.00           S
ATOM   1002  HG1 CYS A  69      16.750  33.750  48.950  1.00  0.00           H
ATOM   1003  C   CYS A  69      16.430  36.580  49.970  1.00  0.00           C
ATOM   1004  O   CYS A  69      15.220  36.650  49.590  1.00  0.00           O
ATOM   1005  N   LEU A  70      17.500  37.020  49.170  1.00  0.00           N
ATOM   1006  HN  LEU A  70      18.470  36.950  49.380  1.00  0.00           H
ATOM   1007  CA  LEU A  70      17.330  37.810  47.990  1.00  0.00           C
ATOM   1008  HA  LEU A  70      16.360  37.580  47.560  1.00  0.00           H
ATOM   1009  CB  LEU A  70      17.260  39.350  48.390  1.00  0.00           C
ATOM   1010  HB1 LEU A  70      17.410  39.990  47.490  1.00  0.00           H
ATOM   1011  HB2 LEU A  70      17.970  39.490  49.230  1.00  0.00           H
ATOM   1012  CG  LEU A  70      15.940  39.680  48.910  1.00  0.00           C
ATOM   1013  HG  LEU A  70      15.620  39.050  49.770  1.00  0.00           H
ATOM   1014  CD1 LEU A  70      16.050  41.130  49.470  1.00  0.00           C
ATOM   1015 HD11 LEU A  70      16.170  41.870  48.640  1.00  0.00           H
ATOM   1016 HD12 LEU A  70      16.960  41.190  50.110  1.00  0.00           H
ATOM   1017 HD13 LEU A  70      15.180  41.510  50.040  1.00  0.00           H
ATOM   1018  CD2 LEU A  70      14.800  39.560  47.870  1.00  0.00           C
ATOM   1019 HD21 LEU A  70      15.040  40.160  46.960  1.00  0.00           H
ATOM   1020 HD22 LEU A  70      13.850  39.870  48.350  1.00  0.00           H
ATOM   1021 HD23 LEU A  70      14.660  38.480  47.620  1.00  0.00           H
ATOM   1022  C   LEU A  70      18.410  37.480  46.980  1.00  0.00           C
ATOM   1023  O   LEU A  70      19.340  36.760  47.370  1.00  0.00           O
ATOM   1024  N   PRO A  71      18.370  37.820  45.690  1.00  0.00           N
ATOM   1025  CD  PRO A  71      17.200  38.350  45.010  1.00  0.00           C
ATOM   1026  HD1 PRO A  71      17.340  39.450  45.010  1.00  0.00           H
ATOM   1027  HD2 PRO A  71      16.330  38.010  45.610  1.00  0.00           H
ATOM   1028  CA  PRO A  71      19.470  37.540  44.780  1.00  0.00           C
ATOM   1029  HA  PRO A  71      19.610  36.480  44.890  1.00  0.00           H
ATOM   1030  CB  PRO A  71      18.920  37.910  43.360  1.00  0.00           C
ATOM   1031  HB1 PRO A  71      19.240  37.140  42.620  1.00  0.00           H
ATOM   1032  HB2 PRO A  71      19.250  38.930  43.060  1.00  0.00           H
ATOM   1033  CG  PRO A  71      17.410  37.820  43.590  1.00  0.00           C
ATOM   1034  HG1 PRO A  71      16.930  38.200  42.660  1.00  0.00           H
ATOM   1035  HG2 PRO A  71      17.090  36.760  43.710  1.00  0.00           H
ATOM   1036  C   PRO A  71      20.790  38.220  45.060  1.00  0.00           C
ATOM   1037  O   PRO A  71      20.690  39.410  45.390  1.00  0.00           O
ATOM   1038  N   PRO A  72      22.060  37.620  45.010  1.00  0.00           N
ATOM   1039  CD  PRO A  72      22.150  36.200  45.060  1.00  0.00           C
ATOM   1040  HD1 PRO A  72      21.810  35.710  44.110  1.00  0.00           H
ATOM   1041  HD2 PRO A  72      21.420  35.920  45.850  1.00  0.00           H
ATOM   1042  CA  PRO A  72      23.400  38.160  45.030  1.00  0.00           C
ATOM   1043  HA  PRO A  72      23.720  38.560  45.980  1.00  0.00           H
ATOM   1044  CB  PRO A  72      24.370  37.050  44.830  1.00  0.00           C
ATOM   1045  HB1 PRO A  72      25.300  37.320  45.360  1.00  0.00           H
ATOM   1046  HB2 PRO A  72      24.650  36.840  43.770  1.00  0.00           H
ATOM   1047  CG  PRO A  72      23.620  35.890  45.440  1.00  0.00           C
ATOM   1048  HG1 PRO A  72      23.800  34.820  45.230  1.00  0.00           H
ATOM   1049  HG2 PRO A  72      23.700  36.100  46.530  1.00  0.00           H
ATOM   1050  C   PRO A  72      23.480  39.380  44.170  1.00  0.00           C
ATOM   1051  O   PRO A  72      23.020  39.360  43.020  1.00  0.00           O
ATOM   1052  N   CYS A  73      24.260  40.360  44.650  1.00  0.00           N
ATOM   1053  HN  CYS A  73      24.590  40.380  45.590  1.00  0.00           H
ATOM   1054  CA  CYS A  73      24.700  41.500  43.800  1.00  0.00           C
ATOM   1055  HA  CYS A  73      23.860  41.740  43.170  1.00  0.00           H
ATOM   1056  CB  CYS A  73      25.160  42.700  44.610  1.00  0.00           C
ATOM   1057  HB1 CYS A  73      25.400  43.660  44.090  1.00  0.00           H
ATOM   1058  HB2 CYS A  73      26.060  42.410  45.200  1.00  0.00           H
ATOM   1059  SG  CYS A  73      23.920  43.260  45.860  1.00  0.00           S
ATOM   1060  HG1 CYS A  73      24.130  42.240  46.670  1.00  0.00           H
ATOM   1061  C   CYS A  73      25.890  41.050  42.930  1.00  0.00           C
ATOM   1062  O   CYS A  73      26.790  40.340  43.270  1.00  0.00           O
ATOM   1063  N   ASN A  74      25.920  41.600  41.720  1.00  0.00           N
ATOM   1064  HN  ASN A  74      25.400  42.440  41.550  1.00  0.00           H
ATOM   1065  CA  ASN A  74      26.700  41.260  40.570  1.00  0.00           C
ATOM   1066  HA  ASN A  74      27.730  41.010  40.780  1.00  0.00           H
ATOM   1067  CB  ASN A  74      26.120  40.010  39.910  1.00  0.00           C
ATOM   1068  HB1 ASN A  74      25.110  40.150  39.470  1.00  0.00           H
ATOM   1069  HB2 ASN A  74      26.090  39.230  40.700  1.00  0.00           H
ATOM   1070  CG  ASN A  74      27.060  39.370  38.860  1.00  0.00           C
ATOM   1071  OD1 ASN A  74      28.250  39.790  38.710  1.00  0.00           O
ATOM   1072  ND2 ASN A  74      26.570  38.420  38.110  1.00  0.00           N
ATOM   1073 HD21 ASN A  74      25.640  38.080  38.200  1.00  0.00           H
ATOM   1074 HD22 ASN A  74      27.150  37.990  37.410  1.00  0.00           H
ATOM   1075  C   ASN A  74      26.760  42.400  39.560  1.00  0.00           C
ATOM   1076  O   ASN A  74      25.730  42.660  38.900  1.00  0.00           O
ATOM   1077  N   PRO A  75      27.870  43.090  39.380  1.00  0.00           N
ATOM   1078  CD  PRO A  75      28.220  43.690  38.070  1.00  0.00           C
ATOM   1079  HD1 PRO A  75      27.550  44.530  37.790  1.00  0.00           H
ATOM   1080  HD2 PRO A  75      28.130  42.970  37.230  1.00  0.00           H
ATOM   1081  CA  PRO A  75      28.960  43.290  40.390  1.00  0.00           C
ATOM   1082  HA  PRO A  75      29.440  42.320  40.440  1.00  0.00           H
ATOM   1083  CB  PRO A  75      29.810  44.400  39.720  1.00  0.00           C
ATOM   1084  HB1 PRO A  75      30.880  44.350  40.000  1.00  0.00           H
ATOM   1085  HB2 PRO A  75      29.260  45.340  39.930  1.00  0.00           H
ATOM   1086  CG  PRO A  75      29.700  44.180  38.230  1.00  0.00           C
ATOM   1087  HG1 PRO A  75      29.980  45.070  37.620  1.00  0.00           H
ATOM   1088  HG2 PRO A  75      30.370  43.310  38.040  1.00  0.00           H
ATOM   1089  C   PRO A  75      28.530  43.680  41.810  1.00  0.00           C
ATOM   1090  O   PRO A  75      27.430  44.050  42.110  1.00  0.00           O
ATOM   1091  N   VAL A  76      29.530  43.610  42.740  1.00  0.00           N
ATOM   1092  HN  VAL A  76      30.470  43.400  42.500  1.00  0.00           H
ATOM   1093  CA  VAL A  76      29.210  43.590  44.190  1.00  0.00           C
ATOM   1094  HA  VAL A  76      28.310  43.000  44.270  1.00  0.00           H
ATOM   1095  CB  VAL A  76      30.250  42.800  45.080  1.00  0.00           C
ATOM   1096  HB  VAL A  76      29.940  42.810  46.150  1.00  0.00           H
ATOM   1097  CG1 VAL A  76      30.240  41.320  44.710  1.00  0.00           C
ATOM   1098 HG11 VAL A  76      29.250  40.820  44.740  1.00  0.00           H
ATOM   1099 HG12 VAL A  76      30.970  40.700  45.260  1.00  0.00           H
ATOM   1100 HG13 VAL A  76      30.610  41.240  43.660  1.00  0.00           H
ATOM   1101  CG2 VAL A  76      31.700  43.420  44.910  1.00  0.00           C
ATOM   1102 HG21 VAL A  76      31.760  44.470  45.250  1.00  0.00           H
ATOM   1103 HG22 VAL A  76      32.000  43.360  43.850  1.00  0.00           H
ATOM   1104 HG23 VAL A  76      32.480  42.860  45.460  1.00  0.00           H
ATOM   1105  C   VAL A  76      28.940  44.990  44.680  1.00  0.00           C
ATOM   1106  O   VAL A  76      29.370  45.970  44.080  1.00  0.00           O
ATOM   1107  N   CYS A  77      28.090  45.180  45.670  1.00  0.00           N
ATOM   1108  HN  CYS A  77      27.640  44.390  46.090  1.00  0.00           H
ATOM   1109  CA  CYS A  77      27.670  46.440  46.220  1.00  0.00           C
ATOM   1110  HA  CYS A  77      27.120  47.010  45.480  1.00  0.00           H
ATOM   1111  CB  CYS A  77      26.590  46.180  47.320  1.00  0.00           C
ATOM   1112  HB1 CYS A  77      26.810  45.500  48.170  1.00  0.00           H
ATOM   1113  HB2 CYS A  77      25.780  45.660  46.760  1.00  0.00           H
ATOM   1114  SG  CYS A  77      25.790  47.640  48.010  1.00  0.00           S
ATOM   1115  HG1 CYS A  77      26.830  47.810  48.820  1.00  0.00           H
ATOM   1116  C   CYS A  77      28.840  47.280  46.790  1.00  0.00           C
ATOM   1117  O   CYS A  77      29.750  46.720  47.390  1.00  0.00           O
ATOM   1118  N   PRO A  78      28.910  48.590  46.650  1.00  0.00           N
ATOM   1119  CD  PRO A  78      27.990  49.240  45.720  1.00  0.00           C
ATOM   1120  HD1 PRO A  78      27.120  49.520  46.350  1.00  0.00           H
ATOM   1121  HD2 PRO A  78      27.640  48.760  44.780  1.00  0.00           H
ATOM   1122  CA  PRO A  78      30.000  49.430  47.100  1.00  0.00           C
ATOM   1123  HA  PRO A  78      30.930  49.090  46.660  1.00  0.00           H
ATOM   1124  CB  PRO A  78      29.520  50.760  46.570  1.00  0.00           C
ATOM   1125  HB1 PRO A  78      30.340  51.500  46.480  1.00  0.00           H
ATOM   1126  HB2 PRO A  78      28.790  51.200  47.280  1.00  0.00           H
ATOM   1127  CG  PRO A  78      28.760  50.500  45.310  1.00  0.00           C
ATOM   1128  HG1 PRO A  78      28.250  51.360  44.820  1.00  0.00           H
ATOM   1129  HG2 PRO A  78      29.520  50.220  44.550  1.00  0.00           H
ATOM   1130  C   PRO A  78      30.150  49.540  48.640  1.00  0.00           C
ATOM   1131  O   PRO A  78      29.290  49.190  49.490  1.00  0.00           O
ATOM   1132  N   LEU A  79      31.430  49.990  49.050  1.00  0.00           N
ATOM   1133  HN  LEU A  79      32.050  50.250  48.310  1.00  0.00           H
ATOM   1134  CA  LEU A  79      31.680  50.170  50.470  1.00  0.00           C
ATOM   1135  HA  LEU A  79      31.530  49.250  51.000  1.00  0.00           H
ATOM   1136  CB  LEU A  79      33.170  50.530  50.660  1.00  0.00           C
ATOM   1137  HB1 LEU A  79      33.380  51.450  50.080  1.00  0.00           H
ATOM   1138  HB2 LEU A  79      33.730  49.740  50.110  1.00  0.00           H
ATOM   1139  CG  LEU A  79      33.700  50.470  52.050  1.00  0.00           C
ATOM   1140  HG  LEU A  79      33.100  51.090  52.750  1.00  0.00           H
ATOM   1141  CD1 LEU A  79      33.930  49.040  52.580  1.00  0.00           C
ATOM   1142 HD11 LEU A  79      32.930  48.550  52.560  1.00  0.00           H
ATOM   1143 HD12 LEU A  79      34.300  49.120  53.630  1.00  0.00           H
ATOM   1144 HD13 LEU A  79      34.680  48.530  51.950  1.00  0.00           H
ATOM   1145  CD2 LEU A  79      35.040  51.160  52.190  1.00  0.00           C
ATOM   1146 HD21 LEU A  79      35.120  52.200  51.810  1.00  0.00           H
ATOM   1147 HD22 LEU A  79      35.870  50.580  51.720  1.00  0.00           H
ATOM   1148 HD23 LEU A  79      35.250  51.340  53.260  1.00  0.00           H
ATOM   1149  C   LEU A  79      30.900  51.240  51.170  1.00  0.00           C
ATOM   1150  O   LEU A  79      30.690  52.330  50.680  1.00  0.00           O
ATOM   1151  N   PHE A  80      30.390  50.910  52.380  1.00  0.00           N
ATOM   1152  HN  PHE A  80      30.670  50.050  52.790  1.00  0.00           H
ATOM   1153  CA  PHE A  80      29.550  51.680  53.290  1.00  0.00           C
ATOM   1154  HA  PHE A  80      29.500  51.130  54.210  1.00  0.00           H
ATOM   1155  CB  PHE A  80      30.100  52.980  53.620  1.00  0.00           C
ATOM   1156  HB1 PHE A  80      29.480  53.570  54.340  1.00  0.00           H
ATOM   1157  HB2 PHE A  80      30.170  53.650  52.740  1.00  0.00           H
ATOM   1158  CG  PHE A  80      31.400  52.880  54.220  1.00  0.00           C
ATOM   1159  CD1 PHE A  80      31.720  51.860  55.160  1.00  0.00           C
ATOM   1160  HD1 PHE A  80      30.930  51.160  55.390  1.00  0.00           H
ATOM   1161  CE1 PHE A  80      32.960  51.820  55.830  1.00  0.00           C
ATOM   1162  HE1 PHE A  80      33.260  51.190  56.660  1.00  0.00           H
ATOM   1163  CZ  PHE A  80      33.940  52.740  55.480  1.00  0.00           C
ATOM   1164  HZ  PHE A  80      34.970  52.770  55.810  1.00  0.00           H
ATOM   1165  CD2 PHE A  80      32.400  53.830  53.940  1.00  0.00           C
ATOM   1166  HD2 PHE A  80      32.330  54.570  53.160  1.00  0.00           H
ATOM   1167  CE2 PHE A  80      33.630  53.790  54.560  1.00  0.00           C
ATOM   1168  HE2 PHE A  80      34.390  54.490  54.250  1.00  0.00           H
ATOM   1169  C   PHE A  80      28.070  51.710  52.700  1.00  0.00           C
ATOM   1170  O   PHE A  80      27.190  52.320  53.250  1.00  0.00           O
ATOM   1171  N   SER A  81      27.830  51.000  51.590  1.00  0.00           N
ATOM   1172  HN  SER A  81      28.510  50.460  51.100  1.00  0.00           H
ATOM   1173  CA  SER A  81      26.550  51.020  50.920  1.00  0.00           C
ATOM   1174  HA  SER A  81      25.920  51.860  51.180  1.00  0.00           H
ATOM   1175  CB  SER A  81      26.650  51.170  49.380  1.00  0.00           C
ATOM   1176  HB1 SER A  81      25.650  51.310  48.920  1.00  0.00           H
ATOM   1177  HB2 SER A  81      27.200  50.310  48.930  1.00  0.00           H
ATOM   1178  OG  SER A  81      27.340  52.390  49.110  1.00  0.00           O
ATOM   1179  HG1 SER A  81      28.220  52.260  49.480  1.00  0.00           H
ATOM   1180  C   SER A  81      25.780  49.790  51.210  1.00  0.00           C
ATOM   1181  O   SER A  81      26.310  48.880  51.800  1.00  0.00           O
ATOM   1182  N   VAL A  82      24.500  49.780  50.990  1.00  0.00           N
ATOM   1183  HN  VAL A  82      24.010  50.610  50.730  1.00  0.00           H
ATOM   1184  CA  VAL A  82      23.700  48.580  51.050  1.00  0.00           C
ATOM   1185  HA  VAL A  82      24.310  47.710  50.830  1.00  0.00           H
ATOM   1186  CB  VAL A  82      23.090  48.440  52.400  1.00  0.00           C
ATOM   1187  HB  VAL A  82      23.850  48.010  53.090  1.00  0.00           H
ATOM   1188  CG1 VAL A  82      22.710  49.870  52.970  1.00  0.00           C
ATOM   1189 HG11 VAL A  82      22.390  49.690  54.020  1.00  0.00           H
ATOM   1190 HG12 VAL A  82      21.930  50.360  52.350  1.00  0.00           H
ATOM   1191 HG13 VAL A  82      23.560  50.560  53.170  1.00  0.00           H
ATOM   1192  CG2 VAL A  82      21.760  47.640  52.450  1.00  0.00           C
ATOM   1193 HG21 VAL A  82      21.930  46.670  51.950  1.00  0.00           H
ATOM   1194 HG22 VAL A  82      21.030  48.340  51.970  1.00  0.00           H
ATOM   1195 HG23 VAL A  82      21.450  47.430  53.490  1.00  0.00           H
ATOM   1196  C   VAL A  82      22.630  48.580  49.970  1.00  0.00           C
ATOM   1197  O   VAL A  82      22.100  49.640  49.710  1.00  0.00           O
ATOM   1198  N   CYS A  83      22.410  47.510  49.170  1.00  0.00           N
ATOM   1199  HN  CYS A  83      22.930  46.670  49.270  1.00  0.00           H
ATOM   1200  CA  CYS A  83      21.460  47.560  48.080  1.00  0.00           C
ATOM   1201  HA  CYS A  83      21.230  48.510  47.620  1.00  0.00           H
ATOM   1202  CB  CYS A  83      21.840  46.550  47.060  1.00  0.00           C
ATOM   1203  HB1 CYS A  83      21.910  45.540  47.510  1.00  0.00           H
ATOM   1204  HB2 CYS A  83      22.880  46.840  46.780  1.00  0.00           H
ATOM   1205  SG  CYS A  83      20.750  46.380  45.640  1.00  0.00           S
ATOM   1206  HG1 CYS A  83      21.470  45.360  45.190  1.00  0.00           H
ATOM   1207  C   CYS A  83      20.030  47.190  48.650  1.00  0.00           C
ATOM   1208  O   CYS A  83      19.930  46.500  49.670  1.00  0.00           O
ATOM   1209  N   THR A  84      18.970  47.770  48.080  1.00  0.00           N
ATOM   1210  HN  THR A  84      19.170  48.350  47.290  1.00  0.00           H
ATOM   1211  CA  THR A  84      17.600  47.770  48.450  1.00  0.00           C
ATOM   1212  HA  THR A  84      17.420  47.220  49.360  1.00  0.00           H
ATOM   1213  CB  THR A  84      17.080  49.250  48.570  1.00  0.00           C
ATOM   1214  HB  THR A  84      17.180  49.770  47.590  1.00  0.00           H
ATOM   1215  OG1 THR A  84      17.910  49.860  49.470  1.00  0.00           O
ATOM   1216  HG1 THR A  84      18.760  49.970  49.030  1.00  0.00           H
ATOM   1217  CG2 THR A  84      15.610  49.210  49.080  1.00  0.00           C
ATOM   1218 HG21 THR A  84      15.610  48.730  50.080  1.00  0.00           H
ATOM   1219 HG22 THR A  84      15.090  48.580  48.330  1.00  0.00           H
ATOM   1220 HG23 THR A  84      15.170  50.230  49.170  1.00  0.00           H
ATOM   1221  C   THR A  84      16.880  47.160  47.250  1.00  0.00           C
ATOM   1222  O   THR A  84      17.070  47.660  46.120  1.00  0.00           O
ATOM   1223  N   LEU A  85      16.110  46.120  47.440  1.00  0.00           N
ATOM   1224  HN  LEU A  85      16.100  45.750  48.360  1.00  0.00           H
ATOM   1225  CA  LEU A  85      15.160  45.570  46.500  1.00  0.00           C
ATOM   1226  HA  LEU A  85      15.290  45.980  45.510  1.00  0.00           H
ATOM   1227  CB  LEU A  85      15.350  44.080  46.480  1.00  0.00           C
ATOM   1228  HB1 LEU A  85      15.210  43.560  47.450  1.00  0.00           H
ATOM   1229  HB2 LEU A  85      16.430  43.940  46.220  1.00  0.00           H
ATOM   1230  CG  LEU A  85      14.450  43.470  45.340  1.00  0.00           C
ATOM   1231  HG  LEU A  85      14.110  44.250  44.640  1.00  0.00           H
ATOM   1232  CD1 LEU A  85      15.320  42.400  44.710  1.00  0.00           C
ATOM   1233 HD11 LEU A  85      15.590  41.660  45.490  1.00  0.00           H
ATOM   1234 HD12 LEU A  85      16.240  42.790  44.230  1.00  0.00           H
ATOM   1235 HD13 LEU A  85      14.740  41.760  44.010  1.00  0.00           H
ATOM   1236  CD2 LEU A  85      13.300  42.710  46.120  1.00  0.00           C
ATOM   1237 HD21 LEU A  85      12.790  42.030  45.410  1.00  0.00           H
ATOM   1238 HD22 LEU A  85      12.590  43.400  46.630  1.00  0.00           H
ATOM   1239 HD23 LEU A  85      13.760  42.080  46.910  1.00  0.00           H
ATOM   1240  C   LEU A  85      13.740  45.890  46.880  1.00  0.00           C
ATOM   1241  O   LEU A  85      13.360  45.840  48.060  1.00  0.00           O
ATOM   1242  N   VAL A  86      12.950  46.380  45.900  1.00  0.00           N
ATOM   1243  HN  VAL A  86      13.420  46.400  45.020  1.00  0.00           H
ATOM   1244  CA  VAL A  86      11.700  47.020  46.150  1.00  0.00           C
ATOM   1245  HA  VAL A  86      11.620  47.450  47.140  1.00  0.00           H
ATOM   1246  CB  VAL A  86      11.470  48.190  45.180  1.00  0.00           C
ATOM   1247  HB  VAL A  86      11.630  47.690  44.200  1.00  0.00           H
ATOM   1248  CG1 VAL A  86      10.050  48.780  45.340  1.00  0.00           C
ATOM   1249 HG11 VAL A  86       9.800  49.050  46.390  1.00  0.00           H
ATOM   1250 HG12 VAL A  86       9.300  48.040  44.960  1.00  0.00           H
ATOM   1251 HG13 VAL A  86       9.860  49.660  44.700  1.00  0.00           H
ATOM   1252  CG2 VAL A  86      12.470  49.310  45.340  1.00  0.00           C
ATOM   1253 HG21 VAL A  86      12.370  50.010  44.480  1.00  0.00           H
ATOM   1254 HG22 VAL A  86      13.510  48.920  45.330  1.00  0.00           H
ATOM   1255 HG23 VAL A  86      12.480  49.920  46.260  1.00  0.00           H
ATOM   1256  C   VAL A  86      10.610  46.000  45.960  1.00  0.00           C
ATOM   1257  O   VAL A  86      10.600  45.240  44.960  1.00  0.00           O
ATOM   1258  N   SER A  87       9.590  45.980  46.820  1.00  0.00           N
ATOM   1259  HN  SER A  87       9.360  46.620  47.550  1.00  0.00           H
ATOM   1260  CA  SER A  87       8.520  44.940  46.620  1.00  0.00           C
ATOM   1261  HA  SER A  87       8.860  44.090  46.050  1.00  0.00           H
ATOM   1262  CB  SER A  87       8.280  44.340  48.050  1.00  0.00           C
ATOM   1263  HB1 SER A  87       7.730  45.180  48.550  1.00  0.00           H
ATOM   1264  HB2 SER A  87       9.220  44.250  48.620  1.00  0.00           H
ATOM   1265  OG  SER A  87       7.550  43.160  48.120  1.00  0.00           O
ATOM   1266  HG1 SER A  87       6.660  43.450  48.340  1.00  0.00           H
ATOM   1267  C   SER A  87       7.260  45.350  46.010  1.00  0.00           C
ATOM   1268  O   SER A  87       6.390  44.530  45.690  1.00  0.00           O
ATOM   1269  N   GLN A  88       7.130  46.630  45.810  1.00  0.00           N
ATOM   1270  HN  GLN A  88       7.880  47.220  46.110  1.00  0.00           H
ATOM   1271  CA  GLN A  88       6.010  47.330  45.180  1.00  0.00           C
ATOM   1272  HA  GLN A  88       5.090  46.820  45.450  1.00  0.00           H
ATOM   1273  CB  GLN A  88       5.880  48.700  45.940  1.00  0.00           C
ATOM   1274  HB1 GLN A  88       5.080  49.290  45.440  1.00  0.00           H
ATOM   1275  HB2 GLN A  88       6.790  49.320  46.050  1.00  0.00           H
ATOM   1276  CG  GLN A  88       5.240  48.600  47.350  1.00  0.00           C
ATOM   1277  HG1 GLN A  88       5.090  49.590  47.830  1.00  0.00           H
ATOM   1278  HG2 GLN A  88       6.030  48.070  47.920  1.00  0.00           H
ATOM   1279  CD  GLN A  88       4.020  47.740  47.470  1.00  0.00           C
ATOM   1280  OE1 GLN A  88       4.060  46.510  47.320  1.00  0.00           O
ATOM   1281  NE2 GLN A  88       2.870  48.330  47.750  1.00  0.00           N
ATOM   1282 HE21 GLN A  88       2.090  47.730  47.910  1.00  0.00           H
ATOM   1283 HE22 GLN A  88       2.900  49.320  47.880  1.00  0.00           H
ATOM   1284  C   GLN A  88       6.070  47.380  43.650  1.00  0.00           C
ATOM   1285  O   GLN A  88       5.190  47.900  43.030  1.00  0.00           O
ATOM   1286  N   VAL A  89       7.070  46.760  43.050  1.00  0.00           N
ATOM   1287  HN  VAL A  89       7.650  46.190  43.630  1.00  0.00           H
ATOM   1288  CA  VAL A  89       7.510  46.890  41.700  1.00  0.00           C
ATOM   1289  HA  VAL A  89       6.730  47.280  41.050  1.00  0.00           H
ATOM   1290  CB  VAL A  89       8.700  47.840  41.570  1.00  0.00           C
ATOM   1291  HB  VAL A  89       9.540  47.500  42.200  1.00  0.00           H
ATOM   1292  CG1 VAL A  89       9.270  47.650  40.140  1.00  0.00           C
ATOM   1293 HG11 VAL A  89       8.490  47.640  39.360  1.00  0.00           H
ATOM   1294 HG12 VAL A  89       9.840  46.700  40.150  1.00  0.00           H
ATOM   1295 HG13 VAL A  89      10.040  48.430  39.930  1.00  0.00           H
ATOM   1296  CG2 VAL A  89       8.220  49.310  41.780  1.00  0.00           C
ATOM   1297 HG21 VAL A  89       9.050  50.040  41.780  1.00  0.00           H
ATOM   1298 HG22 VAL A  89       7.660  49.380  42.740  1.00  0.00           H
ATOM   1299 HG23 VAL A  89       7.560  49.620  40.940  1.00  0.00           H
ATOM   1300  C   VAL A  89       7.750  45.490  41.210  1.00  0.00           C
ATOM   1301  O   VAL A  89       8.260  44.600  41.910  1.00  0.00           O
ATOM   1302  N   SER A  90       7.330  45.210  39.930  1.00  0.00           N
ATOM   1303  HN  SER A  90       6.790  45.910  39.460  1.00  0.00           H
ATOM   1304  CA  SER A  90       7.440  43.910  39.250  1.00  0.00           C
ATOM   1305  HA  SER A  90       8.120  43.260  39.790  1.00  0.00           H
ATOM   1306  CB  SER A  90       6.120  43.260  38.980  1.00  0.00           C
ATOM   1307  HB1 SER A  90       5.510  44.050  38.480  1.00  0.00           H
ATOM   1308  HB2 SER A  90       5.630  43.060  39.950  1.00  0.00           H
ATOM   1309  OG  SER A  90       6.320  42.070  38.170  1.00  0.00           O
ATOM   1310  HG1 SER A  90       5.480  41.920  37.730  1.00  0.00           H
ATOM   1311  C   SER A  90       8.050  44.300  37.830  1.00  0.00           C
ATOM   1312  O   SER A  90       7.470  45.110  37.140  1.00  0.00           O
ATOM   1313  N   PRO A  91       9.120  43.680  37.340  1.00  0.00           N
ATOM   1314  CD  PRO A  91       9.290  43.560  35.880  1.00  0.00           C
ATOM   1315  HD1 PRO A  91       9.640  44.470  35.350  1.00  0.00           H
ATOM   1316  HD2 PRO A  91       8.410  43.220  35.310  1.00  0.00           H
ATOM   1317  CA  PRO A  91      10.130  42.870  38.010  1.00  0.00           C
ATOM   1318  HA  PRO A  91       9.610  42.080  38.540  1.00  0.00           H
ATOM   1319  CB  PRO A  91      11.190  42.320  36.970  1.00  0.00           C
ATOM   1320  HB1 PRO A  91      11.470  41.270  37.180  1.00  0.00           H
ATOM   1321  HB2 PRO A  91      12.040  43.030  36.880  1.00  0.00           H
ATOM   1322  CG  PRO A  91      10.250  42.380  35.760  1.00  0.00           C
ATOM   1323  HG1 PRO A  91      10.940  42.380  34.890  1.00  0.00           H
ATOM   1324  HG2 PRO A  91       9.640  41.450  35.770  1.00  0.00           H
ATOM   1325  C   PRO A  91      10.750  43.700  39.150  1.00  0.00           C
ATOM   1326  O   PRO A  91      11.010  44.910  39.020  1.00  0.00           O
ATOM   1327  N   TRP A  92      11.180  43.060  40.260  1.00  0.00           N
ATOM   1328  HN  TRP A  92      11.190  42.070  40.340  1.00  0.00           H
ATOM   1329  CA  TRP A  92      11.570  43.830  41.410  1.00  0.00           C
ATOM   1330  HA  TRP A  92      10.800  44.550  41.650  1.00  0.00           H
ATOM   1331  CB  TRP A  92      11.770  42.960  42.680  1.00  0.00           C
ATOM   1332  HB1 TRP A  92      11.680  43.610  43.580  1.00  0.00           H
ATOM   1333  HB2 TRP A  92      12.780  42.510  42.670  1.00  0.00           H
ATOM   1334  CG  TRP A  92      10.790  41.830  42.960  1.00  0.00           C
ATOM   1335  CD1 TRP A  92       9.480  41.960  43.260  1.00  0.00           C
ATOM   1336  HD1 TRP A  92       9.000  42.930  43.380  1.00  0.00           H
ATOM   1337  NE1 TRP A  92       8.950  40.610  43.390  1.00  0.00           N
ATOM   1338  HE1 TRP A  92       8.230  40.260  43.950  1.00  0.00           H
ATOM   1339  CE2 TRP A  92       9.920  39.710  43.110  1.00  0.00           C
ATOM   1340  CD2 TRP A  92      11.160  40.380  42.960  1.00  0.00           C
ATOM   1341  CE3 TRP A  92      12.320  39.650  42.810  1.00  0.00           C
ATOM   1342  HE3 TRP A  92      13.300  40.080  42.660  1.00  0.00           H
ATOM   1343  CZ3 TRP A  92      12.210  38.290  42.800  1.00  0.00           C
ATOM   1344  HZ3 TRP A  92      13.130  37.720  42.740  1.00  0.00           H
ATOM   1345  CZ2 TRP A  92       9.820  38.330  43.200  1.00  0.00           C
ATOM   1346  HZ2 TRP A  92       8.890  37.790  43.320  1.00  0.00           H
ATOM   1347  CH2 TRP A  92      11.040  37.610  43.140  1.00  0.00           C
ATOM   1348  HH2 TRP A  92      11.030  36.530  43.070  1.00  0.00           H
ATOM   1349  C   TRP A  92      12.790  44.760  41.210  1.00  0.00           C
ATOM   1350  O   TRP A  92      13.820  44.310  40.790  1.00  0.00           O
ATOM   1351  N   SER A  93      12.600  46.040  41.390  1.00  0.00           N
ATOM   1352  HN  SER A  93      11.710  46.390  41.680  1.00  0.00           H
ATOM   1353  CA  SER A  93      13.750  46.950  41.110  1.00  0.00           C
ATOM   1354  HA  SER A  93      14.220  46.600  40.210  1.00  0.00           H
ATOM   1355  CB  SER A  93      13.160  48.370  40.810  1.00  0.00           C
ATOM   1356  HB1 SER A  93      12.750  48.330  39.780  1.00  0.00           H
ATOM   1357  HB2 SER A  93      14.000  49.090  40.810  1.00  0.00           H
ATOM   1358  OG  SER A  93      12.190  48.850  41.750  1.00  0.00           O
ATOM   1359  HG1 SER A  93      12.780  49.130  42.450  1.00  0.00           H
ATOM   1360  C   SER A  93      14.720  47.040  42.260  1.00  0.00           C
ATOM   1361  O   SER A  93      14.290  47.070  43.380  1.00  0.00           O
ATOM   1362  N   SER A  94      16.050  47.010  41.990  1.00  0.00           N
ATOM   1363  HN  SER A  94      16.310  46.820  41.050  1.00  0.00           H
ATOM   1364  CA  SER A  94      17.060  47.120  43.070  1.00  0.00           C
ATOM   1365  HA  SER A  94      16.520  47.380  43.970  1.00  0.00           H
ATOM   1366  CB  SER A  94      17.750  45.820  43.220  1.00  0.00           C
ATOM   1367  HB1 SER A  94      16.960  45.040  43.200  1.00  0.00           H
ATOM   1368  HB2 SER A  94      18.260  45.810  44.200  1.00  0.00           H
ATOM   1369  OG  SER A  94      18.730  45.530  42.210  1.00  0.00           O
ATOM   1370  HG1 SER A  94      18.270  45.360  41.380  1.00  0.00           H
ATOM   1371  C   SER A  94      18.000  48.340  42.950  1.00  0.00           C
ATOM   1372  O   SER A  94      18.340  48.620  41.820  1.00  0.00           O
ATOM   1373  N   TYR A  95      18.300  49.030  44.050  1.00  0.00           N
ATOM   1374  HN  TYR A  95      17.930  48.650  44.890  1.00  0.00           H
ATOM   1375  CA  TYR A  95      19.020  50.280  44.090  1.00  0.00           C
ATOM   1376  HA  TYR A  95      19.530  50.320  43.140  1.00  0.00           H
ATOM   1377  CB  TYR A  95      18.090  51.520  44.000  1.00  0.00           C
ATOM   1378  HB1 TYR A  95      17.470  51.490  43.070  1.00  0.00           H
ATOM   1379  HB2 TYR A  95      18.800  52.370  43.900  1.00  0.00           H
ATOM   1380  CG  TYR A  95      17.200  51.760  45.180  1.00  0.00           C
ATOM   1381  CD1 TYR A  95      15.810  51.370  45.260  1.00  0.00           C
ATOM   1382  HD1 TYR A  95      15.440  50.810  44.420  1.00  0.00           H
ATOM   1383  CE1 TYR A  95      14.960  51.830  46.310  1.00  0.00           C
ATOM   1384  HE1 TYR A  95      13.950  51.460  46.170  1.00  0.00           H
ATOM   1385  CZ  TYR A  95      15.490  52.700  47.290  1.00  0.00           C
ATOM   1386  OH  TYR A  95      14.720  52.990  48.380  1.00  0.00           O
ATOM   1387  HH  TYR A  95      13.790  52.980  48.170  1.00  0.00           H
ATOM   1388  CD2 TYR A  95      17.770  52.610  46.180  1.00  0.00           C
ATOM   1389  HD2 TYR A  95      18.820  52.850  46.180  1.00  0.00           H
ATOM   1390  CE2 TYR A  95      16.830  53.130  47.160  1.00  0.00           C
ATOM   1391  HE2 TYR A  95      17.290  53.830  47.840  1.00  0.00           H
ATOM   1392  C   TYR A  95      19.990  50.330  45.240  1.00  0.00           C
ATOM   1393  O   TYR A  95      19.570  49.860  46.290  1.00  0.00           O
ATOM   1394  N   CYS A  96      21.260  50.820  45.100  1.00  0.00           N
ATOM   1395  HN  CYS A  96      21.510  51.080  44.170  1.00  0.00           H
ATOM   1396  CA  CYS A  96      22.250  50.920  46.280  1.00  0.00           C
ATOM   1397  HA  CYS A  96      21.940  50.140  46.960  1.00  0.00           H
ATOM   1398  CB  CYS A  96      23.700  50.600  45.830  1.00  0.00           C
ATOM   1399  HB1 CYS A  96      24.360  50.720  46.720  1.00  0.00           H
ATOM   1400  HB2 CYS A  96      24.090  51.320  45.070  1.00  0.00           H
ATOM   1401  SG  CYS A  96      23.940  48.970  45.290  1.00  0.00           S
ATOM   1402  HG1 CYS A  96      23.260  49.190  44.180  1.00  0.00           H
ATOM   1403  C   CYS A  96      22.210  52.220  47.030  1.00  0.00           C
ATOM   1404  O   CYS A  96      22.390  53.280  46.390  1.00  0.00           O
ATOM   1405  N   VAL A  97      22.120  52.120  48.390  1.00  0.00           N
ATOM   1406  HN  VAL A  97      22.040  51.200  48.760  1.00  0.00           H
ATOM   1407  CA  VAL A  97      22.070  53.310  49.230  1.00  0.00           C
ATOM   1408  HA  VAL A  97      21.950  54.220  48.650  1.00  0.00           H
ATOM   1409  CB  VAL A  97      20.980  53.220  50.360  1.00  0.00           C
ATOM   1410  HB  VAL A  97      21.190  52.240  50.840  1.00  0.00           H
ATOM   1411  CG1 VAL A  97      20.990  54.520  51.180  1.00  0.00           C
ATOM   1412 HG11 VAL A  97      22.000  54.710  51.620  1.00  0.00           H
ATOM   1413 HG12 VAL A  97      20.250  54.480  52.010  1.00  0.00           H
ATOM   1414 HG13 VAL A  97      20.730  55.420  50.580  1.00  0.00           H
ATOM   1415  CG2 VAL A  97      19.600  53.120  49.690  1.00  0.00           C
ATOM   1416 HG21 VAL A  97      18.950  52.590  50.410  1.00  0.00           H
ATOM   1417 HG22 VAL A  97      19.600  52.640  48.690  1.00  0.00           H
ATOM   1418 HG23 VAL A  97      19.140  54.120  49.490  1.00  0.00           H
ATOM   1419  C   VAL A  97      23.410  53.540  49.800  1.00  0.00           C
ATOM   1420  O   VAL A  97      23.950  52.680  50.490  1.00  0.00           O
ATOM   1421  N   PHE A  98      23.970  54.730  49.620  1.00  0.00           N
ATOM   1422  HN  PHE A  98      23.540  55.450  49.070  1.00  0.00           H
ATOM   1423  CA  PHE A  98      25.060  55.060  50.510  1.00  0.00           C
ATOM   1424  HA  PHE A  98      25.820  54.290  50.560  1.00  0.00           H
ATOM   1425  CB  PHE A  98      25.830  56.280  49.890  1.00  0.00           C
ATOM   1426  HB1 PHE A  98      25.120  57.130  49.760  1.00  0.00           H
ATOM   1427  HB2 PHE A  98      26.280  55.990  48.920  1.00  0.00           H
ATOM   1428  CG  PHE A  98      27.020  56.750  50.720  1.00  0.00           C
ATOM   1429  CD1 PHE A  98      27.110  58.070  51.360  1.00  0.00           C
ATOM   1430  HD1 PHE A  98      26.270  58.760  51.330  1.00  0.00           H
ATOM   1431  CE1 PHE A  98      28.290  58.430  52.020  1.00  0.00           C
ATOM   1432  HE1 PHE A  98      28.410  59.410  52.450  1.00  0.00           H
ATOM   1433  CZ  PHE A  98      29.390  57.500  52.020  1.00  0.00           C
ATOM   1434  HZ  PHE A  98      30.290  57.790  52.540  1.00  0.00           H
ATOM   1435  CD2 PHE A  98      28.010  55.830  50.850  1.00  0.00           C
ATOM   1436  HD2 PHE A  98      27.900  54.820  50.480  1.00  0.00           H
ATOM   1437  CE2 PHE A  98      29.280  56.240  51.470  1.00  0.00           C
ATOM   1438  HE2 PHE A  98      30.140  55.600  51.400  1.00  0.00           H
ATOM   1439  C   PHE A  98      24.620  55.290  51.940  1.00  0.00           C
ATOM   1440  O   PHE A  98      23.970  56.280  52.220  1.00  0.00           O
ATOM   1441  N   ALA A  99      24.930  54.460  53.010  1.00  0.00           N
ATOM   1442  HN  ALA A  99      25.540  53.680  52.920  1.00  0.00           H
ATOM   1443  CA  ALA A  99      24.260  54.730  54.260  1.00  0.00           C
ATOM   1444  HA  ALA A  99      23.330  55.260  54.140  1.00  0.00           H
ATOM   1445  CB  ALA A  99      23.930  53.440  54.980  1.00  0.00           C
ATOM   1446  HB1 ALA A  99      23.650  53.630  56.040  1.00  0.00           H
ATOM   1447  HB2 ALA A  99      24.780  52.720  54.980  1.00  0.00           H
ATOM   1448  HB3 ALA A  99      22.950  53.150  54.550  1.00  0.00           H
ATOM   1449  C   ALA A  99      25.190  55.480  55.190  1.00  0.00           C
ATOM   1450  O   ALA A  99      24.780  55.890  56.270  1.00  0.00           O
ATOM   1451  N   GLY A 100      26.490  55.700  54.750  1.00  0.00           N
ATOM   1452  HN  GLY A 100      26.790  55.180  53.950  1.00  0.00           H
ATOM   1453  CA  GLY A 100      27.560  56.400  55.520  1.00  0.00           C
ATOM   1454  HA1 GLY A 100      27.110  57.140  56.160  1.00  0.00           H
ATOM   1455  HA2 GLY A 100      28.190  56.830  54.760  1.00  0.00           H
ATOM   1456  C   GLY A 100      28.270  55.420  56.390  1.00  0.00           C
ATOM   1457  O   GLY A 100      27.750  54.360  56.680  1.00  0.00           O
ATOM   1458  N   PRO A 101      29.510  55.690  56.840  1.00  0.00           N
ATOM   1459  CD  PRO A 101      30.210  56.850  56.300  1.00  0.00           C
ATOM   1460  HD1 PRO A 101      29.720  57.800  56.620  1.00  0.00           H
ATOM   1461  HD2 PRO A 101      30.160  56.670  55.210  1.00  0.00           H
ATOM   1462  CA  PRO A 101      30.420  54.700  57.480  1.00  0.00           C
ATOM   1463  HA  PRO A 101      30.710  53.960  56.750  1.00  0.00           H
ATOM   1464  CB  PRO A 101      31.600  55.610  57.880  1.00  0.00           C
ATOM   1465  HB1 PRO A 101      32.520  55.030  58.130  1.00  0.00           H
ATOM   1466  HB2 PRO A 101      31.400  56.160  58.820  1.00  0.00           H
ATOM   1467  CG  PRO A 101      31.620  56.670  56.770  1.00  0.00           C
ATOM   1468  HG1 PRO A 101      32.040  57.660  57.040  1.00  0.00           H
ATOM   1469  HG2 PRO A 101      32.150  56.230  55.910  1.00  0.00           H
ATOM   1470  C   PRO A 101      29.780  54.010  58.730  1.00  0.00           C
ATOM   1471  O   PRO A 101      29.080  54.700  59.470  1.00  0.00           O
ATOM   1472  N   THR A 102      30.060  52.700  58.940  1.00  0.00           N
ATOM   1473  HN  THR A 102      30.550  52.090  58.330  1.00  0.00           H
ATOM   1474  CA  THR A 102      29.610  51.940  60.090  1.00  0.00           C
ATOM   1475  HA  THR A 102      29.460  52.720  60.820  1.00  0.00           H
ATOM   1476  CB  THR A 102      28.410  51.080  59.940  1.00  0.00           C
ATOM   1477  HB  THR A 102      27.620  51.610  59.360  1.00  0.00           H
ATOM   1478  OG1 THR A 102      27.860  50.830  61.210  1.00  0.00           O
ATOM   1479  HG1 THR A 102      27.480  51.700  61.340  1.00  0.00           H
ATOM   1480  CG2 THR A 102      28.700  49.740  59.180  1.00  0.00           C
ATOM   1481 HG21 THR A 102      29.520  49.280  59.770  1.00  0.00           H
ATOM   1482 HG22 THR A 102      29.130  49.900  58.160  1.00  0.00           H
ATOM   1483 HG23 THR A 102      27.780  49.160  58.960  1.00  0.00           H
ATOM   1484  C   THR A 102      30.810  51.140  60.530  1.00  0.00           C
ATOM   1485  O   THR A 102      31.580  50.740  59.630  1.00  0.00           O
ATOM   1486  N   LYS A 103      31.050  50.950  61.870  1.00  0.00           N
ATOM   1487  HN  LYS A 103      30.470  51.430  62.530  1.00  0.00           H
ATOM   1488  CA  LYS A 103      31.960  50.000  62.340  1.00  0.00           C
ATOM   1489  HA  LYS A 103      32.660  49.790  61.550  1.00  0.00           H
ATOM   1490  CB  LYS A 103      32.670  50.500  63.650  1.00  0.00           C
ATOM   1491  HB1 LYS A 103      33.410  49.740  63.990  1.00  0.00           H
ATOM   1492  HB2 LYS A 103      31.960  50.680  64.480  1.00  0.00           H
ATOM   1493  CG  LYS A 103      33.530  51.780  63.450  1.00  0.00           C
ATOM   1494  HG1 LYS A 103      32.860  52.660  63.350  1.00  0.00           H
ATOM   1495  HG2 LYS A 103      34.080  51.740  62.490  1.00  0.00           H
ATOM   1496  CD  LYS A 103      34.550  51.990  64.640  1.00  0.00           C
ATOM   1497  HD1 LYS A 103      33.950  52.190  65.550  1.00  0.00           H
ATOM   1498  HD2 LYS A 103      35.040  52.930  64.310  1.00  0.00           H
ATOM   1499  CE  LYS A 103      35.670  50.960  64.760  1.00  0.00           C
ATOM   1500  HE1 LYS A 103      36.370  51.010  63.890  1.00  0.00           H
ATOM   1501  HE2 LYS A 103      35.290  49.920  64.800  1.00  0.00           H
ATOM   1502  NZ  LYS A 103      36.340  51.370  66.020  1.00  0.00           N
ATOM   1503  HZ1 LYS A 103      35.680  51.130  66.790  1.00  0.00           H
ATOM   1504  HZ2 LYS A 103      36.690  52.350  66.010  1.00  0.00           H
ATOM   1505  HZ3 LYS A 103      37.180  50.760  66.150  1.00  0.00           H
ATOM   1506  C   LYS A 103      31.180  48.690  62.660  1.00  0.00           C
ATOM   1507  O   LYS A 103      30.220  48.720  63.420  1.00  0.00           O
ATOM   1508  N   SER A 104      31.580  47.560  62.070  1.00  0.00           N
ATOM   1509  HN  SER A 104      32.310  47.530  61.390  1.00  0.00           H
ATOM   1510  CA  SER A 104      30.890  46.280  62.170  1.00  0.00           C
ATOM   1511  HA  SER A 104      29.900  46.490  62.530  1.00  0.00           H
ATOM   1512  CB  SER A 104      30.740  45.740  60.780  1.00  0.00           C
ATOM   1513  HB1 SER A 104      30.210  44.770  60.890  1.00  0.00           H
ATOM   1514  HB2 SER A 104      31.730  45.660  60.280  1.00  0.00           H
ATOM   1515  OG  SER A 104      29.990  46.560  59.960  1.00  0.00           O
ATOM   1516  HG1 SER A 104      29.550  46.030  59.290  1.00  0.00           H
ATOM   1517  C   SER A 104      31.550  45.210  63.100  1.00  0.00           C
ATOM   1518  OT1 SER A 104      32.180  45.560  64.150  1.00  0.00           O
ATOM   1519  OT2 SER A 104      31.490  43.990  62.820  1.00  0.00           O
TER    1520      SER A 104
HETATM 1521  N   POPEB 105      46.560  19.330 102.690  1.00  0.00           N
HETATM 1522  HN1 POPEB 105      47.190  18.540 102.940  1.00  0.00           H
HETATM 1523  HN2 POPEB 105      45.610  18.980 102.940  1.00  0.00           H
HETATM 1524  HN3 POPEB 105      46.580  19.720 101.720  1.00  0.00           H
HETATM 1525  C12 POPEB 105      46.910  20.520 103.500  1.00  0.00           C
HETATM 1526 H12A POPEB 105      46.790  20.080 104.510  1.00  0.00           H
HETATM 1527 H12B POPEB 105      46.260  21.390 103.270  1.00  0.00           H
HETATM 1528  C11 POPEB 105      48.340  20.780 103.160  1.00  0.00           C
HETATM 1529 H11A POPEB 105      48.720  21.520 103.900  1.00  0.00           H
HETATM 1530 H11B POPEB 105      48.500  21.300 102.190  1.00  0.00           H
HETATM 1531  P   POPEB 105      49.860  19.010 104.400  1.00  0.00           P
HETATM 1532  O13 POPEB 105      49.190  17.840 105.000  1.00  0.00           O
HETATM 1533  O14 POPEB 105      50.400  20.130 105.300  1.00  0.00           O
HETATM 1534  O11 POPEB 105      51.130  18.330 103.660  1.00  0.00           O
HETATM 1535  O12 POPEB 105      49.040  19.560 103.170  1.00  0.00           O
HETATM 1536  C1  POPEB 105      51.630  19.010 102.460  1.00  0.00           C
HETATM 1537  HA  POPEB 105      52.740  18.940 102.470  1.00  0.00           H
HETATM 1538  HB  POPEB 105      51.360  20.090 102.370  1.00  0.00           H
HETATM 1539  C2  POPEB 105      51.230  18.040 101.280  1.00  0.00           C
HETATM 1540  HS  POPEB 105      50.120  18.130 101.270  1.00  0.00           H
HETATM 1541  O21 POPEB 105      51.650  16.680 101.450  1.00  0.00           O
HETATM 1542  C21 POPEB 105      50.910  15.790 100.800  1.00  0.00           C
HETATM 1543  O22 POPEB 105      49.820  16.050 100.410  1.00  0.00           O
HETATM 1544  C22 POPEB 105      51.540  14.440 100.820  1.00  0.00           C
HETATM 1545  H2R POPEB 105      51.740  14.220 101.890  1.00  0.00           H
HETATM 1546  H2S POPEB 105      52.440  14.690 100.230  1.00  0.00           H
HETATM 1547  C3  POPEB 105      51.830  18.560  99.980  1.00  0.00           C
HETATM 1548  HX  POPEB 105      52.890  18.250 100.010  1.00  0.00           H
HETATM 1549  HY  POPEB 105      51.860  19.670  99.960  1.00  0.00           H
HETATM 1550  O31 POPEB 105      51.210  17.990  98.820  1.00  0.00           O
HETATM 1551  C31 POPEB 105      50.040  18.420  98.480  1.00  0.00           C
HETATM 1552  O32 POPEB 105      49.410  19.290  99.040  1.00  0.00           O
HETATM 1553  C32 POPEB 105      49.450  17.610  97.350  1.00  0.00           C
HETATM 1554  H2X POPEB 105      48.380  17.490  97.600  1.00  0.00           H
HETATM 1555  H2Y POPEB 105      49.840  16.570  97.300  1.00  0.00           H
HETATM 1556  C23 POPEB 105      50.780  13.280 100.190  1.00  0.00           C
HETATM 1557  H3R POPEB 105      49.750  13.460 100.560  1.00  0.00           H
HETATM 1558  H3S POPEB 105      51.090  12.320 100.660  1.00  0.00           H
HETATM 1559  C24 POPEB 105      50.970  13.130  98.720  1.00  0.00           C
HETATM 1560  H4R POPEB 105      52.030  12.950  98.470  1.00  0.00           H
HETATM 1561  H4S POPEB 105      50.440  14.010  98.300  1.00  0.00           H
HETATM 1562  C25 POPEB 105      50.310  11.900  98.050  1.00  0.00           C
HETATM 1563  H5R POPEB 105      49.250  11.930  98.380  1.00  0.00           H
HETATM 1564  H5S POPEB 105      50.670  10.900  98.380  1.00  0.00           H
HETATM 1565  C26 POPEB 105      50.390  11.970  96.540  1.00  0.00           C
HETATM 1566  H6R POPEB 105      49.920  11.060  96.120  1.00  0.00           H
HETATM 1567  H6S POPEB 105      51.470  11.890  96.270  1.00  0.00           H
HETATM 1568  C27 POPEB 105      49.810  13.230  95.850  1.00  0.00           C
HETATM 1569  H7R POPEB 105      50.090  13.020  94.790  1.00  0.00           H
HETATM 1570  H7S POPEB 105      50.310  14.140  96.260  1.00  0.00           H
HETATM 1571  C28 POPEB 105      48.320  13.200  95.970  1.00  0.00           C
HETATM 1572  H8R POPEB 105      47.930  13.210  97.010  1.00  0.00           H
HETATM 1573  H8S POPEB 105      47.710  12.320  95.670  1.00  0.00           H
HETATM 1574  C29 POPEB 105      47.810  14.510  95.340  1.00  0.00           C
HETATM 1575  H91 POPEB 105      47.720  15.340  96.050  1.00  0.00           H
HETATM 1576 C210 POPEB 105      47.350  14.680  94.100  1.00  0.00           C
HETATM 1577 H101 POPEB 105      46.950  15.620  93.680  1.00  0.00           H
HETATM 1578 C211 POPEB 105      47.400  13.580  93.070  1.00  0.00           C
HETATM 1579 H11R POPEB 105      46.720  12.750  93.360  1.00  0.00           H
HETATM 1580 H11S POPEB 105      48.440  13.190  93.130  1.00  0.00           H
HETATM 1581 C212 POPEB 105      47.220  13.910  91.640  1.00  0.00           C
HETATM 1582 H12R POPEB 105      47.670  14.870  91.280  1.00  0.00           H
HETATM 1583 H12S POPEB 105      46.150  14.070  91.400  1.00  0.00           H
HETATM 1584 C213 POPEB 105      47.650  12.800  90.710  1.00  0.00           C
HETATM 1585 H13R POPEB 105      47.080  11.900  91.050  1.00  0.00           H
HETATM 1586 H13S POPEB 105      48.730  12.570  90.840  1.00  0.00           H
HETATM 1587 C214 POPEB 105      47.430  13.000  89.180  1.00  0.00           C
HETATM 1588 H14R POPEB 105      48.030  13.860  88.810  1.00  0.00           H
HETATM 1589 H14S POPEB 105      46.410  13.380  88.920  1.00  0.00           H
HETATM 1590 C215 POPEB 105      47.870  11.770  88.430  1.00  0.00           C
HETATM 1591 H15R POPEB 105      48.860  11.400  88.760  1.00  0.00           H
HETATM 1592 H15S POPEB 105      48.100  12.000  87.370  1.00  0.00           H
HETATM 1593 C216 POPEB 105      46.830  10.580  88.600  1.00  0.00           C
HETATM 1594 H16R POPEB 105      45.820  11.040  88.560  1.00  0.00           H
HETATM 1595 H16S POPEB 105      47.090  10.190  89.610  1.00  0.00           H
HETATM 1596 C217 POPEB 105      46.870   9.500  87.460  1.00  0.00           C
HETATM 1597 H17R POPEB 105      46.460  10.050  86.590  1.00  0.00           H
HETATM 1598 H17S POPEB 105      46.230   8.610  87.600  1.00  0.00           H
HETATM 1599 C218 POPEB 105      48.320   8.950  87.250  1.00  0.00           C
HETATM 1600 H18R POPEB 105      48.810   8.640  88.200  1.00  0.00           H
HETATM 1601 H18S POPEB 105      48.910   9.720  86.720  1.00  0.00           H
HETATM 1602 H18T POPEB 105      48.340   8.050  86.600  1.00  0.00           H
HETATM 1603  C33 POPEB 105      49.760  18.400  96.010  1.00  0.00           C
HETATM 1604  H3X POPEB 105      50.850  18.630  96.000  1.00  0.00           H
HETATM 1605  H3Y POPEB 105      49.330  19.420  95.960  1.00  0.00           H
HETATM 1606  C34 POPEB 105      49.200  17.670  94.770  1.00  0.00           C
HETATM 1607  H4X POPEB 105      48.090  17.660  94.740  1.00  0.00           H
HETATM 1608  H4Y POPEB 105      49.510  16.610  94.920  1.00  0.00           H
HETATM 1609  C35 POPEB 105      49.610  18.230  93.440  1.00  0.00           C
HETATM 1610  H5X POPEB 105      50.690  18.480  93.510  1.00  0.00           H
HETATM 1611  H5Y POPEB 105      49.040  19.160  93.210  1.00  0.00           H
HETATM 1612  C36 POPEB 105      49.420  17.170  92.420  1.00  0.00           C
HETATM 1613  H6X POPEB 105      48.390  16.770  92.470  1.00  0.00           H
HETATM 1614  H6Y POPEB 105      50.130  16.350  92.650  1.00  0.00           H
HETATM 1615  C37 POPEB 105      49.900  17.600  91.010  1.00  0.00           C
HETATM 1616  H7X POPEB 105      50.910  18.030  91.200  1.00  0.00           H
HETATM 1617  H7Y POPEB 105      49.270  18.440  90.630  1.00  0.00           H
HETATM 1618  C38 POPEB 105      49.830  16.540  89.920  1.00  0.00           C
HETATM 1619  H8X POPEB 105      48.770  16.240  89.760  1.00  0.00           H
HETATM 1620  H8Y POPEB 105      50.250  15.570  90.260  1.00  0.00           H
HETATM 1621  C39 POPEB 105      50.360  16.940  88.580  1.00  0.00           C
HETATM 1622  H9X POPEB 105      51.430  17.200  88.690  1.00  0.00           H
HETATM 1623  H9Y POPEB 105      49.910  17.920  88.290  1.00  0.00           H
HETATM 1624 C310 POPEB 105      49.950  15.970  87.400  1.00  0.00           C
HETATM 1625 H10X POPEB 105      50.130  16.580  86.500  1.00  0.00           H
HETATM 1626 H10Y POPEB 105      48.860  15.750  87.370  1.00  0.00           H
HETATM 1627 C311 POPEB 105      50.740  14.700  87.490  1.00  0.00           C
HETATM 1628 H11X POPEB 105      50.210  13.940  88.100  1.00  0.00           H
HETATM 1629 H11Y POPEB 105      51.730  14.920  87.940  1.00  0.00           H
HETATM 1630 C312 POPEB 105      50.960  13.990  86.120  1.00  0.00           C
HETATM 1631 H12X POPEB 105      51.630  14.710  85.610  1.00  0.00           H
HETATM 1632 H12Y POPEB 105      50.020  13.850  85.530  1.00  0.00           H
HETATM 1633 C313 POPEB 105      51.590  12.600  86.310  1.00  0.00           C
HETATM 1634 H13X POPEB 105      51.140  12.160  87.230  1.00  0.00           H
HETATM 1635 H13Y POPEB 105      52.700  12.610  86.450  1.00  0.00           H
HETATM 1636 C314 POPEB 105      51.300  11.510  85.290  1.00  0.00           C
HETATM 1637 H14X POPEB 105      51.850  11.780  84.370  1.00  0.00           H
HETATM 1638 H14Y POPEB 105      50.190  11.480  85.170  1.00  0.00           H
HETATM 1639 C315 POPEB 105      51.830  10.150  85.820  1.00  0.00           C
HETATM 1640 H15X POPEB 105      51.340   9.780  86.750  1.00  0.00           H
HETATM 1641 H15Y POPEB 105      52.870  10.390  86.100  1.00  0.00           H
HETATM 1642 C316 POPEB 105      51.860   9.060  84.780  1.00  0.00           C
HETATM 1643 H16X POPEB 105      52.370   8.170  85.200  1.00  0.00           H
HETATM 1644 H16Y POPEB 105      52.430   9.290  83.850  1.00  0.00           H
HETATM 1645 H16Z POPEB 105      50.810   8.740  84.590  1.00  0.00           H
HETATM 1646  N   POPEC 106      55.250  13.800 106.560  1.00  0.00           N
HETATM 1647  HN1 POPEC 106      55.320  13.760 107.600  1.00  0.00           H
HETATM 1648  HN2 POPEC 106      54.290  13.670 106.190  1.00  0.00           H
HETATM 1649  HN3 POPEC 106      55.670  12.880 106.290  1.00  0.00           H
HETATM 1650  C12 POPEC 106      56.100  14.840 106.050  1.00  0.00           C
HETATM 1651 H12A POPEC 106      57.090  14.440 106.350  1.00  0.00           H
HETATM 1652 H12B POPEC 106      55.950  15.820 106.550  1.00  0.00           H
HETATM 1653  C11 POPEC 106      55.890  15.100 104.510  1.00  0.00           C
HETATM 1654 H11A POPEC 106      56.460  15.980 104.160  1.00  0.00           H
HETATM 1655 H11B POPEC 106      54.830  15.330 104.310  1.00  0.00           H
HETATM 1656  P   POPEC 106      57.690  13.590 103.250  1.00  0.00           P
HETATM 1657  O13 POPEC 106      57.910  12.110 103.180  1.00  0.00           O
HETATM 1658  O14 POPEC 106      58.610  14.380 104.080  1.00  0.00           O
HETATM 1659  O11 POPEC 106      57.680  14.260 101.860  1.00  0.00           O
HETATM 1660  O12 POPEC 106      56.250  13.930 103.710  1.00  0.00           O
HETATM 1661  C1  POPEC 106      56.540  14.410 101.010  1.00  0.00           C
HETATM 1662  HA  POPEC 106      56.780  15.050 100.140  1.00  0.00           H
HETATM 1663  HB  POPEC 106      55.680  14.940 101.490  1.00  0.00           H
HETATM 1664  C2  POPEC 106      56.010  13.100 100.410  1.00  0.00           C
HETATM 1665  HS  POPEC 106      55.850  12.410 101.270  1.00  0.00           H
HETATM 1666  O21 POPEC 106      57.110  12.600  99.610  1.00  0.00           O
HETATM 1667  C21 POPEC 106      56.980  11.350  99.310  1.00  0.00           C
HETATM 1668  O22 POPEC 106      56.040  10.590  99.540  1.00  0.00           O
HETATM 1669  C22 POPEC 106      58.160  10.960  98.460  1.00  0.00           C
HETATM 1670  H2R POPEC 106      58.750  10.100  98.830  1.00  0.00           H
HETATM 1671  H2S POPEC 106      58.870  11.810  98.410  1.00  0.00           H
HETATM 1672  C3  POPEC 106      54.690  13.230  99.600  1.00  0.00           C
HETATM 1673  HX  POPEC 106      53.990  13.490 100.420  1.00  0.00           H
HETATM 1674  HY  POPEC 106      54.410  12.250  99.160  1.00  0.00           H
HETATM 1675  O31 POPEC 106      54.760  14.370  98.720  1.00  0.00           O
HETATM 1676  C31 POPEC 106      55.030  14.240  97.510  1.00  0.00           C
HETATM 1677  O32 POPEC 106      55.370  13.210  96.920  1.00  0.00           O
HETATM 1678  C32 POPEC 106      54.980  15.610  96.900  1.00  0.00           C
HETATM 1679  H2X POPEC 106      55.690  15.690  96.050  1.00  0.00           H
HETATM 1680  H2Y POPEC 106      55.230  16.400  97.640  1.00  0.00           H
HETATM 1681  C23 POPEC 106      57.740  10.780  97.020  1.00  0.00           C
HETATM 1682  H3R POPEC 106      57.550  11.730  96.480  1.00  0.00           H
HETATM 1683  H3S POPEC 106      56.850  10.130  96.810  1.00  0.00           H
HETATM 1684  C24 POPEC 106      58.880  10.180  96.210  1.00  0.00           C
HETATM 1685  H4R POPEC 106      59.270   9.240  96.640  1.00  0.00           H
HETATM 1686  H4S POPEC 106      59.650  10.980  96.220  1.00  0.00           H
HETATM 1687  C25 POPEC 106      58.460   9.890  94.720  1.00  0.00           C
HETATM 1688  H5R POPEC 106      57.850  10.730  94.330  1.00  0.00           H
HETATM 1689  H5S POPEC 106      57.790   9.000  94.790  1.00  0.00           H
HETATM 1690  C26 POPEC 106      59.530   9.550  93.740  1.00  0.00           C
HETATM 1691  H6R POPEC 106      60.010   8.620  94.130  1.00  0.00           H
HETATM 1692  H6S POPEC 106      60.210  10.430  93.770  1.00  0.00           H
HETATM 1693  C27 POPEC 106      58.900   9.160  92.420  1.00  0.00           C
HETATM 1694  H7R POPEC 106      58.170   9.980  92.220  1.00  0.00           H
HETATM 1695  H7S POPEC 106      58.290   8.250  92.590  1.00  0.00           H
HETATM 1696  C28 POPEC 106      59.910   8.890  91.250  1.00  0.00           C
HETATM 1697  H8R POPEC 106      59.360   8.230  90.550  1.00  0.00           H
HETATM 1698  H8S POPEC 106      60.690   8.250  91.700  1.00  0.00           H
HETATM 1699  C29 POPEC 106      60.330  10.230  90.660  1.00  0.00           C
HETATM 1700  H91 POPEC 106      59.510  10.840  90.250  1.00  0.00           H
HETATM 1701 C210 POPEC 106      61.570  10.780  90.680  1.00  0.00           C
HETATM 1702 H101 POPEC 106      61.640  11.830  90.350  1.00  0.00           H
HETATM 1703 C211 POPEC 106      62.870  10.050  91.090  1.00  0.00           C
HETATM 1704 H11R POPEC 106      62.680   9.140  91.690  1.00  0.00           H
HETATM 1705 H11S POPEC 106      63.550  10.710  91.680  1.00  0.00           H
HETATM 1706 C212 POPEC 106      63.580   9.640  89.820  1.00  0.00           C
HETATM 1707 H12R POPEC 106      62.890   8.980  89.250  1.00  0.00           H
HETATM 1708 H12S POPEC 106      64.560   9.140  89.990  1.00  0.00           H
HETATM 1709 C213 POPEC 106      63.870  10.850  88.880  1.00  0.00           C
HETATM 1710 H13R POPEC 106      64.180  11.680  89.550  1.00  0.00           H
HETATM 1711 H13S POPEC 106      62.980  11.180  88.300  1.00  0.00           H
HETATM 1712 C214 POPEC 106      64.910  10.460  87.810  1.00  0.00           C
HETATM 1713 H14R POPEC 106      64.450   9.660  87.190  1.00  0.00           H
HETATM 1714 H14S POPEC 106      65.840  10.120  88.300  1.00  0.00           H
HETATM 1715 C215 POPEC 106      65.390  11.560  86.860  1.00  0.00           C
HETATM 1716 H15R POPEC 106      65.820  12.410  87.450  1.00  0.00           H
HETATM 1717 H15S POPEC 106      64.530  11.950  86.270  1.00  0.00           H
HETATM 1718 C216 POPEC 106      66.570  11.070  85.970  1.00  0.00           C
HETATM 1719 H16R POPEC 106      66.520   9.970  85.840  1.00  0.00           H
HETATM 1720 H16S POPEC 106      67.520  11.300  86.490  1.00  0.00           H
HETATM 1721 C217 POPEC 106      66.660  11.750  84.650  1.00  0.00           C
HETATM 1722 H17R POPEC 106      66.710  12.860  84.670  1.00  0.00           H
HETATM 1723 H17S POPEC 106      65.670  11.570  84.180  1.00  0.00           H
HETATM 1724 C218 POPEC 106      67.690  11.210  83.670  1.00  0.00           C
HETATM 1725 H18R POPEC 106      67.660  10.100  83.570  1.00  0.00           H
HETATM 1726 H18S POPEC 106      68.730  11.550  83.860  1.00  0.00           H
HETATM 1727 H18T POPEC 106      67.440  11.620  82.670  1.00  0.00           H
HETATM 1728  C33 POPEC 106      53.590  15.990  96.380  1.00  0.00           C
HETATM 1729  H3X POPEC 106      52.980  16.300  97.260  1.00  0.00           H
HETATM 1730  H3Y POPEC 106      53.000  15.170  95.900  1.00  0.00           H
HETATM 1731  C34 POPEC 106      53.700  17.000  95.340  1.00  0.00           C
HETATM 1732  H4X POPEC 106      54.320  17.900  95.540  1.00  0.00           H
HETATM 1733  H4Y POPEC 106      52.700  17.450  95.140  1.00  0.00           H
HETATM 1734  C35 POPEC 106      54.290  16.420  94.050  1.00  0.00           C
HETATM 1735  H5X POPEC 106      55.310  15.990  94.010  1.00  0.00           H
HETATM 1736  H5Y POPEC 106      54.530  17.260  93.360  1.00  0.00           H
HETATM 1737  C36 POPEC 106      53.420  15.390  93.390  1.00  0.00           C
HETATM 1738  H6X POPEC 106      52.370  15.750  93.290  1.00  0.00           H
HETATM 1739  H6Y POPEC 106      53.370  14.430  93.940  1.00  0.00           H
HETATM 1740  C37 POPEC 106      53.930  15.040  91.940  1.00  0.00           C
HETATM 1741  H7X POPEC 106      53.340  14.280  91.390  1.00  0.00           H
HETATM 1742  H7Y POPEC 106      54.980  14.680  91.930  1.00  0.00           H
HETATM 1743  C38 POPEC 106      54.030  16.330  91.070  1.00  0.00           C
HETATM 1744  H8X POPEC 106      54.690  17.110  91.490  1.00  0.00           H
HETATM 1745  H8Y POPEC 106      53.040  16.820  90.920  1.00  0.00           H
HETATM 1746  C39 POPEC 106      54.600  16.010  89.710  1.00  0.00           C
HETATM 1747  H9X POPEC 106      53.920  15.330  89.160  1.00  0.00           H
HETATM 1748  H9Y POPEC 106      55.630  15.590  89.750  1.00  0.00           H
HETATM 1749 C310 POPEC 106      54.840  17.260  88.880  1.00  0.00           C
HETATM 1750 H10X POPEC 106      55.370  17.980  89.540  1.00  0.00           H
HETATM 1751 H10Y POPEC 106      53.930  17.760  88.510  1.00  0.00           H
HETATM 1752 C311 POPEC 106      55.650  17.000  87.640  1.00  0.00           C
HETATM 1753 H11X POPEC 106      56.540  16.330  87.700  1.00  0.00           H
HETATM 1754 H11Y POPEC 106      55.940  17.960  87.160  1.00  0.00           H
HETATM 1755 C312 POPEC 106      54.850  16.350  86.490  1.00  0.00           C
HETATM 1756 H12X POPEC 106      54.290  15.440  86.800  1.00  0.00           H
HETATM 1757 H12Y POPEC 106      55.530  15.970  85.690  1.00  0.00           H
HETATM 1758 C313 POPEC 106      53.900  17.320  85.790  1.00  0.00           C
HETATM 1759 H13X POPEC 106      54.320  18.320  85.530  1.00  0.00           H
HETATM 1760 H13Y POPEC 106      52.920  17.560  86.270  1.00  0.00           H
HETATM 1761 C314 POPEC 106      53.340  16.740  84.440  1.00  0.00           C
HETATM 1762 H14X POPEC 106      52.610  15.910  84.560  1.00  0.00           H
HETATM 1763 H14Y POPEC 106      54.190  16.450  83.780  1.00  0.00           H
HETATM 1764 C315 POPEC 106      52.350  17.730  83.720  1.00  0.00           C
HETATM 1765 H15X POPEC 106      51.590  18.150  84.420  1.00  0.00           H
HETATM 1766 H15Y POPEC 106      51.890  17.150  82.890  1.00  0.00           H
HETATM 1767 C316 POPEC 106      53.170  18.930  83.140  1.00  0.00           C
HETATM 1768 H16X POPEC 106      54.060  18.660  82.530  1.00  0.00           H
HETATM 1769 H16Y POPEC 106      53.560  19.580  83.950  1.00  0.00           H
HETATM 1770 H16Z POPEC 106      52.510  19.440  82.400  1.00  0.00           H
HETATM 1771  N   POPED 107      51.730  27.270 104.990  1.00  0.00           N
HETATM 1772  HN1 POPED 107      51.850  28.270 104.710  1.00  0.00           H
HETATM 1773  HN2 POPED 107      50.700  27.150 104.930  1.00  0.00           H
HETATM 1774  HN3 POPED 107      51.940  27.370 106.010  1.00  0.00           H
HETATM 1775  C12 POPED 107      52.480  26.240 104.220  1.00  0.00           C
HETATM 1776 H12A POPED 107      52.040  26.250 103.210  1.00  0.00           H
HETATM 1777 H12B POPED 107      52.250  25.240 104.650  1.00  0.00           H
HETATM 1778  C11 POPED 107      54.000  26.650 104.180  1.00  0.00           C
HETATM 1779 H11A POPED 107      54.570  25.890 103.600  1.00  0.00           H
HETATM 1780 H11B POPED 107      54.360  26.580 105.230  1.00  0.00           H
HETATM 1781  P   POPED 107      55.590  28.630 103.610  1.00  0.00           P
HETATM 1782  O13 POPED 107      56.290  28.190 104.790  1.00  0.00           O
HETATM 1783  O14 POPED 107      55.410  30.120 103.520  1.00  0.00           O
HETATM 1784  O11 POPED 107      56.360  28.130 102.330  1.00  0.00           O
HETATM 1785  O12 POPED 107      54.110  27.990 103.650  1.00  0.00           O
HETATM 1786  C1  POPED 107      55.780  27.250 101.380  1.00  0.00           C
HETATM 1787  HA  POPED 107      54.680  27.320 101.300  1.00  0.00           H
HETATM 1788  HB  POPED 107      56.120  26.220 101.600  1.00  0.00           H
HETATM 1789  C2  POPED 107      56.510  27.380 100.000  1.00  0.00           C
HETATM 1790  HS  POPED 107      57.590  27.150 100.120  1.00  0.00           H
HETATM 1791  O21 POPED 107      56.160  28.590  99.400  1.00  0.00           O
HETATM 1792  C21 POPED 107      57.130  29.060  98.560  1.00  0.00           C
HETATM 1793  O22 POPED 107      58.200  28.560  98.280  1.00  0.00           O
HETATM 1794  C22 POPED 107      56.420  30.180  97.700  1.00  0.00           C
HETATM 1795  H2R POPED 107      56.050  31.040  98.290  1.00  0.00           H
HETATM 1796  H2S POPED 107      55.480  29.730  97.330  1.00  0.00           H
HETATM 1797  C3  POPED 107      56.000  26.170  99.160  1.00  0.00           C
HETATM 1798  HX  POPED 107      54.910  26.370  99.150  1.00  0.00           H
HETATM 1799  HY  POPED 107      56.210  25.210  99.680  1.00  0.00           H
HETATM 1800  O31 POPED 107      56.470  26.120  97.770  1.00  0.00           O
HETATM 1801  C31 POPED 107      57.660  25.530  97.650  1.00  0.00           C
HETATM 1802  O32 POPED 107      58.380  25.190  98.600  1.00  0.00           O
HETATM 1803  C32 POPED 107      58.030  25.340  96.180  1.00  0.00           C
HETATM 1804  H2X POPED 107      58.110  26.330  95.670  1.00  0.00           H
HETATM 1805  H2Y POPED 107      57.150  24.760  95.810  1.00  0.00           H
HETATM 1806  C23 POPED 107      57.220  30.650  96.500  1.00  0.00           C
HETATM 1807  H3R POPED 107      58.240  30.930  96.810  1.00  0.00           H
HETATM 1808  H3S POPED 107      56.640  31.490  96.050  1.00  0.00           H
HETATM 1809  C24 POPED 107      57.320  29.580  95.360  1.00  0.00           C
HETATM 1810  H4R POPED 107      56.290  29.470  94.940  1.00  0.00           H
HETATM 1811  H4S POPED 107      57.530  28.580  95.790  1.00  0.00           H
HETATM 1812  C25 POPED 107      58.460  29.880  94.330  1.00  0.00           C
HETATM 1813  H5R POPED 107      59.450  30.030  94.800  1.00  0.00           H
HETATM 1814  H5S POPED 107      57.940  30.790  93.970  1.00  0.00           H
HETATM 1815  C26 POPED 107      58.500  28.720  93.380  1.00  0.00           C
HETATM 1816  H6R POPED 107      57.490  28.490  92.980  1.00  0.00           H
HETATM 1817  H6S POPED 107      58.960  27.850  93.900  1.00  0.00           H
HETATM 1818  C27 POPED 107      59.490  29.040  92.240  1.00  0.00           C
HETATM 1819  H7R POPED 107      60.480  29.400  92.600  1.00  0.00           H
HETATM 1820  H7S POPED 107      59.070  29.970  91.800  1.00  0.00           H
HETATM 1821  C28 POPED 107      59.600  27.970  91.140  1.00  0.00           C
HETATM 1822  H8R POPED 107      58.660  27.860  90.550  1.00  0.00           H
HETATM 1823  H8S POPED 107      59.790  26.980  91.610  1.00  0.00           H
HETATM 1824  C29 POPED 107      60.790  28.170  90.230  1.00  0.00           C
HETATM 1825  H91 POPED 107      61.730  28.340  90.770  1.00  0.00           H
HETATM 1826 C210 POPED 107      60.800  28.260  88.910  1.00  0.00           C
HETATM 1827 H101 POPED 107      61.740  28.360  88.340  1.00  0.00           H
HETATM 1828 C211 POPED 107      59.590  28.140  88.010  1.00  0.00           C
HETATM 1829 H11R POPED 107      58.570  28.150  88.460  1.00  0.00           H
HETATM 1830 H11S POPED 107      59.660  27.240  87.360  1.00  0.00           H
HETATM 1831 C212 POPED 107      59.420  29.320  87.090  1.00  0.00           C
HETATM 1832 H12R POPED 107      60.340  29.440  86.490  1.00  0.00           H
HETATM 1833 H12S POPED 107      59.220  30.310  87.550  1.00  0.00           H
HETATM 1834 C213 POPED 107      58.420  29.050  86.030  1.00  0.00           C
HETATM 1835 H13R POPED 107      58.330  27.960  85.880  1.00  0.00           H
HETATM 1836 H13S POPED 107      58.890  29.290  85.050  1.00  0.00           H
HETATM 1837 C214 POPED 107      57.050  29.820  86.160  1.00  0.00           C
HETATM 1838 H14R POPED 107      56.940  29.870  87.260  1.00  0.00           H
HETATM 1839 H14S POPED 107      56.270  29.160  85.730  1.00  0.00           H
HETATM 1840 C215 POPED 107      57.040  31.140  85.380  1.00  0.00           C
HETATM 1841 H15R POPED 107      57.260  30.870  84.320  1.00  0.00           H
HETATM 1842 H15S POPED 107      57.970  31.710  85.600  1.00  0.00           H
HETATM 1843 C216 POPED 107      55.780  31.870  85.510  1.00  0.00           C
HETATM 1844 H16R POPED 107      55.960  32.960  85.410  1.00  0.00           H
HETATM 1845 H16S POPED 107      55.320  31.600  86.480  1.00  0.00           H
HETATM 1846 C217 POPED 107      54.760  31.380  84.470  1.00  0.00           C
HETATM 1847 H17R POPED 107      54.610  30.300  84.650  1.00  0.00           H
HETATM 1848 H17S POPED 107      55.080  31.590  83.430  1.00  0.00           H
HETATM 1849 C218 POPED 107      53.430  32.170  84.690  1.00  0.00           C
HETATM 1850 H18R POPED 107      52.700  31.740  83.960  1.00  0.00           H
HETATM 1851 H18S POPED 107      53.590  33.260  84.630  1.00  0.00           H
HETATM 1852 H18T POPED 107      53.020  32.080  85.720  1.00  0.00           H
HETATM 1853  C33 POPED 107      59.280  24.460  95.900  1.00  0.00           C
HETATM 1854  H3X POPED 107      59.260  23.480  96.430  1.00  0.00           H
HETATM 1855  H3Y POPED 107      60.080  25.060  96.370  1.00  0.00           H
HETATM 1856  C34 POPED 107      59.680  24.290  94.480  1.00  0.00           C
HETATM 1857  H4X POPED 107      60.080  25.270  94.140  1.00  0.00           H
HETATM 1858  H4Y POPED 107      58.800  24.180  93.800  1.00  0.00           H
HETATM 1859  C35 POPED 107      60.540  23.020  94.250  1.00  0.00           C
HETATM 1860  H5X POPED 107      60.200  22.120  94.800  1.00  0.00           H
HETATM 1861  H5Y POPED 107      61.480  23.410  94.690  1.00  0.00           H
HETATM 1862  C36 POPED 107      60.930  22.700  92.800  1.00  0.00           C
HETATM 1863  H6X POPED 107      60.180  22.110  92.230  1.00  0.00           H
HETATM 1864  H6Y POPED 107      61.730  21.970  93.010  1.00  0.00           H
HETATM 1865  C37 POPED 107      61.360  23.920  91.990  1.00  0.00           C
HETATM 1866  H7X POPED 107      62.310  24.340  92.380  1.00  0.00           H
HETATM 1867  H7Y POPED 107      60.640  24.770  91.970  1.00  0.00           H
HETATM 1868  C38 POPED 107      61.600  23.590  90.530  1.00  0.00           C
HETATM 1869  H8X POPED 107      60.700  23.120  90.070  1.00  0.00           H
HETATM 1870  H8Y POPED 107      62.220  22.690  90.360  1.00  0.00           H
HETATM 1871  C39 POPED 107      62.130  24.850  89.820  1.00  0.00           C
HETATM 1872  H9X POPED 107      63.070  25.220  90.280  1.00  0.00           H
HETATM 1873  H9Y POPED 107      61.340  25.630  89.820  1.00  0.00           H
HETATM 1874 C310 POPED 107      62.370  24.660  88.260  1.00  0.00           C
HETATM 1875 H10X POPED 107      61.420  24.910  87.740  1.00  0.00           H
HETATM 1876 H10Y POPED 107      62.480  23.560  88.120  1.00  0.00           H
HETATM 1877 C311 POPED 107      63.480  25.460  87.740  1.00  0.00           C
HETATM 1878 H11X POPED 107      64.410  25.140  88.250  1.00  0.00           H
HETATM 1879 H11Y POPED 107      63.060  26.460  87.960  1.00  0.00           H
HETATM 1880 C312 POPED 107      63.610  25.320  86.240  1.00  0.00           C
HETATM 1881 H12X POPED 107      64.420  26.030  85.970  1.00  0.00           H
HETATM 1882 H12Y POPED 107      62.640  25.630  85.800  1.00  0.00           H
HETATM 1883 C313 POPED 107      64.000  23.900  85.720  1.00  0.00           C
HETATM 1884 H13X POPED 107      63.590  23.070  86.330  1.00  0.00           H
HETATM 1885 H13Y POPED 107      65.100  23.860  85.890  1.00  0.00           H
HETATM 1886 C314 POPED 107      63.630  23.620  84.220  1.00  0.00           C
HETATM 1887 H14X POPED 107      64.260  22.790  83.860  1.00  0.00           H
HETATM 1888 H14Y POPED 107      63.790  24.590  83.690  1.00  0.00           H
HETATM 1889 C315 POPED 107      62.160  23.440  83.960  1.00  0.00           C
HETATM 1890 H15X POPED 107      61.510  24.260  84.340  1.00  0.00           H
HETATM 1891 H15Y POPED 107      61.690  22.580  84.470  1.00  0.00           H
HETATM 1892 C316 POPED 107      61.880  23.260  82.460  1.00  0.00           C
HETATM 1893 H16X POPED 107      62.500  22.430  82.040  1.00  0.00           H
HETATM 1894 H16Y POPED 107      62.260  24.150  81.910  1.00  0.00           H
HETATM 1895 H16Z POPED 107      60.780  23.210  82.290  1.00  0.00           H
HETATM 1896  N   POPEE 108      40.780  16.970 105.850  1.00  0.00           N
HETATM 1897  HN1 POPEE 108      41.820  16.980 105.870  1.00  0.00           H
HETATM 1898  HN2 POPEE 108      40.470  17.060 104.870  1.00  0.00           H
HETATM 1899  HN3 POPEE 108      40.400  17.790 106.370  1.00  0.00           H
HETATM 1900  C12 POPEE 108      40.170  15.760 106.390  1.00  0.00           C
HETATM 1901 H12A POPEE 108      40.130  14.990 105.590  1.00  0.00           H
HETATM 1902 H12B POPEE 108      39.180  16.030 106.820  1.00  0.00           H
HETATM 1903  C11 POPEE 108      41.010  15.140 107.460  1.00  0.00           C
HETATM 1904 H11A POPEE 108      40.460  14.450 108.140  1.00  0.00           H
HETATM 1905 H11B POPEE 108      41.390  15.950 108.110  1.00  0.00           H
HETATM 1906  P   POPEE 108      42.150  12.970 106.510  1.00  0.00           P
HETATM 1907  O13 POPEE 108      40.740  12.520 106.380  1.00  0.00           O
HETATM 1908  O14 POPEE 108      42.990  12.340 107.560  1.00  0.00           O
HETATM 1909  O11 POPEE 108      42.940  12.860 105.130  1.00  0.00           O
HETATM 1910  O12 POPEE 108      42.160  14.450 106.850  1.00  0.00           O
HETATM 1911  C1  POPEE 108      43.250  14.050 104.350  1.00  0.00           C
HETATM 1912  HA  POPEE 108      44.070  14.610 104.850  1.00  0.00           H
HETATM 1913  HB  POPEE 108      42.360  14.640 104.050  1.00  0.00           H
HETATM 1914  C2  POPEE 108      43.750  13.630 102.900  1.00  0.00           C
HETATM 1915  HS  POPEE 108      43.900  14.570 102.320  1.00  0.00           H
HETATM 1916  O21 POPEE 108      42.780  12.760 102.290  1.00  0.00           O
HETATM 1917  C21 POPEE 108      41.810  13.220 101.530  1.00  0.00           C
HETATM 1918  O22 POPEE 108      41.590  14.400 101.280  1.00  0.00           O
HETATM 1919  C22 POPEE 108      41.050  11.990 101.030  1.00  0.00           C
HETATM 1920  H2R POPEE 108      40.340  11.810 101.870  1.00  0.00           H
HETATM 1921  H2S POPEE 108      41.720  11.110 100.990  1.00  0.00           H
HETATM 1922  C3  POPEE 108      45.090  12.840 103.060  1.00  0.00           C
HETATM 1923  HX  POPEE 108      44.950  12.060 103.840  1.00  0.00           H
HETATM 1924  HY  POPEE 108      45.850  13.500 103.520  1.00  0.00           H
HETATM 1925  O31 POPEE 108      45.600  12.280 101.800  1.00  0.00           O
HETATM 1926  C31 POPEE 108      46.170  13.070 100.980  1.00  0.00           C
HETATM 1927  O32 POPEE 108      46.420  14.230 101.130  1.00  0.00           O
HETATM 1928  C32 POPEE 108      46.270  12.350  99.600  1.00  0.00           C
HETATM 1929  H2X POPEE 108      47.010  11.540  99.830  1.00  0.00           H
HETATM 1930  H2Y POPEE 108      46.750  13.090  98.930  1.00  0.00           H
HETATM 1931  C23 POPEE 108      40.120  12.170  99.780  1.00  0.00           C
HETATM 1932  H3R POPEE 108      39.380  12.980  99.950  1.00  0.00           H
HETATM 1933  H3S POPEE 108      39.500  11.250  99.760  1.00  0.00           H
HETATM 1934  C24 POPEE 108      40.920  12.350  98.500  1.00  0.00           C
HETATM 1935  H4R POPEE 108      41.430  11.380  98.310  1.00  0.00           H
HETATM 1936  H4S POPEE 108      41.640  13.180  98.700  1.00  0.00           H
HETATM 1937  C25 POPEE 108      39.970  12.600  97.250  1.00  0.00           C
HETATM 1938  H5R POPEE 108      39.100  11.970  97.520  1.00  0.00           H
HETATM 1939  H5S POPEE 108      40.540  12.320  96.340  1.00  0.00           H
HETATM 1940  C26 POPEE 108      39.490  14.040  97.200  1.00  0.00           C
HETATM 1941  H6R POPEE 108      40.250  14.700  97.670  1.00  0.00           H
HETATM 1942  H6S POPEE 108      38.660  14.270  97.910  1.00  0.00           H
HETATM 1943  C27 POPEE 108      39.050  14.380  95.770  1.00  0.00           C
HETATM 1944  H7R POPEE 108      39.840  14.030  95.070  1.00  0.00           H
HETATM 1945  H7S POPEE 108      39.030  15.490  95.670  1.00  0.00           H
HETATM 1946  C28 POPEE 108      37.750  13.690  95.450  1.00  0.00           C
HETATM 1947  H8R POPEE 108      36.970  13.960  96.200  1.00  0.00           H
HETATM 1948  H8S POPEE 108      37.890  12.590  95.490  1.00  0.00           H
HETATM 1949  C29 POPEE 108      37.130  14.180  94.090  1.00  0.00           C
HETATM 1950  H91 POPEE 108      36.060  14.430  94.180  1.00  0.00           H
HETATM 1951 C210 POPEE 108      37.610  14.100  92.850  1.00  0.00           C
HETATM 1952 H101 POPEE 108      36.950  14.570  92.100  1.00  0.00           H
HETATM 1953 C211 POPEE 108      38.960  13.720  92.460  1.00  0.00           C
HETATM 1954 H11R POPEE 108      38.990  12.620  92.640  1.00  0.00           H
HETATM 1955 H11S POPEE 108      39.760  14.240  93.040  1.00  0.00           H
HETATM 1956 C212 POPEE 108      39.300  13.830  90.960  1.00  0.00           C
HETATM 1957 H12R POPEE 108      38.560  13.160  90.470  1.00  0.00           H
HETATM 1958 H12S POPEE 108      40.300  13.350  90.840  1.00  0.00           H
HETATM 1959 C213 POPEE 108      39.220  15.270  90.460  1.00  0.00           C
HETATM 1960 H13R POPEE 108      39.900  15.860  91.120  1.00  0.00           H
HETATM 1961 H13S POPEE 108      38.210  15.700  90.640  1.00  0.00           H
HETATM 1962 C214 POPEE 108      39.780  15.440  89.010  1.00  0.00           C
HETATM 1963 H14R POPEE 108      40.760  14.930  89.000  1.00  0.00           H
HETATM 1964 H14S POPEE 108      39.820  16.520  88.720  1.00  0.00           H
HETATM 1965 C215 POPEE 108      38.760  14.970  88.020  1.00  0.00           C
HETATM 1966 H15R POPEE 108      37.740  15.400  88.160  1.00  0.00           H
HETATM 1967 H15S POPEE 108      38.680  13.860  88.030  1.00  0.00           H
HETATM 1968 C216 POPEE 108      39.240  15.410  86.630  1.00  0.00           C
HETATM 1969 H16R POPEE 108      40.200  14.860  86.510  1.00  0.00           H
HETATM 1970 H16S POPEE 108      39.540  16.480  86.680  1.00  0.00           H
HETATM 1971 C217 POPEE 108      38.240  15.180  85.470  1.00  0.00           C
HETATM 1972 H17R POPEE 108      38.690  15.470  84.500  1.00  0.00           H
HETATM 1973 H17S POPEE 108      37.410  15.910  85.590  1.00  0.00           H
HETATM 1974 C218 POPEE 108      37.650  13.800  85.310  1.00  0.00           C
HETATM 1975 H18R POPEE 108      36.980  13.770  84.420  1.00  0.00           H
HETATM 1976 H18S POPEE 108      37.010  13.560  86.190  1.00  0.00           H
HETATM 1977 H18T POPEE 108      38.400  12.990  85.150  1.00  0.00           H
HETATM 1978  C33 POPEE 108      44.970  11.850  98.990  1.00  0.00           C
HETATM 1979  H3X POPEE 108      44.260  12.700  98.880  1.00  0.00           H
HETATM 1980  H3Y POPEE 108      44.640  11.060  99.700  1.00  0.00           H
HETATM 1981  C34 POPEE 108      45.230  11.250  97.590  1.00  0.00           C
HETATM 1982  H4X POPEE 108      46.060  10.520  97.740  1.00  0.00           H
HETATM 1983  H4Y POPEE 108      45.640  12.030  96.910  1.00  0.00           H
HETATM 1984  C35 POPEE 108      43.940  10.730  96.870  1.00  0.00           C
HETATM 1985  H5X POPEE 108      43.170  11.500  96.650  1.00  0.00           H
HETATM 1986  H5Y POPEE 108      43.490   9.960  97.530  1.00  0.00           H
HETATM 1987  C36 POPEE 108      44.250  10.030  95.580  1.00  0.00           C
HETATM 1988  H6X POPEE 108      44.680   9.070  95.930  1.00  0.00           H
HETATM 1989  H6Y POPEE 108      44.990  10.620  95.000  1.00  0.00           H
HETATM 1990  C37 POPEE 108      43.050   9.770  94.780  1.00  0.00           C
HETATM 1991  H7X POPEE 108      42.500  10.700  94.500  1.00  0.00           H
HETATM 1992  H7Y POPEE 108      42.430   9.170  95.470  1.00  0.00           H
HETATM 1993  C38 POPEE 108      43.200   8.890  93.440  1.00  0.00           C
HETATM 1994  H8X POPEE 108      42.240   8.600  92.970  1.00  0.00           H
HETATM 1995  H8Y POPEE 108      43.750   7.970  93.730  1.00  0.00           H
HETATM 1996  C39 POPEE 108      43.790   9.820  92.350  1.00  0.00           C
HETATM 1997  H9X POPEE 108      44.550  10.550  92.680  1.00  0.00           H
HETATM 1998  H9Y POPEE 108      43.040  10.510  91.920  1.00  0.00           H
HETATM 1999 C310 POPEE 108      44.170   8.970  91.110  1.00  0.00           C
HETATM 2000 H10X POPEE 108      44.850   8.160  91.450  1.00  0.00           H
HETATM 2001 H10Y POPEE 108      44.770   9.600  90.410  1.00  0.00           H
HETATM 2002 C311 POPEE 108      42.980   8.260  90.470  1.00  0.00           C
HETATM 2003 H11X POPEE 108      42.130   8.950  90.290  1.00  0.00           H
HETATM 2004 H11Y POPEE 108      42.700   7.440  91.160  1.00  0.00           H
HETATM 2005 C312 POPEE 108      43.210   7.580  89.090  1.00  0.00           C
HETATM 2006 H12X POPEE 108      44.010   6.840  89.310  1.00  0.00           H
HETATM 2007 H12Y POPEE 108      43.580   8.290  88.310  1.00  0.00           H
HETATM 2008 C313 POPEE 108      41.940   6.800  88.590  1.00  0.00           C
HETATM 2009 H13X POPEE 108      41.070   7.470  88.780  1.00  0.00           H
HETATM 2010 H13Y POPEE 108      41.860   5.930  89.270  1.00  0.00           H
HETATM 2011 C314 POPEE 108      41.980   6.510  87.040  1.00  0.00           C
HETATM 2012 H14X POPEE 108      42.830   5.810  86.870  1.00  0.00           H
HETATM 2013 H14Y POPEE 108      42.230   7.490  86.580  1.00  0.00           H
HETATM 2014 C315 POPEE 108      40.650   5.880  86.560  1.00  0.00           C
HETATM 2015 H15X POPEE 108      40.570   4.870  87.010  1.00  0.00           H
HETATM 2016 H15Y POPEE 108      40.810   5.670  85.480  1.00  0.00           H
HETATM 2017 C316 POPEE 108      39.350   6.760  86.780  1.00  0.00           C
HETATM 2018 H16X POPEE 108      38.660   6.410  85.980  1.00  0.00           H
HETATM 2019 H16Y POPEE 108      39.620   7.820  86.560  1.00  0.00           H
HETATM 2020 H16Z POPEE 108      38.760   6.700  87.720  1.00  0.00           H
HETATM 2021  N   POPEF 109      89.600  37.580 107.410  1.00  0.00           N
HETATM 2022  HN1 POPEF 109      88.760  37.390 107.990  1.00  0.00           H
HETATM 2023  HN2 POPEF 109      90.410  37.310 108.020  1.00  0.00           H
HETATM 2024  HN3 POPEF 109      89.520  38.620 107.350  1.00  0.00           H
HETATM 2025  C12 POPEF 109      89.400  36.980 106.100  1.00  0.00           C
HETATM 2026 H12A POPEF 109      89.710  35.920 106.130  1.00  0.00           H
HETATM 2027 H12B POPEF 109      90.020  37.700 105.520  1.00  0.00           H
HETATM 2028  C11 POPEF 109      87.940  37.110 105.760  1.00  0.00           C
HETATM 2029 H11A POPEF 109      87.680  36.760 104.740  1.00  0.00           H
HETATM 2030 H11B POPEF 109      87.750  38.190 105.610  1.00  0.00           H
HETATM 2031  P   POPEF 109      86.080  35.500 106.450  1.00  0.00           P
HETATM 2032  O13 POPEF 109      85.370  35.330 107.700  1.00  0.00           O
HETATM 2033  O14 POPEF 109      86.850  34.280 105.950  1.00  0.00           O
HETATM 2034  O11 POPEF 109      85.150  36.080 105.240  1.00  0.00           O
HETATM 2035  O12 POPEF 109      87.180  36.590 106.860  1.00  0.00           O
HETATM 2036  C1  POPEF 109      84.890  37.460 105.360  1.00  0.00           C
HETATM 2037  HA  POPEF 109      85.730  38.160 105.150  1.00  0.00           H
HETATM 2038  HB  POPEF 109      84.560  37.740 106.380  1.00  0.00           H
HETATM 2039  C2  POPEF 109      83.750  37.880 104.420  1.00  0.00           C
HETATM 2040  HS  POPEF 109      82.910  37.150 104.410  1.00  0.00           H
HETATM 2041  O21 POPEF 109      84.370  37.850 103.120  1.00  0.00           O
HETATM 2042  C21 POPEF 109      83.560  37.790 102.100  1.00  0.00           C
HETATM 2043  O22 POPEF 109      82.320  37.700 102.190  1.00  0.00           O
HETATM 2044  C22 POPEF 109      84.390  37.750 100.840  1.00  0.00           C
HETATM 2045  H2R POPEF 109      85.180  37.010 101.070  1.00  0.00           H
HETATM 2046  H2S POPEF 109      84.940  38.690 100.610  1.00  0.00           H
HETATM 2047  C3  POPEF 109      83.270  39.330 104.710  1.00  0.00           C
HETATM 2048  HX  POPEF 109      84.150  40.000 104.780  1.00  0.00           H
HETATM 2049  HY  POPEF 109      82.820  39.270 105.720  1.00  0.00           H
HETATM 2050  O31 POPEF 109      82.230  39.940 103.820  1.00  0.00           O
HETATM 2051  C31 POPEF 109      81.240  40.680 104.290  1.00  0.00           C
HETATM 2052  O32 POPEF 109      81.030  40.950 105.450  1.00  0.00           O
HETATM 2053  C32 POPEF 109      80.370  41.190 103.140  1.00  0.00           C
HETATM 2054  H2X POPEF 109      80.270  40.310 102.470  1.00  0.00           H
HETATM 2055  H2Y POPEF 109      80.970  42.010 102.690  1.00  0.00           H
HETATM 2056  C23 POPEF 109      83.590  37.230  99.640  1.00  0.00           C
HETATM 2057  H3R POPEF 109      82.870  36.420  99.890  1.00  0.00           H
HETATM 2058  H3S POPEF 109      84.370  36.830  98.950  1.00  0.00           H
HETATM 2059  C24 POPEF 109      82.880  38.360  98.860  1.00  0.00           C
HETATM 2060  H4R POPEF 109      82.370  38.950  99.640  1.00  0.00           H
HETATM 2061  H4S POPEF 109      82.130  37.970  98.140  1.00  0.00           H
HETATM 2062  C25 POPEF 109      83.910  39.280  98.140  1.00  0.00           C
HETATM 2063  H5R POPEF 109      84.600  38.860  97.380  1.00  0.00           H
HETATM 2064  H5S POPEF 109      84.480  39.810  98.930  1.00  0.00           H
HETATM 2065  C26 POPEF 109      83.210  40.290  97.140  1.00  0.00           C
HETATM 2066  H6R POPEF 109      82.390  40.790  97.700  1.00  0.00           H
HETATM 2067  H6S POPEF 109      82.710  39.790  96.280  1.00  0.00           H
HETATM 2068  C27 POPEF 109      84.110  41.250  96.450  1.00  0.00           C
HETATM 2069  H7R POPEF 109      84.970  40.680  96.030  1.00  0.00           H
HETATM 2070  H7S POPEF 109      84.440  42.020  97.170  1.00  0.00           H
HETATM 2071  C28 POPEF 109      83.430  41.890  95.170  1.00  0.00           C
HETATM 2072  H8R POPEF 109      82.480  42.350  95.510  1.00  0.00           H
HETATM 2073  H8S POPEF 109      83.290  41.050  94.470  1.00  0.00           H
HETATM 2074  C29 POPEF 109      84.190  43.010  94.620  1.00  0.00           C
HETATM 2075  H91 POPEF 109      84.080  44.040  94.980  1.00  0.00           H
HETATM 2076 C210 POPEF 109      85.160  42.850  93.760  1.00  0.00           C
HETATM 2077 H101 POPEF 109      85.560  43.700  93.200  1.00  0.00           H
HETATM 2078 C211 POPEF 109      85.740  41.600  93.170  1.00  0.00           C
HETATM 2079 H11R POPEF 109      85.430  41.360  92.130  1.00  0.00           H
HETATM 2080 H11S POPEF 109      85.490  40.710  93.790  1.00  0.00           H
HETATM 2081 C212 POPEF 109      87.280  41.820  93.250  1.00  0.00           C
HETATM 2082 H12R POPEF 109      87.680  41.820  94.280  1.00  0.00           H
HETATM 2083 H12S POPEF 109      87.490  42.800  92.750  1.00  0.00           H
HETATM 2084 C213 POPEF 109      87.980  40.740  92.470  1.00  0.00           C
HETATM 2085 H13R POPEF 109      87.370  40.720  91.540  1.00  0.00           H
HETATM 2086 H13S POPEF 109      87.790  39.770  92.960  1.00  0.00           H
HETATM 2087 C214 POPEF 109      89.510  40.900  92.160  1.00  0.00           C
HETATM 2088 H14R POPEF 109      89.790  40.050  91.500  1.00  0.00           H
HETATM 2089 H14S POPEF 109      90.120  40.760  93.090  1.00  0.00           H
HETATM 2090 C215 POPEF 109      89.980  42.210  91.520  1.00  0.00           C
HETATM 2091 H15R POPEF 109      89.390  43.050  91.930  1.00  0.00           H
HETATM 2092 H15S POPEF 109      89.800  42.140  90.420  1.00  0.00           H
HETATM 2093 C216 POPEF 109      91.520  42.390  91.630  1.00  0.00           C
HETATM 2094 H16R POPEF 109      91.970  41.560  91.040  1.00  0.00           H
HETATM 2095 H16S POPEF 109      91.800  42.360  92.700  1.00  0.00           H
HETATM 2096 C217 POPEF 109      92.060  43.810  91.220  1.00  0.00           C
HETATM 2097 H17R POPEF 109      91.650  43.900  90.190  1.00  0.00           H
HETATM 2098 H17S POPEF 109      93.160  43.730  91.070  1.00  0.00           H
HETATM 2099 C218 POPEF 109      91.610  44.920  92.160  1.00  0.00           C
HETATM 2100 H18R POPEF 109      90.510  45.030  92.280  1.00  0.00           H
HETATM 2101 H18S POPEF 109      91.990  45.880  91.760  1.00  0.00           H
HETATM 2102 H18T POPEF 109      92.020  44.620  93.150  1.00  0.00           H
HETATM 2103  C33 POPEF 109      78.910  41.790 103.510  1.00  0.00           C
HETATM 2104  H3X POPEF 109      79.080  42.400 104.420  1.00  0.00           H
HETATM 2105  H3Y POPEF 109      78.160  41.060 103.880  1.00  0.00           H
HETATM 2106  C34 POPEF 109      78.420  42.630 102.350  1.00  0.00           C
HETATM 2107  H4X POPEF 109      79.030  43.540 102.150  1.00  0.00           H
HETATM 2108  H4Y POPEF 109      77.390  42.960 102.600  1.00  0.00           H
HETATM 2109  C35 POPEF 109      78.320  41.820 101.060  1.00  0.00           C
HETATM 2110  H5X POPEF 109      77.580  41.010 101.210  1.00  0.00           H
HETATM 2111  H5Y POPEF 109      79.350  41.500 100.780  1.00  0.00           H
HETATM 2112  C36 POPEF 109      77.800  42.650  99.880  1.00  0.00           C
HETATM 2113  H6X POPEF 109      77.930  42.130  98.900  1.00  0.00           H
HETATM 2114  H6Y POPEF 109      78.420  43.570  99.790  1.00  0.00           H
HETATM 2115  C37 POPEF 109      76.360  42.910 100.050  1.00  0.00           C
HETATM 2116  H7X POPEF 109      76.320  43.470 101.000  1.00  0.00           H
HETATM 2117  H7Y POPEF 109      75.660  42.050 100.030  1.00  0.00           H
HETATM 2118  C38 POPEF 109      75.640  43.880  99.000  1.00  0.00           C
HETATM 2119  H8X POPEF 109      76.300  44.770  99.040  1.00  0.00           H
HETATM 2120  H8Y POPEF 109      74.640  44.110  99.410  1.00  0.00           H
HETATM 2121  C39 POPEF 109      75.330  43.380  97.590  1.00  0.00           C
HETATM 2122  H9X POPEF 109      74.860  42.370  97.630  1.00  0.00           H
HETATM 2123  H9Y POPEF 109      76.230  43.150  96.980  1.00  0.00           H
HETATM 2124 C310 POPEF 109      74.380  44.330  96.850  1.00  0.00           C
HETATM 2125 H10X POPEF 109      74.870  45.320  96.820  1.00  0.00           H
HETATM 2126 H10Y POPEF 109      73.510  44.470  97.520  1.00  0.00           H
HETATM 2127 C311 POPEF 109      73.960  43.780  95.560  1.00  0.00           C
HETATM 2128 H11X POPEF 109      73.500  42.790  95.790  1.00  0.00           H
HETATM 2129 H11Y POPEF 109      74.880  43.530  94.990  1.00  0.00           H
HETATM 2130 C312 POPEF 109      73.120  44.690  94.620  1.00  0.00           C
HETATM 2131 H12X POPEF 109      73.550  45.700  94.440  1.00  0.00           H
HETATM 2132 H12Y POPEF 109      72.140  44.830  95.120  1.00  0.00           H
HETATM 2133 C313 POPEF 109      73.160  44.070  93.210  1.00  0.00           C
HETATM 2134 H13X POPEF 109      72.670  43.080  93.300  1.00  0.00           H
HETATM 2135 H13Y POPEF 109      74.220  43.930  92.890  1.00  0.00           H
HETATM 2136 C314 POPEF 109      72.380  44.850  92.110  1.00  0.00           C
HETATM 2137 H14X POPEF 109      72.990  45.770  92.060  1.00  0.00           H
HETATM 2138 H14Y POPEF 109      71.320  44.990  92.430  1.00  0.00           H
HETATM 2139 C315 POPEF 109      72.570  44.200  90.710  1.00  0.00           C
HETATM 2140 H15X POPEF 109      72.280  43.130  90.730  1.00  0.00           H
HETATM 2141 H15Y POPEF 109      73.650  44.290  90.480  1.00  0.00           H
HETATM 2142 C316 POPEF 109      71.710  44.810  89.600  1.00  0.00           C
HETATM 2143 H16X POPEF 109      71.980  44.340  88.630  1.00  0.00           H
HETATM 2144 H16Y POPEF 109      71.880  45.900  89.490  1.00  0.00           H
HETATM 2145 H16Z POPEF 109      70.630  44.540  89.630  1.00  0.00           H
HETATM 2146  N   POPEG 110      36.630  55.890 108.390  1.00  0.00           N
HETATM 2147  HN1 POPEG 110      37.020  56.480 107.630  1.00  0.00           H
HETATM 2148  HN2 POPEG 110      36.280  55.050 107.870  1.00  0.00           H
HETATM 2149  HN3 POPEG 110      35.820  56.530 108.550  1.00  0.00           H
HETATM 2150  C12 POPEG 110      37.550  55.630 109.450  1.00  0.00           C
HETATM 2151 H12A POPEG 110      37.610  54.530 109.550  1.00  0.00           H
HETATM 2152 H12B POPEG 110      37.130  56.120 110.350  1.00  0.00           H
HETATM 2153  C11 POPEG 110      38.960  56.090 108.990  1.00  0.00           C
HETATM 2154 H11A POPEG 110      39.740  55.800 109.720  1.00  0.00           H
HETATM 2155 H11B POPEG 110      38.930  57.200 109.060  1.00  0.00           H
HETATM 2156  P   POPEG 110      40.090  54.140 107.500  1.00  0.00           P
HETATM 2157  O13 POPEG 110      39.470  53.400 106.350  1.00  0.00           O
HETATM 2158  O14 POPEG 110      40.160  53.360 108.740  1.00  0.00           O
HETATM 2159  O11 POPEG 110      41.560  54.570 107.060  1.00  0.00           O
HETATM 2160  O12 POPEG 110      39.280  55.480 107.730  1.00  0.00           O
HETATM 2161  C1  POPEG 110      41.810  55.830 106.360  1.00  0.00           C
HETATM 2162  HA  POPEG 110      42.590  56.400 106.910  1.00  0.00           H
HETATM 2163  HB  POPEG 110      40.870  56.390 106.170  1.00  0.00           H
HETATM 2164  C2  POPEG 110      42.510  55.680 104.930  1.00  0.00           C
HETATM 2165  HS  POPEG 110      42.540  56.710 104.510  1.00  0.00           H
HETATM 2166  O21 POPEG 110      41.780  54.700 104.190  1.00  0.00           O
HETATM 2167  C21 POPEG 110      40.710  55.170 103.640  1.00  0.00           C
HETATM 2168  O22 POPEG 110      40.360  56.310 103.760  1.00  0.00           O
HETATM 2169  C22 POPEG 110      40.030  54.010 102.980  1.00  0.00           C
HETATM 2170  H2R POPEG 110      39.020  53.840 103.410  1.00  0.00           H
HETATM 2171  H2S POPEG 110      40.660  53.100 103.160  1.00  0.00           H
HETATM 2172  C3  POPEG 110      43.990  55.190 105.020  1.00  0.00           C
HETATM 2173  HX  POPEG 110      43.930  54.170 105.450  1.00  0.00           H
HETATM 2174  HY  POPEG 110      44.540  55.840 105.730  1.00  0.00           H
HETATM 2175  O31 POPEG 110      44.650  55.180 103.720  1.00  0.00           O
HETATM 2176  C31 POPEG 110      44.640  53.980 103.090  1.00  0.00           C
HETATM 2177  O32 POPEG 110      44.540  52.900 103.660  1.00  0.00           O
HETATM 2178  C32 POPEG 110      44.690  54.250 101.530  1.00  0.00           C
HETATM 2179  H2X POPEG 110      45.650  54.670 101.170  1.00  0.00           H
HETATM 2180  H2Y POPEG 110      43.920  55.000 101.250  1.00  0.00           H
HETATM 2181  C23 POPEG 110      39.840  54.260 101.470  1.00  0.00           C
HETATM 2182  H3R POPEG 110      39.210  55.160 101.330  1.00  0.00           H
HETATM 2183  H3S POPEG 110      39.280  53.360 101.120  1.00  0.00           H
HETATM 2184  C24 POPEG 110      41.120  54.440 100.650  1.00  0.00           C
HETATM 2185  H4R POPEG 110      41.850  53.680 101.010  1.00  0.00           H
HETATM 2186  H4S POPEG 110      41.600  55.370 101.020  1.00  0.00           H
HETATM 2187  C25 POPEG 110      41.030  54.620  99.200  1.00  0.00           C
HETATM 2188  H5R POPEG 110      41.880  55.190  98.770  1.00  0.00           H
HETATM 2189  H5S POPEG 110      40.220  55.350  98.980  1.00  0.00           H
HETATM 2190  C26 POPEG 110      40.540  53.240  98.450  1.00  0.00           C
HETATM 2191  H6R POPEG 110      39.770  52.760  99.100  1.00  0.00           H
HETATM 2192  H6S POPEG 110      41.430  52.580  98.510  1.00  0.00           H
HETATM 2193  C27 POPEG 110      40.150  53.280  96.970  1.00  0.00           C
HETATM 2194  H7R POPEG 110      40.990  53.640  96.340  1.00  0.00           H
HETATM 2195  H7S POPEG 110      39.290  53.980  96.890  1.00  0.00           H
HETATM 2196  C28 POPEG 110      39.870  51.890  96.340  1.00  0.00           C
HETATM 2197  H8R POPEG 110      40.770  51.260  96.500  1.00  0.00           H
HETATM 2198  H8S POPEG 110      39.760  51.820  95.240  1.00  0.00           H
HETATM 2199  C29 POPEG 110      38.720  51.190  97.090  1.00  0.00           C
HETATM 2200  H91 POPEG 110      38.930  50.890  98.120  1.00  0.00           H
HETATM 2201 C210 POPEG 110      37.510  50.870  96.520  1.00  0.00           C
HETATM 2202 H101 POPEG 110      36.820  50.430  97.260  1.00  0.00           H
HETATM 2203 C211 POPEG 110      37.020  51.350  95.150  1.00  0.00           C
HETATM 2204 H11R POPEG 110      36.190  50.730  94.750  1.00  0.00           H
HETATM 2205 H11S POPEG 110      37.800  51.200  94.370  1.00  0.00           H
HETATM 2206 C212 POPEG 110      36.550  52.780  94.970  1.00  0.00           C
HETATM 2207 H12R POPEG 110      37.390  53.490  94.790  1.00  0.00           H
HETATM 2208 H12S POPEG 110      35.910  53.090  95.820  1.00  0.00           H
HETATM 2209 C213 POPEG 110      35.550  52.860  93.790  1.00  0.00           C
HETATM 2210 H13R POPEG 110      34.770  52.100  93.990  1.00  0.00           H
HETATM 2211 H13S POPEG 110      36.160  52.550  92.910  1.00  0.00           H
HETATM 2212 C214 POPEG 110      34.770  54.170  93.620  1.00  0.00           C
HETATM 2213 H14R POPEG 110      35.430  55.020  93.890  1.00  0.00           H
HETATM 2214 H14S POPEG 110      33.820  54.170  94.200  1.00  0.00           H
HETATM 2215 C215 POPEG 110      34.360  54.380  92.170  1.00  0.00           C
HETATM 2216 H15R POPEG 110      35.300  54.430  91.580  1.00  0.00           H
HETATM 2217 H15S POPEG 110      33.740  55.300  92.140  1.00  0.00           H
HETATM 2218 C216 POPEG 110      33.500  53.270  91.510  1.00  0.00           C
HETATM 2219 H16R POPEG 110      32.580  53.230  92.140  1.00  0.00           H
HETATM 2220 H16S POPEG 110      34.050  52.320  91.670  1.00  0.00           H
HETATM 2221 C217 POPEG 110      33.250  53.560  90.120  1.00  0.00           C
HETATM 2222 H17R POPEG 110      34.260  53.750  89.680  1.00  0.00           H
HETATM 2223 H17S POPEG 110      32.740  54.550  90.040  1.00  0.00           H
HETATM 2224 C218 POPEG 110      32.610  52.450  89.220  1.00  0.00           C
HETATM 2225 H18R POPEG 110      33.370  51.670  88.990  1.00  0.00           H
HETATM 2226 H18S POPEG 110      32.330  52.920  88.260  1.00  0.00           H
HETATM 2227 H18T POPEG 110      31.680  52.130  89.730  1.00  0.00           H
HETATM 2228  C33 POPEG 110      44.520  52.940 100.760  1.00  0.00           C
HETATM 2229  H3X POPEG 110      43.620  52.470 101.220  1.00  0.00           H
HETATM 2230  H3Y POPEG 110      45.390  52.280 100.970  1.00  0.00           H
HETATM 2231  C34 POPEG 110      44.410  53.200  99.200  1.00  0.00           C
HETATM 2232  H4X POPEG 110      45.300  53.710  98.780  1.00  0.00           H
HETATM 2233  H4Y POPEG 110      43.590  53.910  98.970  1.00  0.00           H
HETATM 2234  C35 POPEG 110      44.220  51.860  98.480  1.00  0.00           C
HETATM 2235  H5X POPEG 110      43.410  51.250  98.940  1.00  0.00           H
HETATM 2236  H5Y POPEG 110      45.190  51.330  98.580  1.00  0.00           H
HETATM 2237  C36 POPEG 110      43.930  52.040  96.940  1.00  0.00           C
HETATM 2238  H6X POPEG 110      44.720  52.670  96.480  1.00  0.00           H
HETATM 2239  H6Y POPEG 110      43.020  52.660  96.790  1.00  0.00           H
HETATM 2240  C37 POPEG 110      43.780  50.670  96.280  1.00  0.00           C
HETATM 2241  H7X POPEG 110      43.060  49.950  96.730  1.00  0.00           H
HETATM 2242  H7Y POPEG 110      44.770  50.210  96.490  1.00  0.00           H
HETATM 2243  C38 POPEG 110      43.750  50.810  94.760  1.00  0.00           C
HETATM 2244  H8X POPEG 110      44.180  49.870  94.350  1.00  0.00           H
HETATM 2245  H8Y POPEG 110      44.510  51.550  94.420  1.00  0.00           H
HETATM 2246  C39 POPEG 110      42.370  51.100  94.050  1.00  0.00           C
HETATM 2247  H9X POPEG 110      42.130  52.160  94.310  1.00  0.00           H
HETATM 2248  H9Y POPEG 110      41.630  50.440  94.560  1.00  0.00           H
HETATM 2249 C310 POPEG 110      42.510  50.950  92.590  1.00  0.00           C
HETATM 2250 H10X POPEG 110      42.770  49.920  92.260  1.00  0.00           H
HETATM 2251 H10Y POPEG 110      43.260  51.710  92.270  1.00  0.00           H
HETATM 2252 C311 POPEG 110      41.140  51.390  91.930  1.00  0.00           C
HETATM 2253 H11X POPEG 110      41.310  51.240  90.840  1.00  0.00           H
HETATM 2254 H11Y POPEG 110      40.860  52.450  92.080  1.00  0.00           H
HETATM 2255 C312 POPEG 110      39.830  50.560  92.400  1.00  0.00           C
HETATM 2256 H12X POPEG 110      39.440  50.750  93.430  1.00  0.00           H
HETATM 2257 H12Y POPEG 110      40.240  49.530  92.380  1.00  0.00           H
HETATM 2258 C313 POPEG 110      38.670  50.830  91.530  1.00  0.00           C
HETATM 2259 H13X POPEG 110      39.130  50.850  90.520  1.00  0.00           H
HETATM 2260 H13Y POPEG 110      38.230  51.840  91.730  1.00  0.00           H
HETATM 2261 C314 POPEG 110      37.610  49.740  91.660  1.00  0.00           C
HETATM 2262 H14X POPEG 110      37.500  49.350  92.690  1.00  0.00           H
HETATM 2263 H14Y POPEG 110      37.970  48.920  91.010  1.00  0.00           H
HETATM 2264 C315 POPEG 110      36.260  50.170  91.030  1.00  0.00           C
HETATM 2265 H15X POPEG 110      36.300  50.160  89.920  1.00  0.00           H
HETATM 2266 H15Y POPEG 110      36.030  51.220  91.330  1.00  0.00           H
HETATM 2267 C316 POPEG 110      35.130  49.300  91.590  1.00  0.00           C
HETATM 2268 H16X POPEG 110      35.160  48.230  91.280  1.00  0.00           H
HETATM 2269 H16Y POPEG 110      34.140  49.610  91.180  1.00  0.00           H
HETATM 2270 H16Z POPEG 110      35.010  49.410  92.690  1.00  0.00           H
HETATM 2271  N   POPEH 111      69.780  70.280 107.540  1.00  0.00           N
HETATM 2272  HN1 POPEH 111      69.020  69.760 108.030  1.00  0.00           H
HETATM 2273  HN2 POPEH 111      69.560  70.560 106.560  1.00  0.00           H
HETATM 2274  HN3 POPEH 111      70.650  69.720 107.690  1.00  0.00           H
HETATM 2275  C12 POPEH 111      69.980  71.750 107.950  1.00  0.00           C
HETATM 2276 H12A POPEH 111      69.860  71.840 109.050  1.00  0.00           H
HETATM 2277 H12B POPEH 111      69.050  72.290 107.660  1.00  0.00           H
HETATM 2278  C11 POPEH 111      71.380  72.260 107.400  1.00  0.00           C
HETATM 2279 H11A POPEH 111      72.170  71.910 108.100  1.00  0.00           H
HETATM 2280 H11B POPEH 111      71.360  73.350 107.630  1.00  0.00           H
HETATM 2281  P   POPEH 111      72.970  72.150 105.410  1.00  0.00           P
HETATM 2282  O13 POPEH 111      73.140  70.960 104.490  1.00  0.00           O
HETATM 2283  O14 POPEH 111      73.980  72.350 106.430  1.00  0.00           O
HETATM 2284  O11 POPEH 111      72.760  73.400 104.490  1.00  0.00           O
HETATM 2285  O12 POPEH 111      71.540  72.030 106.000  1.00  0.00           O
HETATM 2286  C1  POPEH 111      71.710  74.300 104.300  1.00  0.00           C
HETATM 2287  HA  POPEH 111      72.040  75.310 104.620  1.00  0.00           H
HETATM 2288  HB  POPEH 111      70.750  73.970 104.770  1.00  0.00           H
HETATM 2289  C2  POPEH 111      71.270  74.420 102.750  1.00  0.00           C
HETATM 2290  HS  POPEH 111      70.420  75.110 102.630  1.00  0.00           H
HETATM 2291  O21 POPEH 111      70.990  73.050 102.340  1.00  0.00           O
HETATM 2292  C21 POPEH 111      69.850  72.500 102.780  1.00  0.00           C
HETATM 2293  O22 POPEH 111      68.980  73.080 103.390  1.00  0.00           O
HETATM 2294  C22 POPEH 111      69.770  71.070 102.220  1.00  0.00           C
HETATM 2295  H2R POPEH 111      68.900  70.510 102.600  1.00  0.00           H
HETATM 2296  H2S POPEH 111      70.700  70.590 102.600  1.00  0.00           H
HETATM 2297  C3  POPEH 111      72.480  75.020 101.910  1.00  0.00           C
HETATM 2298  HX  POPEH 111      73.370  74.350 101.930  1.00  0.00           H
HETATM 2299  HY  POPEH 111      72.680  75.940 102.490  1.00  0.00           H
HETATM 2300  O31 POPEH 111      72.150  75.350 100.560  1.00  0.00           O
HETATM 2301  C31 POPEH 111      72.310  74.420  99.580  1.00  0.00           C
HETATM 2302  O32 POPEH 111      72.870  73.350  99.750  1.00  0.00           O
HETATM 2303  C32 POPEH 111      71.790  75.000  98.260  1.00  0.00           C
HETATM 2304  H2X POPEH 111      72.650  75.430  97.710  1.00  0.00           H
HETATM 2305  H2Y POPEH 111      71.060  75.800  98.510  1.00  0.00           H
HETATM 2306  C23 POPEH 111      69.640  71.100 100.680  1.00  0.00           C
HETATM 2307  H3R POPEH 111      70.420  71.760 100.260  1.00  0.00           H
HETATM 2308  H3S POPEH 111      68.610  71.440 100.430  1.00  0.00           H
HETATM 2309  C24 POPEH 111      69.700  69.720  99.930  1.00  0.00           C
HETATM 2310  H4R POPEH 111      68.880  69.120 100.370  1.00  0.00           H
HETATM 2311  H4S POPEH 111      70.630  69.140 100.130  1.00  0.00           H
HETATM 2312  C25 POPEH 111      69.360  69.850  98.510  1.00  0.00           C
HETATM 2313  H5R POPEH 111      70.140  70.440  97.990  1.00  0.00           H
HETATM 2314  H5S POPEH 111      68.370  70.350  98.490  1.00  0.00           H
HETATM 2315  C26 POPEH 111      69.230  68.540  97.710  1.00  0.00           C
HETATM 2316  H6R POPEH 111      68.560  67.910  98.340  1.00  0.00           H
HETATM 2317  H6S POPEH 111      70.200  68.000  97.730  1.00  0.00           H
HETATM 2318  C27 POPEH 111      68.650  68.810  96.350  1.00  0.00           C
HETATM 2319  H7R POPEH 111      69.210  69.710  96.040  1.00  0.00           H
HETATM 2320  H7S POPEH 111      67.610  69.170  96.510  1.00  0.00           H
HETATM 2321  C28 POPEH 111      68.800  67.860  95.120  1.00  0.00           C
HETATM 2322  H8R POPEH 111      69.840  67.490  95.060  1.00  0.00           H
HETATM 2323  H8S POPEH 111      68.570  68.410  94.180  1.00  0.00           H
HETATM 2324  C29 POPEH 111      67.750  66.790  95.370  1.00  0.00           C
HETATM 2325  H91 POPEH 111      67.630  66.550  96.440  1.00  0.00           H
HETATM 2326 C210 POPEH 111      67.020  66.160  94.530  1.00  0.00           C
HETATM 2327 H101 POPEH 111      66.270  65.450  94.900  1.00  0.00           H
HETATM 2328 C211 POPEH 111      67.040  66.390  92.970  1.00  0.00           C
HETATM 2329 H11R POPEH 111      67.160  65.410  92.470  1.00  0.00           H
HETATM 2330 H11S POPEH 111      67.890  67.020  92.640  1.00  0.00           H
HETATM 2331 C212 POPEH 111      65.590  66.830  92.570  1.00  0.00           C
HETATM 2332 H12R POPEH 111      65.470  67.880  92.910  1.00  0.00           H
HETATM 2333 H12S POPEH 111      64.860  66.170  93.080  1.00  0.00           H
HETATM 2334 C213 POPEH 111      65.160  66.840  91.070  1.00  0.00           C
HETATM 2335 H13R POPEH 111      64.050  66.840  91.020  1.00  0.00           H
HETATM 2336 H13S POPEH 111      65.400  65.900  90.540  1.00  0.00           H
HETATM 2337 C214 POPEH 111      65.680  68.090  90.270  1.00  0.00           C
HETATM 2338 H14R POPEH 111      66.780  67.960  90.150  1.00  0.00           H
HETATM 2339 H14S POPEH 111      65.460  68.950  90.930  1.00  0.00           H
HETATM 2340 C215 POPEH 111      65.110  68.110  88.870  1.00  0.00           C
HETATM 2341 H15R POPEH 111      64.060  68.430  89.030  1.00  0.00           H
HETATM 2342 H15S POPEH 111      65.150  67.060  88.520  1.00  0.00           H
HETATM 2343 C216 POPEH 111      65.640  69.180  87.860  1.00  0.00           C
HETATM 2344 H16R POPEH 111      66.580  68.890  87.350  1.00  0.00           H
HETATM 2345 H16S POPEH 111      65.920  70.020  88.530  1.00  0.00           H
HETATM 2346 C217 POPEH 111      64.640  69.820  86.860  1.00  0.00           C
HETATM 2347 H17R POPEH 111      63.730  70.090  87.440  1.00  0.00           H
HETATM 2348 H17S POPEH 111      64.300  68.950  86.260  1.00  0.00           H
HETATM 2349 C218 POPEH 111      65.220  70.920  85.980  1.00  0.00           C
HETATM 2350 H18R POPEH 111      65.570  71.720  86.660  1.00  0.00           H
HETATM 2351 H18S POPEH 111      66.120  70.600  85.410  1.00  0.00           H
HETATM 2352 H18T POPEH 111      64.410  71.270  85.310  1.00  0.00           H
HETATM 2353  C33 POPEH 111      71.080  73.940  97.340  1.00  0.00           C
HETATM 2354  H3X POPEH 111      70.500  73.270  98.010  1.00  0.00           H
HETATM 2355  H3Y POPEH 111      71.860  73.430  96.730  1.00  0.00           H
HETATM 2356  C34 POPEH 111      70.090  74.560  96.330  1.00  0.00           C
HETATM 2357  H4X POPEH 111      70.630  75.260  95.650  1.00  0.00           H
HETATM 2358  H4Y POPEH 111      69.400  75.200  96.920  1.00  0.00           H
HETATM 2359  C35 POPEH 111      69.420  73.490  95.460  1.00  0.00           C
HETATM 2360  H5X POPEH 111      68.860  72.920  96.230  1.00  0.00           H
HETATM 2361  H5Y POPEH 111      70.200  72.760  95.160  1.00  0.00           H
HETATM 2362  C36 POPEH 111      68.450  73.920  94.290  1.00  0.00           C
HETATM 2363  H6X POPEH 111      69.170  74.410  93.600  1.00  0.00           H
HETATM 2364  H6Y POPEH 111      67.670  74.630  94.650  1.00  0.00           H
HETATM 2365  C37 POPEH 111      67.800  72.780  93.600  1.00  0.00           C
HETATM 2366  H7X POPEH 111      67.010  72.210  94.120  1.00  0.00           H
HETATM 2367  H7Y POPEH 111      68.660  72.110  93.380  1.00  0.00           H
HETATM 2368  C38 POPEH 111      67.250  73.340  92.280  1.00  0.00           C
HETATM 2369  H8X POPEH 111      68.030  73.950  91.790  1.00  0.00           H
HETATM 2370  H8Y POPEH 111      66.400  74.030  92.510  1.00  0.00           H
HETATM 2371  C39 POPEH 111      66.800  72.170  91.380  1.00  0.00           C
HETATM 2372  H9X POPEH 111      66.050  71.530  91.870  1.00  0.00           H
HETATM 2373  H9Y POPEH 111      67.660  71.600  90.960  1.00  0.00           H
HETATM 2374 C310 POPEH 111      66.250  72.690  90.030  1.00  0.00           C
HETATM 2375 H10X POPEH 111      66.420  71.830  89.360  1.00  0.00           H
HETATM 2376 H10Y POPEH 111      66.870  73.550  89.710  1.00  0.00           H
HETATM 2377 C311 POPEH 111      64.730  72.980  90.150  1.00  0.00           C
HETATM 2378 H11X POPEH 111      64.620  73.950  90.680  1.00  0.00           H
HETATM 2379 H11Y POPEH 111      64.220  72.260  90.810  1.00  0.00           H
HETATM 2380 C312 POPEH 111      63.980  73.180  88.800  1.00  0.00           C
HETATM 2381 H12X POPEH 111      62.880  73.090  88.970  1.00  0.00           H
HETATM 2382 H12Y POPEH 111      64.250  72.350  88.120  1.00  0.00           H
HETATM 2383 C313 POPEH 111      64.310  74.450  88.010  1.00  0.00           C
HETATM 2384 H13X POPEH 111      65.380  74.560  87.730  1.00  0.00           H
HETATM 2385 H13Y POPEH 111      64.040  75.300  88.680  1.00  0.00           H
HETATM 2386 C314 POPEH 111      63.500  74.670  86.700  1.00  0.00           C
HETATM 2387 H14X POPEH 111      63.770  73.840  86.030  1.00  0.00           H
HETATM 2388 H14Y POPEH 111      63.780  75.610  86.180  1.00  0.00           H
HETATM 2389 C315 POPEH 111      61.990  75.050  86.900  1.00  0.00           C
HETATM 2390 H15X POPEH 111      61.850  75.920  87.580  1.00  0.00           H
HETATM 2391 H15Y POPEH 111      61.670  74.230  87.570  1.00  0.00           H
HETATM 2392 C316 POPEH 111      61.200  75.190  85.630  1.00  0.00           C
HETATM 2393 H16X POPEH 111      61.490  74.400  84.910  1.00  0.00           H
HETATM 2394 H16Y POPEH 111      61.450  76.180  85.180  1.00  0.00           H
HETATM 2395 H16Z POPEH 111      60.100  75.080  85.770  1.00  0.00           H
HETATM 2396  N   POPEI 112      60.490  19.060 109.090  1.00  0.00           N
HETATM 2397  HN1 POPEI 112      60.090  19.780 109.730  1.00  0.00           H
HETATM 2398  HN2 POPEI 112      59.920  19.150 108.220  1.00  0.00           H
HETATM 2399  HN3 POPEI 112      60.310  18.130 109.530  1.00  0.00           H
HETATM 2400  C12 POPEI 112      61.950  19.400 108.920  1.00  0.00           C
HETATM 2401 H12A POPEI 112      62.540  18.460 108.890  1.00  0.00           H
HETATM 2402 H12B POPEI 112      62.260  19.930 109.850  1.00  0.00           H
HETATM 2403  C11 POPEI 112      61.960  20.300 107.640  1.00  0.00           C
HETATM 2404 H11A POPEI 112      62.990  20.720 107.540  1.00  0.00           H
HETATM 2405 H11B POPEI 112      61.330  21.190 107.870  1.00  0.00           H
HETATM 2406  P   POPEI 112      60.270  19.650 105.610  1.00  0.00           P
HETATM 2407  O13 POPEI 112      59.210  19.570 106.650  1.00  0.00           O
HETATM 2408  O14 POPEI 112      60.350  18.560 104.610  1.00  0.00           O
HETATM 2409  O11 POPEI 112      60.090  21.040 104.790  1.00  0.00           O
HETATM 2410  O12 POPEI 112      61.650  19.640 106.360  1.00  0.00           O
HETATM 2411  C1  POPEI 112      61.110  21.940 104.580  1.00  0.00           C
HETATM 2412  HA  POPEI 112      62.090  21.490 104.840  1.00  0.00           H
HETATM 2413  HB  POPEI 112      60.900  22.830 105.220  1.00  0.00           H
HETATM 2414  C2  POPEI 112      61.070  22.410 103.060  1.00  0.00           C
HETATM 2415  HS  POPEI 112      60.130  22.960 102.880  1.00  0.00           H
HETATM 2416  O21 POPEI 112      61.320  21.210 102.220  1.00  0.00           O
HETATM 2417  C21 POPEI 112      60.380  21.120 101.270  1.00  0.00           C
HETATM 2418  O22 POPEI 112      59.490  21.910 101.140  1.00  0.00           O
HETATM 2419  C22 POPEI 112      60.780  19.980 100.320  1.00  0.00           C
HETATM 2420  H2R POPEI 112      60.440  19.030 100.770  1.00  0.00           H
HETATM 2421  H2S POPEI 112      61.890  20.070 100.330  1.00  0.00           H
HETATM 2422  C3  POPEI 112      62.220  23.470 102.780  1.00  0.00           C
HETATM 2423  HX  POPEI 112      63.120  22.920 103.130  1.00  0.00           H
HETATM 2424  HY  POPEI 112      61.930  24.220 103.550  1.00  0.00           H
HETATM 2425  O31 POPEI 112      62.240  24.000 101.450  1.00  0.00           O
HETATM 2426  C31 POPEI 112      63.390  23.800 100.720  1.00  0.00           C
HETATM 2427  O32 POPEI 112      64.410  23.240 101.080  1.00  0.00           O
HETATM 2428  C32 POPEI 112      63.190  24.270  99.330  1.00  0.00           C
HETATM 2429  H2X POPEI 112      64.120  24.760  98.950  1.00  0.00           H
HETATM 2430  H2Y POPEI 112      62.570  25.190  99.260  1.00  0.00           H
HETATM 2431  C23 POPEI 112      60.200  20.110  98.890  1.00  0.00           C
HETATM 2432  H3R POPEI 112      60.320  21.150  98.500  1.00  0.00           H
HETATM 2433  H3S POPEI 112      59.110  19.880  98.960  1.00  0.00           H
HETATM 2434  C24 POPEI 112      60.790  19.060  97.960  1.00  0.00           C
HETATM 2435  H4R POPEI 112      60.100  19.090  97.090  1.00  0.00           H
HETATM 2436  H4S POPEI 112      60.680  18.060  98.440  1.00  0.00           H
HETATM 2437  C25 POPEI 112      62.230  19.520  97.600  1.00  0.00           C
HETATM 2438  H5R POPEI 112      62.950  19.320  98.430  1.00  0.00           H
HETATM 2439  H5S POPEI 112      62.230  20.630  97.460  1.00  0.00           H
HETATM 2440  C26 POPEI 112      62.830  18.880  96.240  1.00  0.00           C
HETATM 2441  H6R POPEI 112      62.910  17.780  96.430  1.00  0.00           H
HETATM 2442  H6S POPEI 112      63.870  19.250  96.170  1.00  0.00           H
HETATM 2443  C27 POPEI 112      61.920  19.070  95.020  1.00  0.00           C
HETATM 2444  H7R POPEI 112      62.020  20.180  95.000  1.00  0.00           H
HETATM 2445  H7S POPEI 112      60.870  18.830  95.300  1.00  0.00           H
HETATM 2446  C28 POPEI 112      62.360  18.250  93.750  1.00  0.00           C
HETATM 2447  H8R POPEI 112      61.690  18.430  92.870  1.00  0.00           H
HETATM 2448  H8S POPEI 112      62.190  17.180  93.970  1.00  0.00           H
HETATM 2449  C29 POPEI 112      63.810  18.580  93.390  1.00  0.00           C
HETATM 2450  H91 POPEI 112      64.530  18.390  94.210  1.00  0.00           H
HETATM 2451 C210 POPEI 112      64.410  19.050  92.260  1.00  0.00           C
HETATM 2452 H101 POPEI 112      65.510  19.150  92.200  1.00  0.00           H
HETATM 2453 C211 POPEI 112      63.790  19.570  91.020  1.00  0.00           C
HETATM 2454 H11R POPEI 112      62.720  19.790  91.250  1.00  0.00           H
HETATM 2455 H11S POPEI 112      63.690  18.710  90.320  1.00  0.00           H
HETATM 2456 C212 POPEI 112      64.530  20.720  90.250  1.00  0.00           C
HETATM 2457 H12R POPEI 112      65.560  20.370  90.020  1.00  0.00           H
HETATM 2458 H12S POPEI 112      64.430  21.590  90.940  1.00  0.00           H
HETATM 2459 C213 POPEI 112      63.940  20.950  88.910  1.00  0.00           C
HETATM 2460 H13R POPEI 112      64.240  21.840  88.320  1.00  0.00           H
HETATM 2461 H13S POPEI 112      62.830  21.030  88.920  1.00  0.00           H
HETATM 2462 C214 POPEI 112      64.320  19.880  87.800  1.00  0.00           C
HETATM 2463 H14R POPEI 112      63.820  18.950  88.160  1.00  0.00           H
HETATM 2464 H14S POPEI 112      65.420  19.830  87.680  1.00  0.00           H
HETATM 2465 C215 POPEI 112      63.750  20.130  86.410  1.00  0.00           C
HETATM 2466 H15R POPEI 112      64.300  20.960  85.910  1.00  0.00           H
HETATM 2467 H15S POPEI 112      62.720  20.560  86.390  1.00  0.00           H
HETATM 2468 C216 POPEI 112      63.810  19.000  85.440  1.00  0.00           C
HETATM 2469 H16R POPEI 112      63.250  18.170  85.940  1.00  0.00           H
HETATM 2470 H16S POPEI 112      64.870  18.680  85.340  1.00  0.00           H
HETATM 2471 C217 POPEI 112      63.080  19.310  84.090  1.00  0.00           C
HETATM 2472 H17R POPEI 112      63.520  20.230  83.640  1.00  0.00           H
HETATM 2473 H17S POPEI 112      62.000  19.470  84.290  1.00  0.00           H
HETATM 2474 C218 POPEI 112      63.230  18.150  83.110  1.00  0.00           C
HETATM 2475 H18R POPEI 112      62.550  17.340  83.440  1.00  0.00           H
HETATM 2476 H18S POPEI 112      64.320  17.960  83.130  1.00  0.00           H
HETATM 2477 H18T POPEI 112      62.890  18.480  82.110  1.00  0.00           H
HETATM 2478  C33 POPEI 112      62.730  23.170  98.350  1.00  0.00           C
HETATM 2479  H3X POPEI 112      61.630  23.070  98.480  1.00  0.00           H
HETATM 2480  H3Y POPEI 112      63.260  22.270  98.740  1.00  0.00           H
HETATM 2481  C34 POPEI 112      63.070  23.260  96.860  1.00  0.00           C
HETATM 2482  H4X POPEI 112      62.560  24.160  96.450  1.00  0.00           H
HETATM 2483  H4Y POPEI 112      62.640  22.350  96.400  1.00  0.00           H
HETATM 2484  C35 POPEI 112      64.490  23.320  96.510  1.00  0.00           C
HETATM 2485  H5X POPEI 112      65.060  22.580  97.120  1.00  0.00           H
HETATM 2486  H5Y POPEI 112      64.860  24.310  96.850  1.00  0.00           H
HETATM 2487  C36 POPEI 112      64.670  22.930  95.030  1.00  0.00           C
HETATM 2488  H6X POPEI 112      63.800  23.300  94.460  1.00  0.00           H
HETATM 2489  H6Y POPEI 112      64.640  21.830  94.960  1.00  0.00           H
HETATM 2490  C37 POPEI 112      65.840  23.640  94.340  1.00  0.00           C
HETATM 2491  H7X POPEI 112      66.760  23.310  94.870  1.00  0.00           H
HETATM 2492  H7Y POPEI 112      65.800  24.750  94.430  1.00  0.00           H
HETATM 2493  C38 POPEI 112      65.960  23.080  92.900  1.00  0.00           C
HETATM 2494  H8X POPEI 112      64.990  23.080  92.370  1.00  0.00           H
HETATM 2495  H8Y POPEI 112      66.300  22.020  92.830  1.00  0.00           H
HETATM 2496  C39 POPEI 112      66.950  24.020  92.150  1.00  0.00           C
HETATM 2497  H9X POPEI 112      67.980  23.790  92.500  1.00  0.00           H
HETATM 2498  H9Y POPEI 112      66.640  25.010  92.540  1.00  0.00           H
HETATM 2499 C310 POPEI 112      66.760  23.950  90.570  1.00  0.00           C
HETATM 2500 H10X POPEI 112      65.850  24.510  90.270  1.00  0.00           H
HETATM 2501 H10Y POPEI 112      66.590  22.890  90.290  1.00  0.00           H
HETATM 2502 C311 POPEI 112      67.860  24.610  89.750  1.00  0.00           C
HETATM 2503 H11X POPEI 112      68.850  24.300  90.150  1.00  0.00           H
HETATM 2504 H11Y POPEI 112      67.810  25.710  89.850  1.00  0.00           H
HETATM 2505 C312 POPEI 112      67.830  24.140  88.280  1.00  0.00           C
HETATM 2506 H12X POPEI 112      66.770  24.160  87.940  1.00  0.00           H
HETATM 2507 H12Y POPEI 112      68.270  23.120  88.230  1.00  0.00           H
HETATM 2508 C313 POPEI 112      68.590  25.130  87.370  1.00  0.00           C
HETATM 2509 H13X POPEI 112      69.670  24.900  87.480  1.00  0.00           H
HETATM 2510 H13Y POPEI 112      68.410  26.160  87.740  1.00  0.00           H
HETATM 2511 C314 POPEI 112      68.070  25.000  85.930  1.00  0.00           C
HETATM 2512 H14X POPEI 112      67.010  25.340  85.880  1.00  0.00           H
HETATM 2513 H14Y POPEI 112      68.050  23.940  85.590  1.00  0.00           H
HETATM 2514 C315 POPEI 112      69.010  25.710  84.920  1.00  0.00           C
HETATM 2515 H15X POPEI 112      69.760  24.960  84.590  1.00  0.00           H
HETATM 2516 H15Y POPEI 112      69.590  26.530  85.390  1.00  0.00           H
HETATM 2517 C316 POPEI 112      68.250  26.290  83.740  1.00  0.00           C
HETATM 2518 H16X POPEI 112      68.020  25.430  83.070  1.00  0.00           H
HETATM 2519 H16Y POPEI 112      68.900  27.020  83.210  1.00  0.00           H
HETATM 2520 H16Z POPEI 112      67.340  26.830  84.090  1.00  0.00           H
HETATM 2521  N   POPEJ 113      79.150  38.970 108.690  1.00  0.00           N
HETATM 2522  HN1 POPEJ 113      79.000  39.750 109.350  1.00  0.00           H
HETATM 2523  HN2 POPEJ 113      78.370  38.300 108.800  1.00  0.00           H
HETATM 2524  HN3 POPEJ 113      80.090  38.560 108.890  1.00  0.00           H
HETATM 2525  C12 POPEJ 113      79.070  39.410 107.280  1.00  0.00           C
HETATM 2526 H12A POPEJ 113      79.150  38.480 106.670  1.00  0.00           H
HETATM 2527 H12B POPEJ 113      79.880  40.160 107.170  1.00  0.00           H
HETATM 2528  C11 POPEJ 113      77.620  39.950 107.040  1.00  0.00           C
HETATM 2529 H11A POPEJ 113      76.900  39.130 106.830  1.00  0.00           H
HETATM 2530 H11B POPEJ 113      77.640  40.540 106.100  1.00  0.00           H
HETATM 2531  P   POPEJ 113      76.240  41.870 108.000  1.00  0.00           P
HETATM 2532  O13 POPEJ 113      77.200  42.990 107.630  1.00  0.00           O
HETATM 2533  O14 POPEJ 113      75.350  42.100 109.220  1.00  0.00           O
HETATM 2534  O11 POPEJ 113      75.350  41.710 106.800  1.00  0.00           O
HETATM 2535  O12 POPEJ 113      77.010  40.550 108.180  1.00  0.00           O
HETATM 2536  C1  POPEJ 113      75.120  42.610 105.690  1.00  0.00           C
HETATM 2537  HA  POPEJ 113      74.880  42.040 104.770  1.00  0.00           H
HETATM 2538  HB  POPEJ 113      76.000  43.260 105.500  1.00  0.00           H
HETATM 2539  C2  POPEJ 113      73.810  43.350 105.900  1.00  0.00           C
HETATM 2540  HS  POPEJ 113      73.890  43.740 106.940  1.00  0.00           H
HETATM 2541  O21 POPEJ 113      72.720  42.410 105.720  1.00  0.00           O
HETATM 2542  C21 POPEJ 113      71.700  42.750 106.420  1.00  0.00           C
HETATM 2543  O22 POPEJ 113      71.630  43.510 107.340  1.00  0.00           O
HETATM 2544  C22 POPEJ 113      70.590  41.870 106.040  1.00  0.00           C
HETATM 2545  H2R POPEJ 113      69.700  42.520 106.180  1.00  0.00           H
HETATM 2546  H2S POPEJ 113      70.560  40.990 106.710  1.00  0.00           H
HETATM 2547  C3  POPEJ 113      73.670  44.640 104.970  1.00  0.00           C
HETATM 2548  HX  POPEJ 113      74.550  45.300 105.070  1.00  0.00           H
HETATM 2549  HY  POPEJ 113      72.850  45.310 105.320  1.00  0.00           H
HETATM 2550  O31 POPEJ 113      73.590  44.250 103.600  1.00  0.00           O
HETATM 2551  C31 POPEJ 113      73.070  45.150 102.790  1.00  0.00           C
HETATM 2552  O32 POPEJ 113      72.790  46.280 103.080  1.00  0.00           O
HETATM 2553  C32 POPEJ 113      73.100  44.510 101.390  1.00  0.00           C
HETATM 2554  H2X POPEJ 113      74.020  43.880 101.410  1.00  0.00           H
HETATM 2555  H2Y POPEJ 113      73.210  45.230 100.560  1.00  0.00           H
HETATM 2556  C23 POPEJ 113      70.550  41.460 104.570  1.00  0.00           C
HETATM 2557  H3R POPEJ 113      71.360  40.770 104.270  1.00  0.00           H
HETATM 2558  H3S POPEJ 113      70.500  42.390 103.960  1.00  0.00           H
HETATM 2559  C24 POPEJ 113      69.160  40.890 104.320  1.00  0.00           C
HETATM 2560  H4R POPEJ 113      68.420  41.340 105.010  1.00  0.00           H
HETATM 2561  H4S POPEJ 113      69.070  39.800 104.550  1.00  0.00           H
HETATM 2562  C25 POPEJ 113      68.630  41.110 102.920  1.00  0.00           C
HETATM 2563  H5R POPEJ 113      68.500  42.190 102.730  1.00  0.00           H
HETATM 2564  H5S POPEJ 113      67.570  40.770 103.010  1.00  0.00           H
HETATM 2565  C26 POPEJ 113      69.390  40.440 101.750  1.00  0.00           C
HETATM 2566  H6R POPEJ 113      70.080  39.630 102.050  1.00  0.00           H
HETATM 2567  H6S POPEJ 113      69.890  41.250 101.180  1.00  0.00           H
HETATM 2568  C27 POPEJ 113      68.430  39.870 100.690  1.00  0.00           C
HETATM 2569  H7R POPEJ 113      67.550  40.500 100.450  1.00  0.00           H
HETATM 2570  H7S POPEJ 113      68.030  38.920 101.090  1.00  0.00           H
HETATM 2571  C28 POPEJ 113      69.090  39.380  99.350  1.00  0.00           C
HETATM 2572  H8R POPEJ 113      68.430  38.720  98.770  1.00  0.00           H
HETATM 2573  H8S POPEJ 113      69.980  38.760  99.630  1.00  0.00           H
HETATM 2574  C29 POPEJ 113      69.600  40.620  98.650  1.00  0.00           C
HETATM 2575  H91 POPEJ 113      70.670  40.850  98.730  1.00  0.00           H
HETATM 2576 C210 POPEJ 113      68.920  41.340  97.690  1.00  0.00           C
HETATM 2577 H101 POPEJ 113      69.500  42.200  97.310  1.00  0.00           H
HETATM 2578 C211 POPEJ 113      67.490  41.230  97.240  1.00  0.00           C
HETATM 2579 H11R POPEJ 113      67.070  42.230  97.480  1.00  0.00           H
HETATM 2580 H11S POPEJ 113      66.840  40.560  97.850  1.00  0.00           H
HETATM 2581 C212 POPEJ 113      67.440  40.660  95.820  1.00  0.00           C
HETATM 2582 H12R POPEJ 113      66.410  40.280  95.600  1.00  0.00           H
HETATM 2583 H12S POPEJ 113      68.080  39.750  95.720  1.00  0.00           H
HETATM 2584 C213 POPEJ 113      67.770  41.730  94.750  1.00  0.00           C
HETATM 2585 H13R POPEJ 113      68.550  42.460  95.070  1.00  0.00           H
HETATM 2586 H13S POPEJ 113      66.830  42.270  94.540  1.00  0.00           H
HETATM 2587 C214 POPEJ 113      68.170  41.020  93.430  1.00  0.00           C
HETATM 2588 H14R POPEJ 113      67.520  40.130  93.250  1.00  0.00           H
HETATM 2589 H14S POPEJ 113      69.210  40.650  93.590  1.00  0.00           H
HETATM 2590 C215 POPEJ 113      68.170  41.890  92.240  1.00  0.00           C
HETATM 2591 H15R POPEJ 113      68.750  41.440  91.400  1.00  0.00           H
HETATM 2592 H15S POPEJ 113      68.710  42.860  92.390  1.00  0.00           H
HETATM 2593 C216 POPEJ 113      66.750  42.080  91.630  1.00  0.00           C
HETATM 2594 H16R POPEJ 113      66.040  42.340  92.440  1.00  0.00           H
HETATM 2595 H16S POPEJ 113      66.420  41.080  91.280  1.00  0.00           H
HETATM 2596 C217 POPEJ 113      66.760  43.100  90.570  1.00  0.00           C
HETATM 2597 H17R POPEJ 113      67.300  44.010  90.920  1.00  0.00           H
HETATM 2598 H17S POPEJ 113      65.730  43.460  90.360  1.00  0.00           H
HETATM 2599 C218 POPEJ 113      67.270  42.670  89.190  1.00  0.00           C
HETATM 2600 H18R POPEJ 113      66.980  41.610  89.000  1.00  0.00           H
HETATM 2601 H18S POPEJ 113      68.380  42.710  89.120  1.00  0.00           H
HETATM 2602 H18T POPEJ 113      66.760  43.330  88.460  1.00  0.00           H
HETATM 2603  C33 POPEJ 113      71.840  43.640 101.050  1.00  0.00           C
HETATM 2604  H3X POPEJ 113      71.490  43.260 102.030  1.00  0.00           H
HETATM 2605  H3Y POPEJ 113      72.160  42.780 100.430  1.00  0.00           H
HETATM 2606  C34 POPEJ 113      70.760  44.460 100.400  1.00  0.00           C
HETATM 2607  H4X POPEJ 113      70.750  45.520 100.730  1.00  0.00           H
HETATM 2608  H4Y POPEJ 113      69.770  44.010 100.640  1.00  0.00           H
HETATM 2609  C35 POPEJ 113      70.740  44.510  98.850  1.00  0.00           C
HETATM 2610  H5X POPEJ 113      70.830  43.470  98.490  1.00  0.00           H
HETATM 2611  H5Y POPEJ 113      71.630  45.040  98.460  1.00  0.00           H
HETATM 2612  C36 POPEJ 113      69.530  45.200  98.330  1.00  0.00           C
HETATM 2613  H6X POPEJ 113      69.590  46.240  98.720  1.00  0.00           H
HETATM 2614  H6Y POPEJ 113      68.590  44.690  98.600  1.00  0.00           H
HETATM 2615  C37 POPEJ 113      69.450  45.510  96.880  1.00  0.00           C
HETATM 2616  H7X POPEJ 113      69.350  44.580  96.280  1.00  0.00           H
HETATM 2617  H7Y POPEJ 113      70.300  46.000  96.360  1.00  0.00           H
HETATM 2618  C38 POPEJ 113      68.250  46.350  96.550  1.00  0.00           C
HETATM 2619  H8X POPEJ 113      68.580  47.400  96.370  1.00  0.00           H
HETATM 2620  H8Y POPEJ 113      67.610  46.360  97.460  1.00  0.00           H
HETATM 2621  C39 POPEJ 113      67.480  45.830  95.220  1.00  0.00           C
HETATM 2622  H9X POPEJ 113      66.550  46.410  95.140  1.00  0.00           H
HETATM 2623  H9Y POPEJ 113      67.370  44.720  95.320  1.00  0.00           H
HETATM 2624 C310 POPEJ 113      68.220  46.020  93.900  1.00  0.00           C
HETATM 2625 H10X POPEJ 113      67.440  45.610  93.210  1.00  0.00           H
HETATM 2626 H10Y POPEJ 113      69.220  45.550  93.850  1.00  0.00           H
HETATM 2627 C311 POPEJ 113      68.340  47.500  93.540  1.00  0.00           C
HETATM 2628 H11X POPEJ 113      68.900  48.120  94.270  1.00  0.00           H
HETATM 2629 H11Y POPEJ 113      67.330  47.960  93.530  1.00  0.00           H
HETATM 2630 C312 POPEJ 113      68.920  47.740  92.170  1.00  0.00           C
HETATM 2631 H12X POPEJ 113      69.940  47.330  92.030  1.00  0.00           H
HETATM 2632 H12Y POPEJ 113      68.920  48.850  92.070  1.00  0.00           H
HETATM 2633 C313 POPEJ 113      68.090  47.010  91.060  1.00  0.00           C
HETATM 2634 H13X POPEJ 113      67.000  47.200  91.120  1.00  0.00           H
HETATM 2635 H13Y POPEJ 113      68.230  45.920  91.260  1.00  0.00           H
HETATM 2636 C314 POPEJ 113      68.550  47.380  89.580  1.00  0.00           C
HETATM 2637 H14X POPEJ 113      69.640  47.590  89.530  1.00  0.00           H
HETATM 2638 H14Y POPEJ 113      68.060  48.320  89.250  1.00  0.00           H
HETATM 2639 C315 POPEJ 113      68.130  46.320  88.550  1.00  0.00           C
HETATM 2640 H15X POPEJ 113      68.300  45.260  88.820  1.00  0.00           H
HETATM 2641 H15Y POPEJ 113      68.740  46.510  87.640  1.00  0.00           H
HETATM 2642 C316 POPEJ 113      66.620  46.450  88.130  1.00  0.00           C
HETATM 2643 H16X POPEJ 113      66.450  47.380  87.540  1.00  0.00           H
HETATM 2644 H16Y POPEJ 113      66.050  46.540  89.080  1.00  0.00           H
HETATM 2645 H16Z POPEJ 113      66.300  45.480  87.710  1.00  0.00           H
HETATM 2646  N   POPEK 114      86.530  72.660 107.740  1.00  0.00           N
HETATM 2647  HN1 POPEK 114      86.750  73.160 106.860  1.00  0.00           H
HETATM 2648  HN2 POPEK 114      86.710  73.230 108.590  1.00  0.00           H
HETATM 2649  HN3 POPEK 114      87.190  71.860 107.880  1.00  0.00           H
HETATM 2650  C12 POPEK 114      85.050  72.200 107.790  1.00  0.00           C
HETATM 2651 H12A POPEK 114      84.410  73.110 107.690  1.00  0.00           H
HETATM 2652 H12B POPEK 114      85.030  71.720 108.790  1.00  0.00           H
HETATM 2653  C11 POPEK 114      84.700  71.240 106.680  1.00  0.00           C
HETATM 2654 H11A POPEK 114      85.210  71.430 105.710  1.00  0.00           H
HETATM 2655 H11B POPEK 114      83.600  71.330 106.500  1.00  0.00           H
HETATM 2656  P   POPEK 114      84.310  68.680 106.480  1.00  0.00           P
HETATM 2657  O13 POPEK 114      82.880  68.670 106.900  1.00  0.00           O
HETATM 2658  O14 POPEK 114      85.170  67.510 106.800  1.00  0.00           O
HETATM 2659  O11 POPEK 114      84.360  69.040 104.980  1.00  0.00           O
HETATM 2660  O12 POPEK 114      85.060  69.880 107.100  1.00  0.00           O
HETATM 2661  C1  POPEK 114      85.370  68.890 104.010  1.00  0.00           C
HETATM 2662  HA  POPEK 114      86.210  68.240 104.340  1.00  0.00           H
HETATM 2663  HB  POPEK 114      85.880  69.880 104.010  1.00  0.00           H
HETATM 2664  C2  POPEK 114      84.990  68.500 102.530  1.00  0.00           C
HETATM 2665  HS  POPEK 114      85.890  68.730 101.920  1.00  0.00           H
HETATM 2666  O21 POPEK 114      83.790  69.210 102.110  1.00  0.00           O
HETATM 2667  C21 POPEK 114      83.970  70.500 101.980  1.00  0.00           C
HETATM 2668  O22 POPEK 114      85.040  71.140 101.970  1.00  0.00           O
HETATM 2669  C22 POPEK 114      82.560  71.090 101.860  1.00  0.00           C
HETATM 2670  H2R POPEK 114      82.630  72.200 101.860  1.00  0.00           H
HETATM 2671  H2S POPEK 114      81.880  70.800 102.690  1.00  0.00           H
HETATM 2672  C3  POPEK 114      84.730  66.910 102.390  1.00  0.00           C
HETATM 2673  HX  POPEK 114      83.860  66.600 103.010  1.00  0.00           H
HETATM 2674  HY  POPEK 114      85.630  66.460 102.860  1.00  0.00           H
HETATM 2675  O31 POPEK 114      84.680  66.550 101.000  1.00  0.00           O
HETATM 2676  C31 POPEK 114      83.600  65.980 100.590  1.00  0.00           C
HETATM 2677  O32 POPEK 114      82.710  65.580 101.320  1.00  0.00           O
HETATM 2678  C32 POPEK 114      83.700  65.950  99.120  1.00  0.00           C
HETATM 2679  H2X POPEK 114      84.780  65.930  98.840  1.00  0.00           H
HETATM 2680  H2Y POPEK 114      83.290  66.900  98.710  1.00  0.00           H
HETATM 2681  C23 POPEK 114      81.880  70.810 100.480  1.00  0.00           C
HETATM 2682  H3R POPEK 114      82.270  71.490  99.690  1.00  0.00           H
HETATM 2683  H3S POPEK 114      80.820  71.110 100.630  1.00  0.00           H
HETATM 2684  C24 POPEK 114      81.700  69.370  99.980  1.00  0.00           C
HETATM 2685  H4R POPEK 114      81.430  68.720 100.840  1.00  0.00           H
HETATM 2686  H4S POPEK 114      82.610  69.030  99.440  1.00  0.00           H
HETATM 2687  C25 POPEK 114      80.630  69.280  98.890  1.00  0.00           C
HETATM 2688  H5R POPEK 114      79.830  69.950  99.260  1.00  0.00           H
HETATM 2689  H5S POPEK 114      80.270  68.230  98.900  1.00  0.00           H
HETATM 2690  C26 POPEK 114      81.130  69.700  97.520  1.00  0.00           C
HETATM 2691  H6R POPEK 114      82.080  69.180  97.260  1.00  0.00           H
HETATM 2692  H6S POPEK 114      81.360  70.780  97.530  1.00  0.00           H
HETATM 2693  C27 POPEK 114      80.230  69.400  96.310  1.00  0.00           C
HETATM 2694  H7R POPEK 114      79.200  69.450  96.710  1.00  0.00           H
HETATM 2695  H7S POPEK 114      80.450  68.340  96.050  1.00  0.00           H
HETATM 2696  C28 POPEK 114      80.450  70.320  95.110  1.00  0.00           C
HETATM 2697  H8R POPEK 114      81.440  70.200  94.630  1.00  0.00           H
HETATM 2698  H8S POPEK 114      80.470  71.360  95.500  1.00  0.00           H
HETATM 2699  C29 POPEK 114      79.260  70.310  94.140  1.00  0.00           C
HETATM 2700  H91 POPEK 114      78.340  70.030  94.680  1.00  0.00           H
HETATM 2701 C210 POPEK 114      79.290  70.540  92.860  1.00  0.00           C
HETATM 2702 H101 POPEK 114      78.430  70.380  92.190  1.00  0.00           H
HETATM 2703 C211 POPEK 114      80.550  70.780  92.130  1.00  0.00           C
HETATM 2704 H11R POPEK 114      81.260  70.120  92.670  1.00  0.00           H
HETATM 2705 H11S POPEK 114      80.870  71.830  92.310  1.00  0.00           H
HETATM 2706 C212 POPEK 114      80.650  70.530  90.660  1.00  0.00           C
HETATM 2707 H12R POPEK 114      80.170  71.330  90.060  1.00  0.00           H
HETATM 2708 H12S POPEK 114      80.180  69.550  90.440  1.00  0.00           H
HETATM 2709 C213 POPEK 114      82.150  70.410  90.250  1.00  0.00           C
HETATM 2710 H13R POPEK 114      82.630  69.830  91.070  1.00  0.00           H
HETATM 2711 H13S POPEK 114      82.600  71.420  90.100  1.00  0.00           H
HETATM 2712 C214 POPEK 114      82.410  69.840  88.880  1.00  0.00           C
HETATM 2713 H14R POPEK 114      82.470  70.660  88.130  1.00  0.00           H
HETATM 2714 H14S POPEK 114      81.560  69.290  88.430  1.00  0.00           H
HETATM 2715 C215 POPEK 114      83.660  69.030  88.840  1.00  0.00           C
HETATM 2716 H15R POPEK 114      83.750  68.430  89.770  1.00  0.00           H
HETATM 2717 H15S POPEK 114      84.550  69.680  88.690  1.00  0.00           H
HETATM 2718 C216 POPEK 114      83.720  67.920  87.710  1.00  0.00           C
HETATM 2719 H16R POPEK 114      82.900  67.190  87.910  1.00  0.00           H
HETATM 2720 H16S POPEK 114      84.720  67.450  87.760  1.00  0.00           H
HETATM 2721 C217 POPEK 114      83.740  68.440  86.300  1.00  0.00           C
HETATM 2722 H17R POPEK 114      84.650  69.080  86.300  1.00  0.00           H
HETATM 2723 H17S POPEK 114      82.880  69.080  85.990  1.00  0.00           H
HETATM 2724 C218 POPEK 114      83.660  67.350  85.310  1.00  0.00           C
HETATM 2725 H18R POPEK 114      82.680  66.820  85.420  1.00  0.00           H
HETATM 2726 H18S POPEK 114      84.490  66.610  85.400  1.00  0.00           H
HETATM 2727 H18T POPEK 114      83.720  67.730  84.270  1.00  0.00           H
HETATM 2728  C33 POPEK 114      82.870  64.800  98.440  1.00  0.00           C
HETATM 2729  H3X POPEK 114      81.800  65.110  98.460  1.00  0.00           H
HETATM 2730  H3Y POPEK 114      82.830  63.770  98.850  1.00  0.00           H
HETATM 2731  C34 POPEK 114      83.380  64.690  97.040  1.00  0.00           C
HETATM 2732  H4X POPEK 114      83.330  63.650  96.650  1.00  0.00           H
HETATM 2733  H4Y POPEK 114      84.450  64.990  97.010  1.00  0.00           H
HETATM 2734  C35 POPEK 114      82.490  65.370  95.950  1.00  0.00           C
HETATM 2735  H5X POPEK 114      82.360  66.440  96.210  1.00  0.00           H
HETATM 2736  H5Y POPEK 114      81.510  64.860  95.860  1.00  0.00           H
HETATM 2737  C36 POPEK 114      83.150  65.220  94.580  1.00  0.00           C
HETATM 2738  H6X POPEK 114      83.140  64.130  94.390  1.00  0.00           H
HETATM 2739  H6Y POPEK 114      84.210  65.520  94.760  1.00  0.00           H
HETATM 2740  C37 POPEK 114      82.420  66.030  93.530  1.00  0.00           C
HETATM 2741  H7X POPEK 114      82.280  67.010  94.030  1.00  0.00           H
HETATM 2742  H7Y POPEK 114      81.350  65.740  93.400  1.00  0.00           H
HETATM 2743  C38 POPEK 114      83.170  66.200  92.270  1.00  0.00           C
HETATM 2744  H8X POPEK 114      84.170  66.510  92.630  1.00  0.00           H
HETATM 2745  H8Y POPEK 114      82.730  67.080  91.740  1.00  0.00           H
HETATM 2746  C39 POPEK 114      83.270  64.960  91.380  1.00  0.00           C
HETATM 2747  H9X POPEK 114      82.240  64.710  91.030  1.00  0.00           H
HETATM 2748  H9Y POPEK 114      83.500  63.960  91.810  1.00  0.00           H
HETATM 2749 C310 POPEK 114      84.220  65.180  90.210  1.00  0.00           C
HETATM 2750 H10X POPEK 114      83.750  65.740  89.380  1.00  0.00           H
HETATM 2751 H10Y POPEK 114      84.430  64.140  89.860  1.00  0.00           H
HETATM 2752 C311 POPEK 114      85.570  65.860  90.580  1.00  0.00           C
HETATM 2753 H11X POPEK 114      86.010  65.260  91.400  1.00  0.00           H
HETATM 2754 H11Y POPEK 114      85.360  66.910  90.870  1.00  0.00           H
HETATM 2755 C312 POPEK 114      86.640  65.890  89.480  1.00  0.00           C
HETATM 2756 H12X POPEK 114      86.520  66.690  88.720  1.00  0.00           H
HETATM 2757 H12Y POPEK 114      86.500  64.960  88.870  1.00  0.00           H
HETATM 2758 C313 POPEK 114      88.070  66.070  89.970  1.00  0.00           C
HETATM 2759 H13X POPEK 114      88.790  65.910  89.130  1.00  0.00           H
HETATM 2760 H13Y POPEK 114      88.320  65.180  90.590  1.00  0.00           H
HETATM 2761 C314 POPEK 114      88.380  67.380  90.710  1.00  0.00           C
HETATM 2762 H14X POPEK 114      87.980  67.210  91.740  1.00  0.00           H
HETATM 2763 H14Y POPEK 114      87.870  68.160  90.120  1.00  0.00           H
HETATM 2764 C315 POPEK 114      89.840  67.730  90.830  1.00  0.00           C
HETATM 2765 H15X POPEK 114      90.340  66.970  91.470  1.00  0.00           H
HETATM 2766 H15Y POPEK 114      90.370  67.710  89.860  1.00  0.00           H
HETATM 2767 C316 POPEK 114      90.110  69.110  91.380  1.00  0.00           C
HETATM 2768 H16X POPEK 114      89.360  69.700  90.820  1.00  0.00           H
HETATM 2769 H16Y POPEK 114      91.160  69.360  91.120  1.00  0.00           H
HETATM 2770 H16Z POPEK 114      89.930  69.190  92.470  1.00  0.00           H
HETATM 2771  N   POPEL 115      33.360  38.800 106.120  1.00  0.00           N
HETATM 2772  HN1 POPEL 115      33.360  38.640 107.150  1.00  0.00           H
HETATM 2773  HN2 POPEL 115      34.260  38.560 105.670  1.00  0.00           H
HETATM 2774  HN3 POPEL 115      33.090  39.800 106.050  1.00  0.00           H
HETATM 2775  C12 POPEL 115      32.380  37.890 105.440  1.00  0.00           C
HETATM 2776 H12A POPEL 115      31.430  37.770 106.010  1.00  0.00           H
HETATM 2777 H12B POPEL 115      32.880  36.900 105.550  1.00  0.00           H
HETATM 2778  C11 POPEL 115      32.000  38.230 103.990  1.00  0.00           C
HETATM 2779 H11A POPEL 115      31.320  39.110 104.030  1.00  0.00           H
HETATM 2780 H11B POPEL 115      31.500  37.380 103.470  1.00  0.00           H
HETATM 2781  P   POPEL 115      33.310  39.670 102.230  1.00  0.00           P
HETATM 2782  O13 POPEL 115      34.600  39.570 101.600  1.00  0.00           O
HETATM 2783  O14 POPEL 115      32.860  40.900 102.900  1.00  0.00           O
HETATM 2784  O11 POPEL 115      32.230  39.360 101.120  1.00  0.00           O
HETATM 2785  O12 POPEL 115      33.140  38.480 103.250  1.00  0.00           O
HETATM 2786  C1  POPEL 115      32.090  37.960 100.680  1.00  0.00           C
HETATM 2787  HA  POPEL 115      31.100  37.580 101.010  1.00  0.00           H
HETATM 2788  HB  POPEL 115      32.790  37.230 101.130  1.00  0.00           H
HETATM 2789  C2  POPEL 115      32.380  37.900  99.110  1.00  0.00           C
HETATM 2790  HS  POPEL 115      33.370  38.370  98.930  1.00  0.00           H
HETATM 2791  O21 POPEL 115      31.340  38.670  98.450  1.00  0.00           O
HETATM 2792  C21 POPEL 115      31.480  38.880  97.110  1.00  0.00           C
HETATM 2793  O22 POPEL 115      32.500  38.760  96.510  1.00  0.00           O
HETATM 2794  C22 POPEL 115      30.150  39.190  96.500  1.00  0.00           C
HETATM 2795  H2R POPEL 115      29.880  40.220  96.840  1.00  0.00           H
HETATM 2796  H2S POPEL 115      29.360  38.530  96.920  1.00  0.00           H
HETATM 2797  C3  POPEL 115      32.340  36.390  98.660  1.00  0.00           C
HETATM 2798  HX  POPEL 115      31.420  36.000  99.140  1.00  0.00           H
HETATM 2799  HY  POPEL 115      33.180  35.920  99.230  1.00  0.00           H
HETATM 2800  O31 POPEL 115      32.400  36.100  97.270  1.00  0.00           O
HETATM 2801  C31 POPEL 115      33.630  36.190  96.700  1.00  0.00           C
HETATM 2802  O32 POPEL 115      34.680  36.300  97.330  1.00  0.00           O
HETATM 2803  C32 POPEL 115      33.440  35.960  95.170  1.00  0.00           C
HETATM 2804  H2X POPEL 115      32.870  36.770  94.680  1.00  0.00           H
HETATM 2805  H2Y POPEL 115      32.820  35.040  95.090  1.00  0.00           H
HETATM 2806  C23 POPEL 115      30.180  39.020  94.920  1.00  0.00           C
HETATM 2807  H3R POPEL 115      30.770  38.130  94.610  1.00  0.00           H
HETATM 2808  H3S POPEL 115      30.800  39.820  94.460  1.00  0.00           H
HETATM 2809  C24 POPEL 115      28.820  38.780  94.280  1.00  0.00           C
HETATM 2810  H4R POPEL 115      28.090  39.590  94.520  1.00  0.00           H
HETATM 2811  H4S POPEL 115      28.510  37.860  94.810  1.00  0.00           H
HETATM 2812  C25 POPEL 115      28.900  38.770  92.790  1.00  0.00           C
HETATM 2813  H5R POPEL 115      29.510  39.650  92.470  1.00  0.00           H
HETATM 2814  H5S POPEL 115      27.920  38.980  92.320  1.00  0.00           H
HETATM 2815  C26 POPEL 115      29.460  37.470  92.250  1.00  0.00           C
HETATM 2816  H6R POPEL 115      28.860  36.650  92.700  1.00  0.00           H
HETATM 2817  H6S POPEL 115      30.510  37.360  92.590  1.00  0.00           H
HETATM 2818  C27 POPEL 115      29.490  37.390  90.720  1.00  0.00           C
HETATM 2819  H7R POPEL 115      30.270  38.110  90.410  1.00  0.00           H
HETATM 2820  H7S POPEL 115      28.520  37.830  90.400  1.00  0.00           H
HETATM 2821  C28 POPEL 115      29.760  35.990  89.970  1.00  0.00           C
HETATM 2822  H8R POPEL 115      28.890  35.370  90.270  1.00  0.00           H
HETATM 2823  H8S POPEL 115      30.780  35.670  90.240  1.00  0.00           H
HETATM 2824  C29 POPEL 115      29.530  36.190  88.470  1.00  0.00           C
HETATM 2825  H91 POPEL 115      29.780  37.200  88.090  1.00  0.00           H
HETATM 2826 C210 POPEL 115      29.150  35.210  87.630  1.00  0.00           C
HETATM 2827 H101 POPEL 115      28.890  35.350  86.570  1.00  0.00           H
HETATM 2828 C211 POPEL 115      29.050  33.800  88.020  1.00  0.00           C
HETATM 2829 H11R POPEL 115      28.160  33.330  87.550  1.00  0.00           H
HETATM 2830 H11S POPEL 115      28.970  33.690  89.120  1.00  0.00           H
HETATM 2831 C212 POPEL 115      30.360  33.020  87.670  1.00  0.00           C
HETATM 2832 H12R POPEL 115      30.110  31.950  87.860  1.00  0.00           H
HETATM 2833 H12S POPEL 115      31.270  33.260  88.260  1.00  0.00           H
HETATM 2834 C213 POPEL 115      30.740  33.130  86.140  1.00  0.00           C
HETATM 2835 H13R POPEL 115      30.750  34.140  85.680  1.00  0.00           H
HETATM 2836 H13S POPEL 115      30.040  32.480  85.570  1.00  0.00           H
HETATM 2837 C214 POPEL 115      32.090  32.540  86.040  1.00  0.00           C
HETATM 2838 H14R POPEL 115      31.980  31.440  86.200  1.00  0.00           H
HETATM 2839 H14S POPEL 115      32.760  32.930  86.840  1.00  0.00           H
HETATM 2840 C215 POPEL 115      32.710  32.780  84.690  1.00  0.00           C
HETATM 2841 H15R POPEL 115      32.720  33.860  84.440  1.00  0.00           H
HETATM 2842 H15S POPEL 115      31.980  32.330  83.980  1.00  0.00           H
HETATM 2843 C216 POPEL 115      34.120  32.190  84.640  1.00  0.00           C
HETATM 2844 H16R POPEL 115      34.070  31.080  84.580  1.00  0.00           H
HETATM 2845 H16S POPEL 115      34.600  32.560  85.570  1.00  0.00           H
HETATM 2846 C217 POPEL 115      34.910  32.730  83.480  1.00  0.00           C
HETATM 2847 H17R POPEL 115      34.460  32.470  82.500  1.00  0.00           H
HETATM 2848 H17S POPEL 115      35.890  32.200  83.460  1.00  0.00           H
HETATM 2849 C218 POPEL 115      35.300  34.230  83.640  1.00  0.00           C
HETATM 2850 H18R POPEL 115      35.670  34.390  84.680  1.00  0.00           H
HETATM 2851 H18S POPEL 115      34.380  34.830  83.510  1.00  0.00           H
HETATM 2852 H18T POPEL 115      36.080  34.440  82.870  1.00  0.00           H
HETATM 2853  C33 POPEL 115      34.830  35.580  94.560  1.00  0.00           C
HETATM 2854  H3X POPEL 115      35.290  34.690  95.020  1.00  0.00           H
HETATM 2855  H3Y POPEL 115      35.600  36.320  94.850  1.00  0.00           H
HETATM 2856  C34 POPEL 115      34.690  35.250  93.060  1.00  0.00           C
HETATM 2857  H4X POPEL 115      34.380  36.210  92.610  1.00  0.00           H
HETATM 2858  H4Y POPEL 115      33.860  34.510  92.940  1.00  0.00           H
HETATM 2859  C35 POPEL 115      35.990  34.830  92.340  1.00  0.00           C
HETATM 2860  H5X POPEL 115      36.850  35.300  92.860  1.00  0.00           H
HETATM 2861  H5Y POPEL 115      35.940  35.260  91.320  1.00  0.00           H
HETATM 2862  C36 POPEL 115      36.230  33.410  92.260  1.00  0.00           C
HETATM 2863  H6X POPEL 115      37.090  33.270  91.570  1.00  0.00           H
HETATM 2864  H6Y POPEL 115      35.450  32.900  91.650  1.00  0.00           H
HETATM 2865  C37 POPEL 115      36.360  32.660  93.600  1.00  0.00           C
HETATM 2866  H7X POPEL 115      35.390  32.850  94.110  1.00  0.00           H
HETATM 2867  H7Y POPEL 115      37.120  33.150  94.250  1.00  0.00           H
HETATM 2868  C38 POPEL 115      36.750  31.110  93.510  1.00  0.00           C
HETATM 2869  H8X POPEL 115      35.980  30.650  92.860  1.00  0.00           H
HETATM 2870  H8Y POPEL 115      36.710  30.630  94.510  1.00  0.00           H
HETATM 2871  C39 POPEL 115      38.130  30.840  92.910  1.00  0.00           C
HETATM 2872  H9X POPEL 115      38.900  31.290  93.570  1.00  0.00           H
HETATM 2873  H9Y POPEL 115      38.220  31.240  91.880  1.00  0.00           H
HETATM 2874 C310 POPEL 115      38.340  29.330  92.990  1.00  0.00           C
HETATM 2875 H10X POPEL 115      37.580  28.920  92.290  1.00  0.00           H
HETATM 2876 H10Y POPEL 115      38.080  29.040  94.040  1.00  0.00           H
HETATM 2877 C311 POPEL 115      39.790  28.820  92.660  1.00  0.00           C
HETATM 2878 H11X POPEL 115      39.940  27.800  93.070  1.00  0.00           H
HETATM 2879 H11Y POPEL 115      40.510  29.500  93.170  1.00  0.00           H
HETATM 2880 C312 POPEL 115      40.090  28.790  91.170  1.00  0.00           C
HETATM 2881 H12X POPEL 115      39.830  29.730  90.650  1.00  0.00           H
HETATM 2882 H12Y POPEL 115      39.440  28.000  90.730  1.00  0.00           H
HETATM 2883 C313 POPEL 115      41.590  28.440  90.870  1.00  0.00           C
HETATM 2884 H13X POPEL 115      41.780  27.480  91.390  1.00  0.00           H
HETATM 2885 H13Y POPEL 115      42.090  29.270  91.410  1.00  0.00           H
HETATM 2886 C314 POPEL 115      41.980  28.320  89.420  1.00  0.00           C
HETATM 2887 H14X POPEL 115      41.390  29.040  88.820  1.00  0.00           H
HETATM 2888 H14Y POPEL 115      41.730  27.310  89.040  1.00  0.00           H
HETATM 2889 C315 POPEL 115      43.430  28.580  89.190  1.00  0.00           C
HETATM 2890 H15X POPEL 115      44.050  28.150  90.010  1.00  0.00           H
HETATM 2891 H15Y POPEL 115      43.740  29.650  89.180  1.00  0.00           H
HETATM 2892 C316 POPEL 115      43.910  27.870  87.930  1.00  0.00           C
HETATM 2893 H16X POPEL 115      43.340  28.310  87.090  1.00  0.00           H
HETATM 2894 H16Y POPEL 115      43.800  26.770  87.860  1.00  0.00           H
HETATM 2895 H16Z POPEL 115      44.980  27.970  87.650  1.00  0.00           H
HETATM 2896  N   POPEM 116      38.420  46.380 103.410  1.00  0.00           N
HETATM 2897  HN1 POPEM 116      38.430  45.430 103.840  1.00  0.00           H
HETATM 2898  HN2 POPEM 116      38.700  46.230 102.420  1.00  0.00           H
HETATM 2899  HN3 POPEM 116      39.080  47.050 103.860  1.00  0.00           H
HETATM 2900  C12 POPEM 116      36.980  46.850 103.310  1.00  0.00           C
HETATM 2901 H12A POPEM 116      36.950  47.910 102.980  1.00  0.00           H
HETATM 2902 H12B POPEM 116      36.620  46.810 104.360  1.00  0.00           H
HETATM 2903  C11 POPEM 116      36.190  45.890 102.380  1.00  0.00           C
HETATM 2904 H11A POPEM 116      36.600  45.780 101.350  1.00  0.00           H
HETATM 2905 H11B POPEM 116      35.130  46.210 102.280  1.00  0.00           H
HETATM 2906  P   POPEM 116      35.140  43.590 102.930  1.00  0.00           P
HETATM 2907  O13 POPEM 116      33.920  44.390 103.330  1.00  0.00           O
HETATM 2908  O14 POPEM 116      35.620  42.470 103.720  1.00  0.00           O
HETATM 2909  O11 POPEM 116      34.880  43.160 101.410  1.00  0.00           O
HETATM 2910  O12 POPEM 116      36.300  44.550 102.910  1.00  0.00           O
HETATM 2911  C1  POPEM 116      36.030  42.580 100.730  1.00  0.00           C
HETATM 2912  HA  POPEM 116      36.170  41.520 101.030  1.00  0.00           H
HETATM 2913  HB  POPEM 116      36.970  43.150 100.930  1.00  0.00           H
HETATM 2914  C2  POPEM 116      35.690  42.580  99.200  1.00  0.00           C
HETATM 2915  HS  POPEM 116      36.640  42.330  98.670  1.00  0.00           H
HETATM 2916  O21 POPEM 116      35.200  43.850  98.720  1.00  0.00           O
HETATM 2917  C21 POPEM 116      36.040  44.880  98.730  1.00  0.00           C
HETATM 2918  O22 POPEM 116      37.200  44.900  99.070  1.00  0.00           O
HETATM 2919  C22 POPEM 116      35.270  46.130  98.300  1.00  0.00           C
HETATM 2920  H2R POPEM 116      34.630  46.400  99.170  1.00  0.00           H
HETATM 2921  H2S POPEM 116      34.670  45.680  97.480  1.00  0.00           H
HETATM 2922  C3  POPEM 116      34.820  41.380  98.800  1.00  0.00           C
HETATM 2923  HX  POPEM 116      33.850  41.560  99.310  1.00  0.00           H
HETATM 2924  HY  POPEM 116      35.190  40.470  99.310  1.00  0.00           H
HETATM 2925  O31 POPEM 116      34.650  41.100  97.370  1.00  0.00           O
HETATM 2926  C31 POPEM 116      35.560  40.320  96.840  1.00  0.00           C
HETATM 2927  O32 POPEM 116      36.650  40.110  97.320  1.00  0.00           O
HETATM 2928  C32 POPEM 116      35.150  39.910  95.440  1.00  0.00           C
HETATM 2929  H2X POPEM 116      34.260  40.480  95.110  1.00  0.00           H
HETATM 2930  H2Y POPEM 116      34.790  38.870  95.570  1.00  0.00           H
HETATM 2931  C23 POPEM 116      36.140  47.340  97.840  1.00  0.00           C
HETATM 2932  H3R POPEM 116      36.630  47.800  98.720  1.00  0.00           H
HETATM 2933  H3S POPEM 116      35.440  48.110  97.450  1.00  0.00           H
HETATM 2934  C24 POPEM 116      37.180  47.030  96.760  1.00  0.00           C
HETATM 2935  H4R POPEM 116      37.900  46.230  97.040  1.00  0.00           H
HETATM 2936  H4S POPEM 116      37.770  47.960  96.670  1.00  0.00           H
HETATM 2937  C25 POPEM 116      36.760  46.610  95.320  1.00  0.00           C
HETATM 2938  H5R POPEM 116      36.300  47.500  94.830  1.00  0.00           H
HETATM 2939  H5S POPEM 116      36.070  45.740  95.350  1.00  0.00           H
HETATM 2940  C26 POPEM 116      38.000  46.250  94.570  1.00  0.00           C
HETATM 2941  H6R POPEM 116      38.530  45.450  95.120  1.00  0.00           H
HETATM 2942  H6S POPEM 116      38.590  47.190  94.530  1.00  0.00           H
HETATM 2943  C27 POPEM 116      37.820  45.800  93.150  1.00  0.00           C
HETATM 2944  H7R POPEM 116      37.150  46.540  92.650  1.00  0.00           H
HETATM 2945  H7S POPEM 116      37.280  44.830  93.120  1.00  0.00           H
HETATM 2946  C28 POPEM 116      39.090  45.530  92.260  1.00  0.00           C
HETATM 2947  H8R POPEM 116      39.760  44.810  92.790  1.00  0.00           H
HETATM 2948  H8S POPEM 116      39.680  46.470  92.260  1.00  0.00           H
HETATM 2949  C29 POPEM 116      38.750  45.160  90.810  1.00  0.00           C
HETATM 2950  H91 POPEM 116      38.370  44.130  90.660  1.00  0.00           H
HETATM 2951 C210 POPEM 116      39.270  45.730  89.690  1.00  0.00           C
HETATM 2952 H101 POPEM 116      39.060  45.330  88.690  1.00  0.00           H
HETATM 2953 C211 POPEM 116      40.050  47.050  89.550  1.00  0.00           C
HETATM 2954 H11R POPEM 116      40.260  47.560  90.520  1.00  0.00           H
HETATM 2955 H11S POPEM 116      39.630  47.800  88.840  1.00  0.00           H
HETATM 2956 C212 POPEM 116      41.460  46.750  89.130  1.00  0.00           C
HETATM 2957 H12R POPEM 116      41.420  46.250  88.140  1.00  0.00           H
HETATM 2958 H12S POPEM 116      41.890  46.030  89.850  1.00  0.00           H
HETATM 2959 C213 POPEM 116      42.290  48.000  88.850  1.00  0.00           C
HETATM 2960 H13R POPEM 116      42.980  47.710  88.030  1.00  0.00           H
HETATM 2961 H13S POPEM 116      42.840  48.290  89.770  1.00  0.00           H
HETATM 2962 C214 POPEM 116      41.490  49.210  88.390  1.00  0.00           C
HETATM 2963 H14R POPEM 116      40.770  49.530  89.170  1.00  0.00           H
HETATM 2964 H14S POPEM 116      41.020  48.940  87.420  1.00  0.00           H
HETATM 2965 C215 POPEM 116      42.440  50.330  88.000  1.00  0.00           C
HETATM 2966 H15R POPEM 116      43.080  49.890  87.210  1.00  0.00           H
HETATM 2967 H15S POPEM 116      43.160  50.450  88.840  1.00  0.00           H
HETATM 2968 C216 POPEM 116      41.790  51.690  87.760  1.00  0.00           C
HETATM 2969 H16R POPEM 116      41.340  52.080  88.700  1.00  0.00           H
HETATM 2970 H16S POPEM 116      41.090  51.580  86.910  1.00  0.00           H
HETATM 2971 C217 POPEM 116      42.880  52.690  87.370  1.00  0.00           C
HETATM 2972 H17R POPEM 116      43.540  52.390  86.540  1.00  0.00           H
HETATM 2973 H17S POPEM 116      43.580  52.650  88.240  1.00  0.00           H
HETATM 2974 C218 POPEM 116      42.460  54.060  86.930  1.00  0.00           C
HETATM 2975 H18R POPEM 116      41.680  54.580  87.520  1.00  0.00           H
HETATM 2976 H18S POPEM 116      42.000  54.000  85.920  1.00  0.00           H
HETATM 2977 H18T POPEM 116      43.330  54.760  86.910  1.00  0.00           H
HETATM 2978  C33 POPEM 116      36.370  39.980  94.460  1.00  0.00           C
HETATM 2979  H3X POPEM 116      37.220  39.350  94.800  1.00  0.00           H
HETATM 2980  H3Y POPEM 116      36.760  40.990  94.250  1.00  0.00           H
HETATM 2981  C34 POPEM 116      36.130  39.370  93.040  1.00  0.00           C
HETATM 2982  H4X POPEM 116      35.290  39.850  92.510  1.00  0.00           H
HETATM 2983  H4Y POPEM 116      35.960  38.280  93.180  1.00  0.00           H
HETATM 2984  C35 POPEM 116      37.370  39.580  92.140  1.00  0.00           C
HETATM 2985  H5X POPEM 116      38.300  39.600  92.750  1.00  0.00           H
HETATM 2986  H5Y POPEM 116      37.390  40.590  91.680  1.00  0.00           H
HETATM 2987  C36 POPEM 116      37.430  38.500  91.070  1.00  0.00           C
HETATM 2988  H6X POPEM 116      36.440  38.270  90.610  1.00  0.00           H
HETATM 2989  H6Y POPEM 116      37.800  37.550  91.530  1.00  0.00           H
HETATM 2990  C37 POPEM 116      38.590  38.710  90.020  1.00  0.00           C
HETATM 2991  H7X POPEM 116      39.540  38.510  90.540  1.00  0.00           H
HETATM 2992  H7Y POPEM 116      38.520  39.740  89.590  1.00  0.00           H
HETATM 2993  C38 POPEM 116      38.510  37.580  88.910  1.00  0.00           C
HETATM 2994  H8X POPEM 116      37.500  37.530  88.450  1.00  0.00           H
HETATM 2995  H8Y POPEM 116      38.560  36.660  89.520  1.00  0.00           H
HETATM 2996  C39 POPEM 116      39.620  37.510  87.870  1.00  0.00           C
HETATM 2997  H9X POPEM 116      40.520  37.130  88.410  1.00  0.00           H
HETATM 2998  H9Y POPEM 116      40.050  38.490  87.560  1.00  0.00           H
HETATM 2999 C310 POPEM 116      39.370  36.490  86.720  1.00  0.00           C
HETATM 3000 H10X POPEM 116      38.480  36.870  86.190  1.00  0.00           H
HETATM 3001 H10Y POPEM 116      39.100  35.490  87.100  1.00  0.00           H
HETATM 3002 C311 POPEM 116      40.570  36.480  85.650  1.00  0.00           C
HETATM 3003 H11X POPEM 116      41.520  36.070  86.040  1.00  0.00           H
HETATM 3004 H11Y POPEM 116      40.770  37.560  85.540  1.00  0.00           H
HETATM 3005 C312 POPEM 116      40.170  35.830  84.290  1.00  0.00           C
HETATM 3006 H12X POPEM 116      40.900  36.210  83.540  1.00  0.00           H
HETATM 3007 H12Y POPEM 116      39.210  36.240  83.920  1.00  0.00           H
HETATM 3008 C313 POPEM 116      40.260  34.240  84.250  1.00  0.00           C
HETATM 3009 H13X POPEM 116      39.430  33.820  84.850  1.00  0.00           H
HETATM 3010 H13Y POPEM 116      41.240  33.920  84.680  1.00  0.00           H
HETATM 3011 C314 POPEM 116      40.180  33.670  82.820  1.00  0.00           C
HETATM 3012 H14X POPEM 116      40.240  32.570  82.700  1.00  0.00           H
HETATM 3013 H14Y POPEM 116      40.950  34.100  82.150  1.00  0.00           H
HETATM 3014 C315 POPEM 116      38.950  34.000  82.010  1.00  0.00           C
HETATM 3015 H15X POPEM 116      39.060  35.100  81.890  1.00  0.00           H
HETATM 3016 H15Y POPEM 116      38.070  33.760  82.650  1.00  0.00           H
HETATM 3017 C316 POPEM 116      38.890  33.390  80.600  1.00  0.00           C
HETATM 3018 H16X POPEM 116      39.890  33.460  80.130  1.00  0.00           H
HETATM 3019 H16Y POPEM 116      38.260  33.940  79.860  1.00  0.00           H
HETATM 3020 H16Z POPEM 116      38.600  32.320  80.650  1.00  0.00           H
HETATM 3021  N   POPEN 117      43.370  44.810 104.010  1.00  0.00           N
HETATM 3022  HN1 POPEN 117      43.070  45.800 103.910  1.00  0.00           H
HETATM 3023  HN2 POPEN 117      42.480  44.290 104.160  1.00  0.00           H
HETATM 3024  HN3 POPEN 117      43.970  44.940 104.850  1.00  0.00           H
HETATM 3025  C12 POPEN 117      43.970  44.150 102.870  1.00  0.00           C
HETATM 3026 H12A POPEN 117      43.650  44.770 102.000  1.00  0.00           H
HETATM 3027 H12B POPEN 117      43.800  43.060 102.960  1.00  0.00           H
HETATM 3028  C11 POPEN 117      45.470  44.320 102.950  1.00  0.00           C
HETATM 3029 H11A POPEN 117      45.900  45.340 102.840  1.00  0.00           H
HETATM 3030 H11B POPEN 117      45.970  43.750 102.140  1.00  0.00           H
HETATM 3031  P   POPEN 117      46.640  42.430 104.340  1.00  0.00           P
HETATM 3032  O13 POPEN 117      45.750  41.380 103.710  1.00  0.00           O
HETATM 3033  O14 POPEN 117      47.100  42.220 105.680  1.00  0.00           O
HETATM 3034  O11 POPEN 117      47.850  42.690 103.390  1.00  0.00           O
HETATM 3035  O12 POPEN 117      45.950  43.770 104.270  1.00  0.00           O
HETATM 3036  C1  POPEN 117      48.870  41.630 103.330  1.00  0.00           C
HETATM 3037  HA  POPEN 117      48.440  40.740 102.820  1.00  0.00           H
HETATM 3038  HB  POPEN 117      49.250  41.350 104.330  1.00  0.00           H
HETATM 3039  C2  POPEN 117      50.070  41.940 102.480  1.00  0.00           C
HETATM 3040  HS  POPEN 117      50.680  42.750 102.940  1.00  0.00           H
HETATM 3041  O21 POPEN 117      49.640  42.140 101.080  1.00  0.00           O
HETATM 3042  C21 POPEN 117      50.310  43.130 100.390  1.00  0.00           C
HETATM 3043  O22 POPEN 117      51.080  43.900 100.870  1.00  0.00           O
HETATM 3044  C22 POPEN 117      49.810  42.980  98.920  1.00  0.00           C
HETATM 3045  H2R POPEN 117      48.720  43.040  99.080  1.00  0.00           H
HETATM 3046  H2S POPEN 117      50.050  41.930  98.650  1.00  0.00           H
HETATM 3047  C3  POPEN 117      51.010  40.690 102.450  1.00  0.00           C
HETATM 3048  HX  POPEN 117      50.350  39.890 102.030  1.00  0.00           H
HETATM 3049  HY  POPEN 117      51.140  40.510 103.540  1.00  0.00           H
HETATM 3050  O31 POPEN 117      52.160  40.940 101.650  1.00  0.00           O
HETATM 3051  C31 POPEN 117      53.040  40.010 101.580  1.00  0.00           C
HETATM 3052  O32 POPEN 117      52.970  38.910 102.150  1.00  0.00           O
HETATM 3053  C32 POPEN 117      54.180  40.430 100.600  1.00  0.00           C
HETATM 3054  H2X POPEN 117      55.160  40.160 101.030  1.00  0.00           H
HETATM 3055  H2Y POPEN 117      54.090  41.520 100.440  1.00  0.00           H
HETATM 3056  C23 POPEN 117      50.560  43.900  98.040  1.00  0.00           C
HETATM 3057  H3R POPEN 117      51.650  43.770  98.170  1.00  0.00           H
HETATM 3058  H3S POPEN 117      50.230  44.950  98.190  1.00  0.00           H
HETATM 3059  C24 POPEN 117      50.260  43.530  96.560  1.00  0.00           C
HETATM 3060  H4R POPEN 117      50.760  44.390  96.050  1.00  0.00           H
HETATM 3061  H4S POPEN 117      49.170  43.590  96.380  1.00  0.00           H
HETATM 3062  C25 POPEN 117      50.990  42.230  96.100  1.00  0.00           C
HETATM 3063  H5R POPEN 117      50.760  41.430  96.830  1.00  0.00           H
HETATM 3064  H5S POPEN 117      52.090  42.370  96.130  1.00  0.00           H
HETATM 3065  C26 POPEN 117      50.530  41.740  94.720  1.00  0.00           C
HETATM 3066  H6R POPEN 117      50.750  42.610  94.080  1.00  0.00           H
HETATM 3067  H6S POPEN 117      49.420  41.630  94.710  1.00  0.00           H
HETATM 3068  C27 POPEN 117      51.210  40.460  94.080  1.00  0.00           C
HETATM 3069  H7R POPEN 117      51.140  39.590  94.770  1.00  0.00           H
HETATM 3070  H7S POPEN 117      52.300  40.650  94.010  1.00  0.00           H
HETATM 3071  C28 POPEN 117      50.700  40.060  92.680  1.00  0.00           C
HETATM 3072  H8R POPEN 117      49.760  39.490  92.860  1.00  0.00           H
HETATM 3073  H8S POPEN 117      51.370  39.250  92.320  1.00  0.00           H
HETATM 3074  C29 POPEN 117      50.670  41.310  91.840  1.00  0.00           C
HETATM 3075  H91 POPEN 117      51.580  41.920  91.890  1.00  0.00           H
HETATM 3076 C210 POPEN 117      49.800  41.600  90.860  1.00  0.00           C
HETATM 3077 H101 POPEN 117      49.920  42.540  90.320  1.00  0.00           H
HETATM 3078 C211 POPEN 117      48.590  40.800  90.450  1.00  0.00           C
HETATM 3079 H11R POPEN 117      48.580  39.690  90.580  1.00  0.00           H
HETATM 3080 H11S POPEN 117      48.450  40.930  89.350  1.00  0.00           H
HETATM 3081 C212 POPEN 117      47.220  41.300  91.100  1.00  0.00           C
HETATM 3082 H12R POPEN 117      46.440  40.520  90.950  1.00  0.00           H
HETATM 3083 H12S POPEN 117      46.830  42.280  90.770  1.00  0.00           H
HETATM 3084 C213 POPEN 117      47.250  41.430  92.630  1.00  0.00           C
HETATM 3085 H13R POPEN 117      47.780  42.310  93.050  1.00  0.00           H
HETATM 3086 H13S POPEN 117      47.840  40.540  92.960  1.00  0.00           H
HETATM 3087 C214 POPEN 117      45.900  41.510  93.400  1.00  0.00           C
HETATM 3088 H14R POPEN 117      45.210  40.760  92.960  1.00  0.00           H
HETATM 3089 H14S POPEN 117      45.450  42.500  93.190  1.00  0.00           H
HETATM 3090 C215 POPEN 117      46.070  41.200  94.870  1.00  0.00           C
HETATM 3091 H15R POPEN 117      46.950  40.530  94.990  1.00  0.00           H
HETATM 3092 H15S POPEN 117      45.140  40.700  95.210  1.00  0.00           H
HETATM 3093 C216 POPEN 117      46.260  42.380  95.850  1.00  0.00           C
HETATM 3094 H16R POPEN 117      45.450  43.110  95.630  1.00  0.00           H
HETATM 3095 H16S POPEN 117      47.170  43.000  95.700  1.00  0.00           H
HETATM 3096 C217 POPEN 117      46.180  41.910  97.280  1.00  0.00           C
HETATM 3097 H17R POPEN 117      47.160  41.420  97.460  1.00  0.00           H
HETATM 3098 H17S POPEN 117      45.350  41.170  97.290  1.00  0.00           H
HETATM 3099 C218 POPEN 117      45.700  42.900  98.370  1.00  0.00           C
HETATM 3100 H18R POPEN 117      44.740  43.420  98.200  1.00  0.00           H
HETATM 3101 H18S POPEN 117      46.540  43.610  98.550  1.00  0.00           H
HETATM 3102 H18T POPEN 117      45.560  42.330  99.310  1.00  0.00           H
HETATM 3103  C33 POPEN 117      53.970  39.720  99.190  1.00  0.00           C
HETATM 3104  H3X POPEN 117      54.650  40.240  98.490  1.00  0.00           H
HETATM 3105  H3Y POPEN 117      52.920  39.860  98.850  1.00  0.00           H
HETATM 3106  C34 POPEN 117      54.360  38.230  99.010  1.00  0.00           C
HETATM 3107  H4X POPEN 117      53.600  37.660  99.590  1.00  0.00           H
HETATM 3108  H4Y POPEN 117      55.420  38.050  99.280  1.00  0.00           H
HETATM 3109  C35 POPEN 117      54.170  37.630  97.680  1.00  0.00           C
HETATM 3110  H5X POPEN 117      54.460  36.580  97.860  1.00  0.00           H
HETATM 3111  H5Y POPEN 117      54.810  38.020  96.850  1.00  0.00           H
HETATM 3112  C36 POPEN 117      52.700  37.550  97.110  1.00  0.00           C
HETATM 3113  H6X POPEN 117      52.560  38.620  96.860  1.00  0.00           H
HETATM 3114  H6Y POPEN 117      52.020  37.360  97.970  1.00  0.00           H
HETATM 3115  C37 POPEN 117      52.360  36.680  95.900  1.00  0.00           C
HETATM 3116  H7X POPEN 117      51.280  36.650  95.680  1.00  0.00           H
HETATM 3117  H7Y POPEN 117      52.590  35.610  96.100  1.00  0.00           H
HETATM 3118  C38 POPEN 117      53.180  37.230  94.640  1.00  0.00           C
HETATM 3119  H8X POPEN 117      54.250  37.030  94.830  1.00  0.00           H
HETATM 3120  H8Y POPEN 117      53.190  38.340  94.670  1.00  0.00           H
HETATM 3121  C39 POPEN 117      52.660  36.650  93.380  1.00  0.00           C
HETATM 3122  H9X POPEN 117      51.550  36.700  93.320  1.00  0.00           H
HETATM 3123  H9Y POPEN 117      52.890  35.570  93.270  1.00  0.00           H
HETATM 3124 C310 POPEN 117      53.310  37.170  92.100  1.00  0.00           C
HETATM 3125 H10X POPEN 117      54.390  37.380  92.250  1.00  0.00           H
HETATM 3126 H10Y POPEN 117      52.930  38.200  91.890  1.00  0.00           H
HETATM 3127 C311 POPEN 117      53.230  36.280  90.900  1.00  0.00           C
HETATM 3128 H11X POPEN 117      53.590  35.250  91.130  1.00  0.00           H
HETATM 3129 H11Y POPEN 117      53.830  36.700  90.060  1.00  0.00           H
HETATM 3130 C312 POPEN 117      51.830  36.270  90.380  1.00  0.00           C
HETATM 3131 H12X POPEN 117      51.610  37.340  90.200  1.00  0.00           H
HETATM 3132 H12Y POPEN 117      51.020  35.960  91.080  1.00  0.00           H
HETATM 3133 C313 POPEN 117      51.710  35.550  89.080  1.00  0.00           C
HETATM 3134 H13X POPEN 117      52.190  34.560  89.180  1.00  0.00           H
HETATM 3135 H13Y POPEN 117      52.340  36.060  88.320  1.00  0.00           H
HETATM 3136 C314 POPEN 117      50.210  35.400  88.650  1.00  0.00           C
HETATM 3137 H14X POPEN 117      49.900  36.420  88.340  1.00  0.00           H
HETATM 3138 H14Y POPEN 117      49.710  35.000  89.550  1.00  0.00           H
HETATM 3139 C315 POPEN 117      50.040  34.350  87.550  1.00  0.00           C
HETATM 3140 H15X POPEN 117      48.960  34.120  87.410  1.00  0.00           H
HETATM 3141 H15Y POPEN 117      50.460  33.430  88.010  1.00  0.00           H
HETATM 3142 C316 POPEN 117      50.750  34.690  86.150  1.00  0.00           C
HETATM 3143 H16X POPEN 117      50.420  34.000  85.350  1.00  0.00           H
HETATM 3144 H16Y POPEN 117      51.850  34.590  86.210  1.00  0.00           H
HETATM 3145 H16Z POPEN 117      50.470  35.720  85.820  1.00  0.00           H
HETATM 3146  N   POPEO 118      79.410  62.380 102.600  1.00  0.00           N
HETATM 3147  HN1 POPEO 118      78.920  63.140 103.110  1.00  0.00           H
HETATM 3148  HN2 POPEO 118      80.030  61.890 103.280  1.00  0.00           H
HETATM 3149  HN3 POPEO 118      80.040  62.720 101.840  1.00  0.00           H
HETATM 3150  C12 POPEO 118      78.480  61.430 101.890  1.00  0.00           C
HETATM 3151 H12A POPEO 118      78.950  61.110 100.940  1.00  0.00           H
HETATM 3152 H12B POPEO 118      77.710  62.170 101.570  1.00  0.00           H
HETATM 3153  C11 POPEO 118      77.970  60.260 102.790  1.00  0.00           C
HETATM 3154 H11A POPEO 118      77.020  59.880 102.360  1.00  0.00           H
HETATM 3155 H11B POPEO 118      77.710  60.850 103.690  1.00  0.00           H
HETATM 3156  P   POPEO 118      79.860  59.290 104.360  1.00  0.00           P
HETATM 3157  O13 POPEO 118      79.130  58.580 105.430  1.00  0.00           O
HETATM 3158  O14 POPEO 118      80.320  60.620 104.610  1.00  0.00           O
HETATM 3159  O11 POPEO 118      80.970  58.330 103.860  1.00  0.00           O
HETATM 3160  O12 POPEO 118      78.940  59.260 103.090  1.00  0.00           O
HETATM 3161  C1  POPEO 118      82.010  58.900 103.060  1.00  0.00           C
HETATM 3162  HA  POPEO 118      82.870  58.190 103.080  1.00  0.00           H
HETATM 3163  HB  POPEO 118      82.440  59.840 103.480  1.00  0.00           H
HETATM 3164  C2  POPEO 118      81.660  58.970 101.550  1.00  0.00           C
HETATM 3165  HS  POPEO 118      80.780  59.630 101.390  1.00  0.00           H
HETATM 3166  O21 POPEO 118      81.310  57.620 101.230  1.00  0.00           O
HETATM 3167  C21 POPEO 118      80.400  57.460 100.180  1.00  0.00           C
HETATM 3168  O22 POPEO 118      79.820  58.440  99.710  1.00  0.00           O
HETATM 3169  C22 POPEO 118      80.240  56.020  99.750  1.00  0.00           C
HETATM 3170  H2R POPEO 118      79.960  55.490 100.690  1.00  0.00           H
HETATM 3171  H2S POPEO 118      81.260  55.670  99.470  1.00  0.00           H
HETATM 3172  C3  POPEO 118      82.910  59.450 100.730  1.00  0.00           C
HETATM 3173  HX  POPEO 118      83.710  58.720 100.980  1.00  0.00           H
HETATM 3174  HY  POPEO 118      83.250  60.430 101.120  1.00  0.00           H
HETATM 3175  O31 POPEO 118      82.630  59.240  99.320  1.00  0.00           O
HETATM 3176  C31 POPEO 118      82.100  60.330  98.760  1.00  0.00           C
HETATM 3177  O32 POPEO 118      81.760  61.330  99.360  1.00  0.00           O
HETATM 3178  C32 POPEO 118      82.060  60.040  97.170  1.00  0.00           C
HETATM 3179  H2X POPEO 118      81.780  58.980  96.970  1.00  0.00           H
HETATM 3180  H2Y POPEO 118      83.110  60.150  96.820  1.00  0.00           H
HETATM 3181  C23 POPEO 118      79.460  55.890  98.490  1.00  0.00           C
HETATM 3182  H3R POPEO 118      78.370  55.980  98.680  1.00  0.00           H
HETATM 3183  H3S POPEO 118      79.540  54.860  98.090  1.00  0.00           H
HETATM 3184  C24 POPEO 118      79.780  56.690  97.170  1.00  0.00           C
HETATM 3185  H4R POPEO 118      80.870  56.720  96.950  1.00  0.00           H
HETATM 3186  H4S POPEO 118      79.460  57.750  97.310  1.00  0.00           H
HETATM 3187  C25 POPEO 118      79.120  56.190  95.890  1.00  0.00           C
HETATM 3188  H5R POPEO 118      78.020  56.150  96.000  1.00  0.00           H
HETATM 3189  H5S POPEO 118      79.430  55.150  95.640  1.00  0.00           H
HETATM 3190  C26 POPEO 118      79.380  57.220  94.780  1.00  0.00           C
HETATM 3191  H6R POPEO 118      80.010  56.690  94.040  1.00  0.00           H
HETATM 3192  H6S POPEO 118      79.890  58.160  95.100  1.00  0.00           H
HETATM 3193  C27 POPEO 118      78.140  57.610  93.940  1.00  0.00           C
HETATM 3194  H7R POPEO 118      77.540  58.230  94.630  1.00  0.00           H
HETATM 3195  H7S POPEO 118      77.570  56.700  93.680  1.00  0.00           H
HETATM 3196  C28 POPEO 118      78.550  58.380  92.640  1.00  0.00           C
HETATM 3197  H8R POPEO 118      79.370  57.780  92.210  1.00  0.00           H
HETATM 3198  H8S POPEO 118      78.930  59.350  93.010  1.00  0.00           H
HETATM 3199  C29 POPEO 118      77.410  58.660  91.790  1.00  0.00           C
HETATM 3200  H91 POPEO 118      76.470  59.060  92.200  1.00  0.00           H
HETATM 3201 C210 POPEO 118      77.300  58.270  90.510  1.00  0.00           C
HETATM 3202 H101 POPEO 118      76.460  58.660  89.920  1.00  0.00           H
HETATM 3203 C211 POPEO 118      78.360  57.540  89.770  1.00  0.00           C
HETATM 3204 H11R POPEO 118      78.750  56.660  90.330  1.00  0.00           H
HETATM 3205 H11S POPEO 118      79.250  58.150  89.530  1.00  0.00           H
HETATM 3206 C212 POPEO 118      77.750  56.970  88.470  1.00  0.00           C
HETATM 3207 H12R POPEO 118      78.030  57.680  87.670  1.00  0.00           H
HETATM 3208 H12S POPEO 118      76.650  56.890  88.310  1.00  0.00           H
HETATM 3209 C213 POPEO 118      78.360  55.590  88.170  1.00  0.00           C
HETATM 3210 H13R POPEO 118      77.970  54.860  88.920  1.00  0.00           H
HETATM 3211 H13S POPEO 118      79.460  55.600  88.260  1.00  0.00           H
HETATM 3212 C214 POPEO 118      78.020  55.050  86.730  1.00  0.00           C
HETATM 3213 H14R POPEO 118      76.940  55.110  86.500  1.00  0.00           H
HETATM 3214 H14S POPEO 118      78.400  54.000  86.710  1.00  0.00           H
HETATM 3215 C215 POPEO 118      78.810  55.870  85.670  1.00  0.00           C
HETATM 3216 H15R POPEO 118      79.850  55.970  86.030  1.00  0.00           H
HETATM 3217 H15S POPEO 118      78.430  56.920  85.630  1.00  0.00           H
HETATM 3218 C216 POPEO 118      78.840  55.110  84.350  1.00  0.00           C
HETATM 3219 H16R POPEO 118      77.810  54.950  83.950  1.00  0.00           H
HETATM 3220 H16S POPEO 118      79.220  54.130  84.710  1.00  0.00           H
HETATM 3221 C217 POPEO 118      79.830  55.630  83.290  1.00  0.00           C
HETATM 3222 H17R POPEO 118      80.880  55.330  83.500  1.00  0.00           H
HETATM 3223 H17S POPEO 118      79.930  56.740  83.250  1.00  0.00           H
HETATM 3224 C218 POPEO 118      79.430  55.250  81.850  1.00  0.00           C
HETATM 3225 H18R POPEO 118      78.330  55.410  81.780  1.00  0.00           H
HETATM 3226 H18S POPEO 118      79.760  54.220  81.590  1.00  0.00           H
HETATM 3227 H18T POPEO 118      79.880  55.880  81.060  1.00  0.00           H
HETATM 3228  C33 POPEO 118      81.270  61.050  96.350  1.00  0.00           C
HETATM 3229  H3X POPEO 118      81.530  62.060  96.730  1.00  0.00           H
HETATM 3230  H3Y POPEO 118      80.210  60.770  96.540  1.00  0.00           H
HETATM 3231  C34 POPEO 118      81.460  60.790  94.800  1.00  0.00           C
HETATM 3232  H4X POPEO 118      81.270  59.720  94.570  1.00  0.00           H
HETATM 3233  H4Y POPEO 118      82.560  60.900  94.650  1.00  0.00           H
HETATM 3234  C35 POPEO 118      80.790  61.780  93.860  1.00  0.00           C
HETATM 3235  H5X POPEO 118      81.150  62.820  94.070  1.00  0.00           H
HETATM 3236  H5Y POPEO 118      79.710  61.880  94.100  1.00  0.00           H
HETATM 3237  C36 POPEO 118      81.020  61.550  92.360  1.00  0.00           C
HETATM 3238  H6X POPEO 118      80.600  60.530  92.190  1.00  0.00           H
HETATM 3239  H6Y POPEO 118      82.110  61.460  92.200  1.00  0.00           H
HETATM 3240  C37 POPEO 118      80.350  62.530  91.470  1.00  0.00           C
HETATM 3241  H7X POPEO 118      80.680  63.570  91.710  1.00  0.00           H
HETATM 3242  H7Y POPEO 118      79.250  62.520  91.600  1.00  0.00           H
HETATM 3243  C38 POPEO 118      80.690  62.120  90.040  1.00  0.00           C
HETATM 3244  H8X POPEO 118      80.410  61.050  89.950  1.00  0.00           H
HETATM 3245  H8Y POPEO 118      81.800  62.190  90.080  1.00  0.00           H
HETATM 3246  C39 POPEO 118      80.090  63.090  89.030  1.00  0.00           C
HETATM 3247  H9X POPEO 118      80.220  64.130  89.400  1.00  0.00           H
HETATM 3248  H9Y POPEO 118      79.000  62.880  88.940  1.00  0.00           H
HETATM 3249 C310 POPEO 118      80.820  63.040  87.630  1.00  0.00           C
HETATM 3250 H10X POPEO 118      80.210  63.740  87.020  1.00  0.00           H
HETATM 3251 H10Y POPEO 118      80.840  62.020  87.180  1.00  0.00           H
HETATM 3252 C311 POPEO 118      82.300  63.560  87.560  1.00  0.00           C
HETATM 3253 H11X POPEO 118      82.950  62.940  88.210  1.00  0.00           H
HETATM 3254 H11Y POPEO 118      82.290  64.640  87.850  1.00  0.00           H
HETATM 3255 C312 POPEO 118      82.750  63.450  86.070  1.00  0.00           C
HETATM 3256 H12X POPEO 118      82.120  64.140  85.470  1.00  0.00           H
HETATM 3257 H12Y POPEO 118      82.670  62.400  85.710  1.00  0.00           H
HETATM 3258 C313 POPEO 118      84.200  63.860  85.950  1.00  0.00           C
HETATM 3259 H13X POPEO 118      84.840  63.070  86.400  1.00  0.00           H
HETATM 3260 H13Y POPEO 118      84.360  64.760  86.590  1.00  0.00           H
HETATM 3261 C314 POPEO 118      84.680  64.100  84.480  1.00  0.00           C
HETATM 3262 H14X POPEO 118      85.700  64.550  84.510  1.00  0.00           H
HETATM 3263 H14Y POPEO 118      84.050  64.860  83.960  1.00  0.00           H
HETATM 3264 C315 POPEO 118      84.580  62.880  83.650  1.00  0.00           C
HETATM 3265 H15X POPEO 118      83.650  62.320  83.890  1.00  0.00           H
HETATM 3266 H15Y POPEO 118      85.380  62.240  84.080  1.00  0.00           H
HETATM 3267 C316 POPEO 118      84.730  63.030  82.140  1.00  0.00           C
HETATM 3268 H16X POPEO 118      84.660  62.050  81.610  1.00  0.00           H
HETATM 3269 H16Y POPEO 118      85.720  63.440  81.820  1.00  0.00           H
HETATM 3270 H16Z POPEO 118      83.910  63.620  81.690  1.00  0.00           H
HETATM 3271  N   POPEP 119      74.380  94.250 106.560  1.00  0.00           N
HETATM 3272  HN1 POPEP 119      73.710  93.720 107.150  1.00  0.00           H
HETATM 3273  HN2 POPEP 119      75.300  93.820 106.810  1.00  0.00           H
HETATM 3274  HN3 POPEP 119      74.320  95.260 106.800  1.00  0.00           H
HETATM 3275  C12 POPEP 119      74.070  93.910 105.080  1.00  0.00           C
HETATM 3276 H12A POPEP 119      73.100  94.420 104.860  1.00  0.00           H
HETATM 3277 H12B POPEP 119      73.980  92.800 105.000  1.00  0.00           H
HETATM 3278  C11 POPEP 119      75.160  94.400 104.100  1.00  0.00           C
HETATM 3279 H11A POPEP 119      75.250  95.510 104.100  1.00  0.00           H
HETATM 3280 H11B POPEP 119      74.800  94.050 103.110  1.00  0.00           H
HETATM 3281  P   POPEP 119      77.790  94.210 103.600  1.00  0.00           P
HETATM 3282  O13 POPEP 119      78.800  93.210 103.940  1.00  0.00           O
HETATM 3283  O14 POPEP 119      78.120  95.560 104.020  1.00  0.00           O
HETATM 3284  O11 POPEP 119      77.490  94.290 102.070  1.00  0.00           O
HETATM 3285  O12 POPEP 119      76.420  93.770 104.360  1.00  0.00           O
HETATM 3286  C1  POPEP 119      77.590  93.160 101.210  1.00  0.00           C
HETATM 3287  HA  POPEP 119      76.710  92.480 101.280  1.00  0.00           H
HETATM 3288  HB  POPEP 119      78.490  92.560 101.450  1.00  0.00           H
HETATM 3289  C2  POPEP 119      77.670  93.520  99.680  1.00  0.00           C
HETATM 3290  HS  POPEP 119      78.630  94.060  99.530  1.00  0.00           H
HETATM 3291  O21 POPEP 119      76.560  94.390  99.300  1.00  0.00           O
HETATM 3292  C21 POPEP 119      76.740  95.020  98.210  1.00  0.00           C
HETATM 3293  O22 POPEP 119      77.780  95.250  97.670  1.00  0.00           O
HETATM 3294  C22 POPEP 119      75.450  95.570  97.680  1.00  0.00           C
HETATM 3295  H2R POPEP 119      75.640  96.460  97.040  1.00  0.00           H
HETATM 3296  H2S POPEP 119      75.030  96.000  98.620  1.00  0.00           H
HETATM 3297  C3  POPEP 119      77.750  92.250  98.760  1.00  0.00           C
HETATM 3298  HX  POPEP 119      78.520  91.580  99.200  1.00  0.00           H
HETATM 3299  HY  POPEP 119      78.060  92.550  97.740  1.00  0.00           H
HETATM 3300  O31 POPEP 119      76.430  91.680  98.600  1.00  0.00           O
HETATM 3301  C31 POPEP 119      76.260  90.470  98.980  1.00  0.00           C
HETATM 3302  O32 POPEP 119      77.070  89.670  99.410  1.00  0.00           O
HETATM 3303  C32 POPEP 119      74.820  89.910  98.790  1.00  0.00           C
HETATM 3304  H2X POPEP 119      74.180  90.590  99.390  1.00  0.00           H
HETATM 3305  H2Y POPEP 119      74.750  88.860  99.160  1.00  0.00           H
HETATM 3306  C23 POPEP 119      74.470  94.670  96.880  1.00  0.00           C
HETATM 3307  H3R POPEP 119      73.380  94.870  96.870  1.00  0.00           H
HETATM 3308  H3S POPEP 119      74.550  93.600  97.160  1.00  0.00           H
HETATM 3309  C24 POPEP 119      74.870  94.770  95.410  1.00  0.00           C
HETATM 3310  H4R POPEP 119      75.790  94.200  95.150  1.00  0.00           H
HETATM 3311  H4S POPEP 119      75.080  95.830  95.170  1.00  0.00           H
HETATM 3312  C25 POPEP 119      73.790  94.310  94.490  1.00  0.00           C
HETATM 3313  H5R POPEP 119      72.790  94.780  94.590  1.00  0.00           H
HETATM 3314  H5S POPEP 119      73.550  93.240  94.620  1.00  0.00           H
HETATM 3315  C26 POPEP 119      74.130  94.270  93.000  1.00  0.00           C
HETATM 3316  H6R POPEP 119      73.180  94.020  92.460  1.00  0.00           H
HETATM 3317  H6S POPEP 119      74.780  93.380  92.850  1.00  0.00           H
HETATM 3318  C27 POPEP 119      74.560  95.580  92.290  1.00  0.00           C
HETATM 3319  H7R POPEP 119      75.450  95.940  92.860  1.00  0.00           H
HETATM 3320  H7S POPEP 119      73.760  96.350  92.410  1.00  0.00           H
HETATM 3321  C28 POPEP 119      74.740  95.530  90.770  1.00  0.00           C
HETATM 3322  H8R POPEP 119      74.560  96.520  90.290  1.00  0.00           H
HETATM 3323  H8S POPEP 119      74.020  94.860  90.260  1.00  0.00           H
HETATM 3324  C29 POPEP 119      76.070  95.030  90.330  1.00  0.00           C
HETATM 3325  H91 POPEP 119      76.460  94.120  90.810  1.00  0.00           H
HETATM 3326 C210 POPEP 119      77.050  95.710  89.750  1.00  0.00           C
HETATM 3327 H101 POPEP 119      77.970  95.130  89.550  1.00  0.00           H
HETATM 3328 C211 POPEP 119      76.990  97.150  89.280  1.00  0.00           C
HETATM 3329 H11R POPEP 119      76.040  97.660  89.560  1.00  0.00           H
HETATM 3330 H11S POPEP 119      77.060  97.020  88.170  1.00  0.00           H
HETATM 3331 C212 POPEP 119      78.280  97.900  89.740  1.00  0.00           C
HETATM 3332 H12R POPEP 119      79.110  97.430  89.170  1.00  0.00           H
HETATM 3333 H12S POPEP 119      78.470  97.560  90.780  1.00  0.00           H
HETATM 3334 C213 POPEP 119      78.380  99.440  89.440  1.00  0.00           C
HETATM 3335 H13R POPEP 119      79.440  99.680  89.660  1.00  0.00           H
HETATM 3336 H13S POPEP 119      77.780   0.010  90.220  1.00  0.00           H
HETATM 3337 C214 POPEP 119      77.860  99.920  88.060  1.00  0.00           C
HETATM 3338 H14R POPEP 119      78.180   1.030  87.910  1.00  0.00           H
HETATM 3339 H14S POPEP 119      76.750  99.830  88.040  1.00  0.00           H
HETATM 3340 C215 POPEP 119      78.440  99.160  86.850  1.00  0.00           C
HETATM 3341 H15R POPEP 119      77.970  98.170  86.640  1.00  0.00           H
HETATM 3342 H15S POPEP 119      79.490  98.890  87.090  1.00  0.00           H
HETATM 3343 C216 POPEP 119      78.380   0.080  85.630  1.00  0.00           C
HETATM 3344 H16R POPEP 119      78.750   1.120  85.750  1.00  0.00           H
HETATM 3345 H16S POPEP 119      77.320   0.340  85.440  1.00  0.00           H
HETATM 3346 C217 POPEP 119      78.950  99.450  84.350  1.00  0.00           C
HETATM 3347 H17R POPEP 119      80.050  99.660  84.340  1.00  0.00           H
HETATM 3348 H17S POPEP 119      78.450   0.080  83.540  1.00  0.00           H
HETATM 3349 C218 POPEP 119      78.510  97.950  84.040  1.00  0.00           C
HETATM 3350 H18R POPEP 119      78.860  97.630  83.030  1.00  0.00           H
HETATM 3351 H18S POPEP 119      77.400  97.920  84.010  1.00  0.00           H
HETATM 3352 H18T POPEP 119      78.870  97.230  84.810  1.00  0.00           H
HETATM 3353  C33 POPEP 119      74.230  89.990  97.370  1.00  0.00           C
HETATM 3354  H3X POPEP 119      74.680  90.870  96.870  1.00  0.00           H
HETATM 3355  H3Y POPEP 119      73.120  90.020  97.450  1.00  0.00           H
HETATM 3356  C34 POPEP 119      74.470  88.650  96.600  1.00  0.00           C
HETATM 3357  H4X POPEP 119      73.920  87.780  97.010  1.00  0.00           H
HETATM 3358  H4Y POPEP 119      75.580  88.560  96.570  1.00  0.00           H
HETATM 3359  C35 POPEP 119      74.100  88.720  95.080  1.00  0.00           C
HETATM 3360  H5X POPEP 119      74.700  87.950  94.540  1.00  0.00           H
HETATM 3361  H5Y POPEP 119      74.510  89.680  94.700  1.00  0.00           H
HETATM 3362  C36 POPEP 119      72.590  88.590  94.870  1.00  0.00           C
HETATM 3363  H6X POPEP 119      71.920  89.210  95.510  1.00  0.00           H
HETATM 3364  H6Y POPEP 119      72.390  87.530  95.140  1.00  0.00           H
HETATM 3365  C37 POPEP 119      72.290  88.700  93.370  1.00  0.00           C
HETATM 3366  H7X POPEP 119      71.290  88.280  93.140  1.00  0.00           H
HETATM 3367  H7Y POPEP 119      72.930  88.130  92.670  1.00  0.00           H
HETATM 3368  C38 POPEP 119      72.330  90.170  93.010  1.00  0.00           C
HETATM 3369  H8X POPEP 119      73.310  90.660  93.190  1.00  0.00           H
HETATM 3370  H8Y POPEP 119      71.640  90.840  93.590  1.00  0.00           H
HETATM 3371  C39 POPEP 119      71.930  90.220  91.540  1.00  0.00           C
HETATM 3372  H9X POPEP 119      70.870  89.900  91.410  1.00  0.00           H
HETATM 3373  H9Y POPEP 119      72.640  89.520  91.060  1.00  0.00           H
HETATM 3374 C310 POPEP 119      72.020  91.650  90.900  1.00  0.00           C
HETATM 3375 H10X POPEP 119      72.940  92.170  91.220  1.00  0.00           H
HETATM 3376 H10Y POPEP 119      71.090  92.160  91.250  1.00  0.00           H
HETATM 3377 C311 POPEP 119      72.020  91.590  89.320  1.00  0.00           C
HETATM 3378 H11X POPEP 119      72.040  92.670  89.040  1.00  0.00           H
HETATM 3379 H11Y POPEP 119      71.080  91.100  89.010  1.00  0.00           H
HETATM 3380 C312 POPEP 119      73.280  90.880  88.840  1.00  0.00           C
HETATM 3381 H12X POPEP 119      73.230  89.790  89.050  1.00  0.00           H
HETATM 3382 H12Y POPEP 119      74.100  91.330  89.440  1.00  0.00           H
HETATM 3383 C313 POPEP 119      73.580  91.060  87.360  1.00  0.00           C
HETATM 3384 H13X POPEP 119      74.310  90.270  87.090  1.00  0.00           H
HETATM 3385 H13Y POPEP 119      74.080  92.020  87.090  1.00  0.00           H
HETATM 3386 C314 POPEP 119      72.350  90.990  86.550  1.00  0.00           C
HETATM 3387 H14X POPEP 119      71.830  91.960  86.480  1.00  0.00           H
HETATM 3388 H14Y POPEP 119      71.680  90.170  86.900  1.00  0.00           H
HETATM 3389 C315 POPEP 119      72.630  90.470  85.110  1.00  0.00           C
HETATM 3390 H15X POPEP 119      72.220  89.440  85.060  1.00  0.00           H
HETATM 3391 H15Y POPEP 119      73.710  90.460  84.870  1.00  0.00           H
HETATM 3392 C316 POPEP 119      71.940  91.290  84.090  1.00  0.00           C
HETATM 3393 H16X POPEP 119      72.340  92.330  84.090  1.00  0.00           H
HETATM 3394 H16Y POPEP 119      70.860  91.290  84.360  1.00  0.00           H
HETATM 3395 H16Z POPEP 119      72.110  90.890  83.070  1.00  0.00           H
HETATM 3396  N   POPEQ 120      49.450  33.570 103.420  1.00  0.00           N
HETATM 3397  HN1 POPEQ 120      49.210  32.620 103.770  1.00  0.00           H
HETATM 3398  HN2 POPEQ 120      49.260  34.230 104.190  1.00  0.00           H
HETATM 3399  HN3 POPEQ 120      48.800  33.710 102.620  1.00  0.00           H
HETATM 3400  C12 POPEQ 120      50.850  33.690 102.850  1.00  0.00           C
HETATM 3401 H12A POPEQ 120      51.650  33.710 103.620  1.00  0.00           H
HETATM 3402 H12B POPEQ 120      50.930  34.690 102.390  1.00  0.00           H
HETATM 3403  C11 POPEQ 120      51.040  32.530 101.880  1.00  0.00           C
HETATM 3404 H11A POPEQ 120      52.040  32.650 101.410  1.00  0.00           H
HETATM 3405 H11B POPEQ 120      50.350  32.670 101.020  1.00  0.00           H
HETATM 3406  P   POPEQ 120      50.160  29.990 102.140  1.00  0.00           P
HETATM 3407  O13 POPEQ 120      48.820  30.470 101.870  1.00  0.00           O
HETATM 3408  O14 POPEQ 120      50.340  28.890 103.130  1.00  0.00           O
HETATM 3409  O11 POPEQ 120      50.860  29.540 100.830  1.00  0.00           O
HETATM 3410  O12 POPEQ 120      51.010  31.290 102.570  1.00  0.00           O
HETATM 3411  C1  POPEQ 120      52.260  29.230 100.910  1.00  0.00           C
HETATM 3412  HA  POPEQ 120      52.610  28.560 101.720  1.00  0.00           H
HETATM 3413  HB  POPEQ 120      52.780  30.170 101.200  1.00  0.00           H
HETATM 3414  C2  POPEQ 120      52.730  28.600  99.610  1.00  0.00           C
HETATM 3415  HS  POPEQ 120      53.840  28.490  99.650  1.00  0.00           H
HETATM 3416  O21 POPEQ 120      52.210  29.380  98.500  1.00  0.00           O
HETATM 3417  C21 POPEQ 120      52.360  30.690  98.480  1.00  0.00           C
HETATM 3418  O22 POPEQ 120      53.140  31.370  99.140  1.00  0.00           O
HETATM 3419  C22 POPEQ 120      51.570  31.110  97.290  1.00  0.00           C
HETATM 3420  H2R POPEQ 120      50.580  31.530  97.570  1.00  0.00           H
HETATM 3421  H2S POPEQ 120      51.310  30.150  96.810  1.00  0.00           H
HETATM 3422  C3  POPEQ 120      52.090  27.240  99.490  1.00  0.00           C
HETATM 3423  HX  POPEQ 120      51.000  27.050  99.500  1.00  0.00           H
HETATM 3424  HY  POPEQ 120      52.490  26.620 100.320  1.00  0.00           H
HETATM 3425  O31 POPEQ 120      52.660  26.470  98.400  1.00  0.00           O
HETATM 3426  C31 POPEQ 120      51.990  26.590  97.220  1.00  0.00           C
HETATM 3427  O32 POPEQ 120      50.970  27.220  97.070  1.00  0.00           O
HETATM 3428  C32 POPEQ 120      52.690  25.810  96.120  1.00  0.00           C
HETATM 3429  H2X POPEQ 120      52.100  24.880  96.010  1.00  0.00           H
HETATM 3430  H2Y POPEQ 120      53.740  25.560  96.370  1.00  0.00           H
HETATM 3431  C23 POPEQ 120      52.310  32.100  96.440  1.00  0.00           C
HETATM 3432  H3R POPEQ 120      52.840  32.860  97.060  1.00  0.00           H
HETATM 3433  H3S POPEQ 120      51.560  32.580  95.790  1.00  0.00           H
HETATM 3434  C24 POPEQ 120      53.260  31.430  95.450  1.00  0.00           C
HETATM 3435  H4R POPEQ 120      52.620  30.770  94.820  1.00  0.00           H
HETATM 3436  H4S POPEQ 120      54.020  30.750  95.890  1.00  0.00           H
HETATM 3437  C25 POPEQ 120      53.980  32.470  94.540  1.00  0.00           C
HETATM 3438  H5R POPEQ 120      54.830  32.980  95.050  1.00  0.00           H
HETATM 3439  H5S POPEQ 120      53.290  33.290  94.260  1.00  0.00           H
HETATM 3440  C26 POPEQ 120      54.470  31.770  93.330  1.00  0.00           C
HETATM 3441  H6R POPEQ 120      53.640  31.200  92.850  1.00  0.00           H
HETATM 3442  H6S POPEQ 120      55.140  30.960  93.690  1.00  0.00           H
HETATM 3443  C27 POPEQ 120      55.230  32.550  92.250  1.00  0.00           C
HETATM 3444  H7R POPEQ 120      56.060  33.090  92.760  1.00  0.00           H
HETATM 3445  H7S POPEQ 120      54.540  33.290  91.810  1.00  0.00           H
HETATM 3446  C28 POPEQ 120      55.820  31.750  91.020  1.00  0.00           C
HETATM 3447  H8R POPEQ 120      56.380  30.910  91.490  1.00  0.00           H
HETATM 3448  H8S POPEQ 120      56.530  32.360  90.430  1.00  0.00           H
HETATM 3449  C29 POPEQ 120      54.850  31.260  90.020  1.00  0.00           C
HETATM 3450  H91 POPEQ 120      54.250  32.040  89.540  1.00  0.00           H
HETATM 3451 C210 POPEQ 120      54.280  30.050  89.890  1.00  0.00           C
HETATM 3452 H101 POPEQ 120      53.450  29.920  89.170  1.00  0.00           H
HETATM 3453 C211 POPEQ 120      54.780  28.790  90.510  1.00  0.00           C
HETATM 3454 H11R POPEQ 120      54.340  28.670  91.520  1.00  0.00           H
HETATM 3455 H11S POPEQ 120      55.890  28.800  90.450  1.00  0.00           H
HETATM 3456 C212 POPEQ 120      54.290  27.490  89.810  1.00  0.00           C
HETATM 3457 H12R POPEQ 120      53.190  27.350  89.860  1.00  0.00           H
HETATM 3458 H12S POPEQ 120      54.710  26.630  90.360  1.00  0.00           H
HETATM 3459 C213 POPEQ 120      54.880  27.390  88.330  1.00  0.00           C
HETATM 3460 H13R POPEQ 120      55.990  27.390  88.470  1.00  0.00           H
HETATM 3461 H13S POPEQ 120      54.490  28.240  87.730  1.00  0.00           H
HETATM 3462 C214 POPEQ 120      54.710  26.100  87.560  1.00  0.00           C
HETATM 3463 H14R POPEQ 120      53.680  26.130  87.160  1.00  0.00           H
HETATM 3464 H14S POPEQ 120      54.790  25.320  88.350  1.00  0.00           H
HETATM 3465 C215 POPEQ 120      55.630  25.970  86.330  1.00  0.00           C
HETATM 3466 H15R POPEQ 120      56.710  25.980  86.580  1.00  0.00           H
HETATM 3467 H15S POPEQ 120      55.320  26.870  85.750  1.00  0.00           H
HETATM 3468 C216 POPEQ 120      55.310  24.700  85.540  1.00  0.00           C
HETATM 3469 H16R POPEQ 120      54.250  24.810  85.250  1.00  0.00           H
HETATM 3470 H16S POPEQ 120      55.520  23.810  86.180  1.00  0.00           H
HETATM 3471 C217 POPEQ 120      56.180  24.460  84.260  1.00  0.00           C
HETATM 3472 H17R POPEQ 120      57.190  24.150  84.580  1.00  0.00           H
HETATM 3473 H17S POPEQ 120      56.360  25.350  83.630  1.00  0.00           H
HETATM 3474 C218 POPEQ 120      55.560  23.370  83.360  1.00  0.00           C
HETATM 3475 H18R POPEQ 120      56.330  22.880  82.730  1.00  0.00           H
HETATM 3476 H18S POPEQ 120      54.770  23.800  82.710  1.00  0.00           H
HETATM 3477 H18T POPEQ 120      55.220  22.510  83.970  1.00  0.00           H
HETATM 3478  C33 POPEQ 120      52.640  26.590  94.790  1.00  0.00           C
HETATM 3479  H3X POPEQ 120      52.940  27.640  95.010  1.00  0.00           H
HETATM 3480  H3Y POPEQ 120      51.580  26.580  94.460  1.00  0.00           H
HETATM 3481  C34 POPEQ 120      53.540  26.050  93.640  1.00  0.00           C
HETATM 3482  H4X POPEQ 120      53.370  26.690  92.750  1.00  0.00           H
HETATM 3483  H4Y POPEQ 120      53.120  25.050  93.390  1.00  0.00           H
HETATM 3484  C35 POPEQ 120      54.990  26.170  94.090  1.00  0.00           C
HETATM 3485  H5X POPEQ 120      55.170  25.420  94.890  1.00  0.00           H
HETATM 3486  H5Y POPEQ 120      55.290  27.170  94.480  1.00  0.00           H
HETATM 3487  C36 POPEQ 120      56.030  25.860  93.020  1.00  0.00           C
HETATM 3488  H6X POPEQ 120      57.030  25.940  93.500  1.00  0.00           H
HETATM 3489  H6Y POPEQ 120      55.970  26.650  92.240  1.00  0.00           H
HETATM 3490  C37 POPEQ 120      55.870  24.480  92.430  1.00  0.00           C
HETATM 3491  H7X POPEQ 120      54.900  24.360  91.900  1.00  0.00           H
HETATM 3492  H7Y POPEQ 120      55.960  23.680  93.200  1.00  0.00           H
HETATM 3493  C38 POPEQ 120      56.920  24.190  91.320  1.00  0.00           C
HETATM 3494  H8X POPEQ 120      57.910  24.210  91.820  1.00  0.00           H
HETATM 3495  H8Y POPEQ 120      56.780  25.050  90.640  1.00  0.00           H
HETATM 3496  C39 POPEQ 120      56.610  22.880  90.580  1.00  0.00           C
HETATM 3497  H9X POPEQ 120      55.620  23.070  90.120  1.00  0.00           H
HETATM 3498  H9Y POPEQ 120      56.450  22.130  91.390  1.00  0.00           H
HETATM 3499 C310 POPEQ 120      57.580  22.380  89.560  1.00  0.00           C
HETATM 3500 H10X POPEQ 120      57.140  21.480  89.070  1.00  0.00           H
HETATM 3501 H10Y POPEQ 120      58.460  21.890  90.020  1.00  0.00           H
HETATM 3502 C311 POPEQ 120      58.000  23.390  88.420  1.00  0.00           C
HETATM 3503 H11X POPEQ 120      58.590  24.200  88.920  1.00  0.00           H
HETATM 3504 H11Y POPEQ 120      57.030  23.790  88.070  1.00  0.00           H
HETATM 3505 C312 POPEQ 120      58.850  22.770  87.340  1.00  0.00           C
HETATM 3506 H12X POPEQ 120      59.820  22.320  87.640  1.00  0.00           H
HETATM 3507 H12Y POPEQ 120      58.950  23.590  86.600  1.00  0.00           H
HETATM 3508 C313 POPEQ 120      58.130  21.630  86.540  1.00  0.00           C
HETATM 3509 H13X POPEQ 120      57.210  22.160  86.220  1.00  0.00           H
HETATM 3510 H13Y POPEQ 120      57.990  20.730  87.170  1.00  0.00           H
HETATM 3511 C314 POPEQ 120      58.930  21.370  85.250  1.00  0.00           C
HETATM 3512 H14X POPEQ 120      60.000  21.310  85.540  1.00  0.00           H
HETATM 3513 H14Y POPEQ 120      58.800  22.230  84.560  1.00  0.00           H
HETATM 3514 C315 POPEQ 120      58.450  20.080  84.600  1.00  0.00           C
HETATM 3515 H15X POPEQ 120      57.350  20.180  84.730  1.00  0.00           H
HETATM 3516 H15Y POPEQ 120      58.710  19.130  85.130  1.00  0.00           H
HETATM 3517 C316 POPEQ 120      58.910  20.010  83.140  1.00  0.00           C
HETATM 3518 H16X POPEQ 120      58.550  19.030  82.760  1.00  0.00           H
HETATM 3519 H16Y POPEQ 120      60.020  19.900  83.180  1.00  0.00           H
HETATM 3520 H16Z POPEQ 120      58.540  20.860  82.520  1.00  0.00           H
HETATM 3521  N   POPER 121      47.900  91.460 111.160  1.00  0.00           N
HETATM 3522  HN1 POPER 121      47.280  90.640 111.290  1.00  0.00           H
HETATM 3523  HN2 POPER 121      48.350  91.690 112.070  1.00  0.00           H
HETATM 3524  HN3 POPER 121      47.460  92.270 110.680  1.00  0.00           H
HETATM 3525  C12 POPER 121      48.940  91.010 110.200  1.00  0.00           C
HETATM 3526 H12A POPER 121      49.140  89.920 110.330  1.00  0.00           H
HETATM 3527 H12B POPER 121      49.910  91.510 110.420  1.00  0.00           H
HETATM 3528  C11 POPER 121      48.380  91.330 108.810  1.00  0.00           C
HETATM 3529 H11A POPER 121      47.390  90.840 108.860  1.00  0.00           H
HETATM 3530 H11B POPER 121      49.060  90.890 108.040  1.00  0.00           H
HETATM 3531  P   POPER 121      47.200  93.280 107.610  1.00  0.00           P
HETATM 3532  O13 POPER 121      46.990  94.680 107.970  1.00  0.00           O
HETATM 3533  O14 POPER 121      46.000  92.390 107.670  1.00  0.00           O
HETATM 3534  O11 POPER 121      47.950  92.940 106.280  1.00  0.00           O
HETATM 3535  O12 POPER 121      48.280  92.730 108.620  1.00  0.00           O
HETATM 3536  C1  POPER 121      49.140  93.620 105.880  1.00  0.00           C
HETATM 3537  HA  POPER 121      49.690  92.810 105.350  1.00  0.00           H
HETATM 3538  HB  POPER 121      49.870  93.810 106.690  1.00  0.00           H
HETATM 3539  C2  POPER 121      48.970  94.850 104.980  1.00  0.00           C
HETATM 3540  HS  POPER 121      48.370  95.520 105.620  1.00  0.00           H
HETATM 3541  O21 POPER 121      48.200  94.480 103.780  1.00  0.00           O
HETATM 3542  C21 POPER 121      47.580  95.540 103.270  1.00  0.00           C
HETATM 3543  O22 POPER 121      47.740  96.680 103.710  1.00  0.00           O
HETATM 3544  C22 POPER 121      46.650  95.220 102.120  1.00  0.00           C
HETATM 3545  H2R POPER 121      45.630  95.090 102.550  1.00  0.00           H
HETATM 3546  H2S POPER 121      46.870  94.330 101.490  1.00  0.00           H
HETATM 3547  C3  POPER 121      50.310  95.590 104.630  1.00  0.00           C
HETATM 3548  HX  POPER 121      50.820  95.430 105.600  1.00  0.00           H
HETATM 3549  HY  POPER 121      50.150  96.680 104.470  1.00  0.00           H
HETATM 3550  O31 POPER 121      51.050  94.800 103.630  1.00  0.00           O
HETATM 3551  C31 POPER 121      50.910  95.210 102.320  1.00  0.00           C
HETATM 3552  O32 POPER 121      50.120  96.000 101.910  1.00  0.00           O
HETATM 3553  C32 POPER 121      51.860  94.430 101.440  1.00  0.00           C
HETATM 3554  H2X POPER 121      51.690  93.330 101.450  1.00  0.00           H
HETATM 3555  H2Y POPER 121      52.860  94.460 101.920  1.00  0.00           H
HETATM 3556  C23 POPER 121      46.470  96.330 101.140  1.00  0.00           C
HETATM 3557  H3R POPER 121      47.290  96.350 100.390  1.00  0.00           H
HETATM 3558  H3S POPER 121      46.550  97.330 101.630  1.00  0.00           H
HETATM 3559  C24 POPER 121      45.270  96.280 100.200  1.00  0.00           C
HETATM 3560  H4R POPER 121      44.320  96.180 100.770  1.00  0.00           H
HETATM 3561  H4S POPER 121      45.250  95.440  99.470  1.00  0.00           H
HETATM 3562  C25 POPER 121      45.220  97.520  99.240  1.00  0.00           C
HETATM 3563  H5R POPER 121      46.260  97.710  98.890  1.00  0.00           H
HETATM 3564  H5S POPER 121      44.960  98.450  99.790  1.00  0.00           H
HETATM 3565  C26 POPER 121      44.350  97.280  98.090  1.00  0.00           C
HETATM 3566  H6R POPER 121      43.280  97.370  98.400  1.00  0.00           H
HETATM 3567  H6S POPER 121      44.510  96.240  97.730  1.00  0.00           H
HETATM 3568  C27 POPER 121      44.470  98.310  96.900  1.00  0.00           C
HETATM 3569  H7R POPER 121      45.540  98.330  96.610  1.00  0.00           H
HETATM 3570  H7S POPER 121      44.240  99.300  97.340  1.00  0.00           H
HETATM 3571  C28 POPER 121      43.490  98.040  95.760  1.00  0.00           C
HETATM 3572  H8R POPER 121      42.450  98.210  96.130  1.00  0.00           H
HETATM 3573  H8S POPER 121      43.490  96.980  95.430  1.00  0.00           H
HETATM 3574  C29 POPER 121      43.790  98.880  94.490  1.00  0.00           C
HETATM 3575  H91 POPER 121      44.870  99.070  94.380  1.00  0.00           H
HETATM 3576 C210 POPER 121      42.850  99.600  93.800  1.00  0.00           C
HETATM 3577 H101 POPER 121      43.150   0.040  92.810  1.00  0.00           H
HETATM 3578 C211 POPER 121      41.420  99.680  94.220  1.00  0.00           C
HETATM 3579 H11R POPER 121      41.330  99.850  95.310  1.00  0.00           H
HETATM 3580 H11S POPER 121      40.830  98.810  93.850  1.00  0.00           H
HETATM 3581 C212 POPER 121      40.870   1.000  93.490  1.00  0.00           C
HETATM 3582 H12R POPER 121      41.580   1.850  93.560  1.00  0.00           H
HETATM 3583 H12S POPER 121      39.900   1.320  93.950  1.00  0.00           H
HETATM 3584 C213 POPER 121      40.620   0.780  92.080  1.00  0.00           C
HETATM 3585 H13R POPER 121      39.970  99.860  91.800  1.00  0.00           H
HETATM 3586 H13S POPER 121      41.560   0.480  91.580  1.00  0.00           H
HETATM 3587 C214 POPER 121      40.020   2.010  91.410  1.00  0.00           C
HETATM 3588 H14R POPER 121      40.430   2.990  91.740  1.00  0.00           H
HETATM 3589 H14S POPER 121      38.930   2.110  91.620  1.00  0.00           H
HETATM 3590 C215 POPER 121      40.110   2.050  89.870  1.00  0.00           C
HETATM 3591 H15R POPER 121      39.380   1.320  89.460  1.00  0.00           H
HETATM 3592 H15S POPER 121      41.150   1.750  89.620  1.00  0.00           H
HETATM 3593 C216 POPER 121      39.830   3.500  89.330  1.00  0.00           C
HETATM 3594 H16R POPER 121      39.980   3.350  88.240  1.00  0.00           H
HETATM 3595 H16S POPER 121      40.710   4.070  89.710  1.00  0.00           H
HETATM 3596 C217 POPER 121      38.570   4.210  89.800  1.00  0.00           C
HETATM 3597 H17R POPER 121      38.770   5.260  89.470  1.00  0.00           H
HETATM 3598 H17S POPER 121      38.540   4.160  90.910  1.00  0.00           H
HETATM 3599 C218 POPER 121      37.260   3.670  89.300  1.00  0.00           C
HETATM 3600 H18R POPER 121      36.400   4.370  89.380  1.00  0.00           H
HETATM 3601 H18S POPER 121      37.100   2.660  89.740  1.00  0.00           H
HETATM 3602 H18T POPER 121      37.320   3.590  88.190  1.00  0.00           H
HETATM 3603  C33 POPER 121      51.870  95.120 100.040  1.00  0.00           C
HETATM 3604  H3X POPER 121      52.250  96.160 100.100  1.00  0.00           H
HETATM 3605  H3Y POPER 121      50.830  95.200  99.650  1.00  0.00           H
HETATM 3606  C34 POPER 121      52.790  94.380  99.010  1.00  0.00           C
HETATM 3607  H4X POPER 121      52.120  93.700  98.430  1.00  0.00           H
HETATM 3608  H4Y POPER 121      53.570  93.750  99.490  1.00  0.00           H
HETATM 3609  C35 POPER 121      53.510  95.350  97.950  1.00  0.00           C
HETATM 3610  H5X POPER 121      54.230  95.970  98.520  1.00  0.00           H
HETATM 3611  H5Y POPER 121      52.720  96.070  97.630  1.00  0.00           H
HETATM 3612  C36 POPER 121      54.300  94.540  96.880  1.00  0.00           C
HETATM 3613  H6X POPER 121      53.650  94.040  96.130  1.00  0.00           H
HETATM 3614  H6Y POPER 121      54.990  93.880  97.440  1.00  0.00           H
HETATM 3615  C37 POPER 121      55.070  95.680  96.100  1.00  0.00           C
HETATM 3616  H7X POPER 121      55.460  96.410  96.840  1.00  0.00           H
HETATM 3617  H7Y POPER 121      54.380  96.300  95.480  1.00  0.00           H
HETATM 3618  C38 POPER 121      56.340  95.230  95.420  1.00  0.00           C
HETATM 3619  H8X POPER 121      57.200  95.000  96.080  1.00  0.00           H
HETATM 3620  H8Y POPER 121      56.650  96.080  94.770  1.00  0.00           H
HETATM 3621  C39 POPER 121      56.300  93.940  94.590  1.00  0.00           C
HETATM 3622  H9X POPER 121      56.090  93.140  95.320  1.00  0.00           H
HETATM 3623  H9Y POPER 121      57.300  93.820  94.110  1.00  0.00           H
HETATM 3624 C310 POPER 121      55.180  93.910  93.480  1.00  0.00           C
HETATM 3625 H10X POPER 121      55.250  94.880  92.940  1.00  0.00           H
HETATM 3626 H10Y POPER 121      54.190  93.830  93.970  1.00  0.00           H
HETATM 3627 C311 POPER 121      55.320  92.670  92.560  1.00  0.00           C
HETATM 3628 H11X POPER 121      55.140  91.750  93.160  1.00  0.00           H
HETATM 3629 H11Y POPER 121      56.370  92.620  92.220  1.00  0.00           H
HETATM 3630 C312 POPER 121      54.390  92.730  91.310  1.00  0.00           C
HETATM 3631 H12X POPER 121      54.620  93.640  90.730  1.00  0.00           H
HETATM 3632 H12Y POPER 121      53.340  92.700  91.700  1.00  0.00           H
HETATM 3633 C313 POPER 121      54.570  91.640  90.250  1.00  0.00           C
HETATM 3634 H13X POPER 121      54.350  90.610  90.600  1.00  0.00           H
HETATM 3635 H13Y POPER 121      55.660  91.780  90.100  1.00  0.00           H
HETATM 3636 C314 POPER 121      53.780  91.890  88.970  1.00  0.00           C
HETATM 3637 H14X POPER 121      53.660  93.000  88.890  1.00  0.00           H
HETATM 3638 H14Y POPER 121      52.760  91.470  89.030  1.00  0.00           H
HETATM 3639 C315 POPER 121      54.540  91.410  87.740  1.00  0.00           C
HETATM 3640 H15X POPER 121      54.870  90.360  87.830  1.00  0.00           H
HETATM 3641 H15Y POPER 121      55.460  91.990  87.510  1.00  0.00           H
HETATM 3642 C316 POPER 121      53.710  91.410  86.420  1.00  0.00           C
HETATM 3643 H16X POPER 121      52.960  92.220  86.320  1.00  0.00           H
HETATM 3644 H16Y POPER 121      53.110  90.480  86.400  1.00  0.00           H
HETATM 3645 H16Z POPER 121      54.430  91.400  85.570  1.00  0.00           H
HETATM 3646  N   POPES 122      68.580  16.210 104.570  1.00  0.00           N
HETATM 3647  HN1 POPES 122      68.990  16.110 105.520  1.00  0.00           H
HETATM 3648  HN2 POPES 122      69.410  16.020 103.980  1.00  0.00           H
HETATM 3649  HN3 POPES 122      68.410  17.240 104.510  1.00  0.00           H
HETATM 3650  C12 POPES 122      67.400  15.280 104.360  1.00  0.00           C
HETATM 3651 H12A POPES 122      67.820  14.500 103.690  1.00  0.00           H
HETATM 3652 H12B POPES 122      66.610  15.830 103.790  1.00  0.00           H
HETATM 3653  C11 POPES 122      66.900  14.670 105.680  1.00  0.00           C
HETATM 3654 H11A POPES 122      67.760  14.100 106.100  1.00  0.00           H
HETATM 3655 H11B POPES 122      66.020  14.020 105.500  1.00  0.00           H
HETATM 3656  P   POPES 122      65.340  16.500 106.790  1.00  0.00           P
HETATM 3657  O13 POPES 122      65.480  17.780 107.530  1.00  0.00           O
HETATM 3658  O14 POPES 122      64.390  15.560 107.460  1.00  0.00           O
HETATM 3659  O11 POPES 122      64.760  16.750 105.310  1.00  0.00           O
HETATM 3660  O12 POPES 122      66.690  15.770 106.570  1.00  0.00           O
HETATM 3661  C1  POPES 122      64.770  18.100 104.940  1.00  0.00           C
HETATM 3662  HA  POPES 122      65.800  18.460 104.730  1.00  0.00           H
HETATM 3663  HB  POPES 122      64.390  18.870 105.640  1.00  0.00           H
HETATM 3664  C2  POPES 122      64.050  18.140 103.550  1.00  0.00           C
HETATM 3665  HS  POPES 122      63.090  17.670 103.850  1.00  0.00           H
HETATM 3666  O21 POPES 122      64.710  17.330 102.570  1.00  0.00           O
HETATM 3667  C21 POPES 122      63.950  17.000 101.550  1.00  0.00           C
HETATM 3668  O22 POPES 122      62.780  17.180 101.560  1.00  0.00           O
HETATM 3669  C22 POPES 122      64.770  16.410 100.390  1.00  0.00           C
HETATM 3670  H2R POPES 122      65.270  15.490 100.750  1.00  0.00           H
HETATM 3671  H2S POPES 122      65.550  17.150 100.110  1.00  0.00           H
HETATM 3672  C3  POPES 122      63.740  19.550 103.090  1.00  0.00           C
HETATM 3673  HX  POPES 122      63.360  20.080 103.980  1.00  0.00           H
HETATM 3674  HY  POPES 122      62.870  19.510 102.390  1.00  0.00           H
HETATM 3675  O31 POPES 122      64.920  20.220 102.590  1.00  0.00           O
HETATM 3676  C31 POPES 122      65.100  20.110 101.260  1.00  0.00           C
HETATM 3677  O32 POPES 122      64.320  19.660 100.470  1.00  0.00           O
HETATM 3678  C32 POPES 122      66.420  20.780 100.900  1.00  0.00           C
HETATM 3679  H2X POPES 122      67.080  20.850 101.790  1.00  0.00           H
HETATM 3680  H2Y POPES 122      66.310  21.780 100.440  1.00  0.00           H
HETATM 3681  C23 POPES 122      63.910  16.140  99.170  1.00  0.00           C
HETATM 3682  H3R POPES 122      63.310  17.010  98.830  1.00  0.00           H
HETATM 3683  H3S POPES 122      63.150  15.370  99.410  1.00  0.00           H
HETATM 3684  C24 POPES 122      64.870  15.600  98.000  1.00  0.00           C
HETATM 3685  H4R POPES 122      65.510  14.790  98.400  1.00  0.00           H
HETATM 3686  H4S POPES 122      65.440  16.470  97.600  1.00  0.00           H
HETATM 3687  C25 POPES 122      63.930  15.100  96.910  1.00  0.00           C
HETATM 3688  H5R POPES 122      63.150  15.850  96.680  1.00  0.00           H
HETATM 3689  H5S POPES 122      63.370  14.170  97.160  1.00  0.00           H
HETATM 3690  C26 POPES 122      64.740  14.880  95.570  1.00  0.00           C
HETATM 3691  H6R POPES 122      65.520  14.090  95.590  1.00  0.00           H
HETATM 3692  H6S POPES 122      65.220  15.810  95.200  1.00  0.00           H
HETATM 3693  C27 POPES 122      63.700  14.420  94.520  1.00  0.00           C
HETATM 3694  H7R POPES 122      63.090  15.340  94.410  1.00  0.00           H
HETATM 3695  H7S POPES 122      63.060  13.700  95.080  1.00  0.00           H
HETATM 3696  C28 POPES 122      64.260  13.830  93.260  1.00  0.00           C
HETATM 3697  H8R POPES 122      63.440  13.450  92.620  1.00  0.00           H
HETATM 3698  H8S POPES 122      64.850  12.920  93.450  1.00  0.00           H
HETATM 3699  C29 POPES 122      65.140  14.860  92.520  1.00  0.00           C
HETATM 3700  H91 POPES 122      66.000  15.170  93.130  1.00  0.00           H
HETATM 3701 C210 POPES 122      64.950  15.430  91.320  1.00  0.00           C
HETATM 3702 H101 POPES 122      65.670  16.220  91.070  1.00  0.00           H
HETATM 3703 C211 POPES 122      63.780  15.240  90.420  1.00  0.00           C
HETATM 3704 H11R POPES 122      63.250  16.210  90.380  1.00  0.00           H
HETATM 3705 H11S POPES 122      63.060  14.480  90.790  1.00  0.00           H
HETATM 3706 C212 POPES 122      64.170  14.950  88.950  1.00  0.00           C
HETATM 3707 H12R POPES 122      63.310  14.900  88.250  1.00  0.00           H
HETATM 3708 H12S POPES 122      64.650  13.950  88.870  1.00  0.00           H
HETATM 3709 C213 POPES 122      65.300  15.960  88.440  1.00  0.00           C
HETATM 3710 H13R POPES 122      66.250  15.720  88.960  1.00  0.00           H
HETATM 3711 H13S POPES 122      65.020  17.000  88.710  1.00  0.00           H
HETATM 3712 C214 POPES 122      65.520  15.760  86.930  1.00  0.00           C
HETATM 3713 H14R POPES 122      64.660  16.000  86.260  1.00  0.00           H
HETATM 3714 H14S POPES 122      65.750  14.680  86.770  1.00  0.00           H
HETATM 3715 C215 POPES 122      66.710  16.560  86.350  1.00  0.00           C
HETATM 3716 H15R POPES 122      67.580  16.280  86.970  1.00  0.00           H
HETATM 3717 H15S POPES 122      66.510  17.650  86.410  1.00  0.00           H
HETATM 3718 C216 POPES 122      66.920  16.150  84.900  1.00  0.00           C
HETATM 3719 H16R POPES 122      65.970  16.080  84.330  1.00  0.00           H
HETATM 3720 H16S POPES 122      67.380  15.140  84.920  1.00  0.00           H
HETATM 3721 C217 POPES 122      67.860  17.090  84.150  1.00  0.00           C
HETATM 3722 H17R POPES 122      67.840  16.740  83.100  1.00  0.00           H
HETATM 3723 H17S POPES 122      68.920  17.000  84.490  1.00  0.00           H
HETATM 3724 C218 POPES 122      67.480  18.540  84.060  1.00  0.00           C
HETATM 3725 H18R POPES 122      67.990  19.230  83.360  1.00  0.00           H
HETATM 3726 H18S POPES 122      67.630  18.950  85.080  1.00  0.00           H
HETATM 3727 H18T POPES 122      66.430  18.630  83.720  1.00  0.00           H
HETATM 3728  C33 POPES 122      67.170  19.820  99.940  1.00  0.00           C
HETATM 3729  H3X POPES 122      66.990  18.760 100.230  1.00  0.00           H
HETATM 3730  H3Y POPES 122      68.250  19.960 100.120  1.00  0.00           H
HETATM 3731  C34 POPES 122      66.660  20.030  98.480  1.00  0.00           C
HETATM 3732  H4X POPES 122      66.910  21.010  98.010  1.00  0.00           H
HETATM 3733  H4Y POPES 122      65.570  19.810  98.390  1.00  0.00           H
HETATM 3734  C35 POPES 122      67.360  19.000  97.500  1.00  0.00           C
HETATM 3735  H5X POPES 122      67.060  18.000  97.890  1.00  0.00           H
HETATM 3736  H5Y POPES 122      68.460  19.120  97.540  1.00  0.00           H
HETATM 3737  C36 POPES 122      66.940  19.170  96.030  1.00  0.00           C
HETATM 3738  H6X POPES 122      66.200  19.990  95.920  1.00  0.00           H
HETATM 3739  H6Y POPES 122      66.420  18.230  95.750  1.00  0.00           H
HETATM 3740  C37 POPES 122      68.230  19.620  95.300  1.00  0.00           C
HETATM 3741  H7X POPES 122      67.990  19.540  94.210  1.00  0.00           H
HETATM 3742  H7Y POPES 122      69.080  18.950  95.530  1.00  0.00           H
HETATM 3743  C38 POPES 122      68.620  21.080  95.510  1.00  0.00           C
HETATM 3744  H8X POPES 122      69.320  21.180  96.360  1.00  0.00           H
HETATM 3745  H8Y POPES 122      67.840  21.830  95.760  1.00  0.00           H
HETATM 3746  C39 POPES 122      69.270  21.620  94.200  1.00  0.00           C
HETATM 3747  H9X POPES 122      69.380  22.700  94.400  1.00  0.00           H
HETATM 3748  H9Y POPES 122      68.520  21.460  93.400  1.00  0.00           H
HETATM 3749 C310 POPES 122      70.730  21.210  93.980  1.00  0.00           C
HETATM 3750 H10X POPES 122      70.700  20.160  93.640  1.00  0.00           H
HETATM 3751 H10Y POPES 122      71.310  21.350  94.910  1.00  0.00           H
HETATM 3752 C311 POPES 122      71.330  22.210  92.970  1.00  0.00           C
HETATM 3753 H11X POPES 122      71.170  23.190  93.470  1.00  0.00           H
HETATM 3754 H11Y POPES 122      70.790  22.160  92.000  1.00  0.00           H
HETATM 3755 C312 POPES 122      72.800  21.910  92.650  1.00  0.00           C
HETATM 3756 H12X POPES 122      73.030  20.830  92.580  1.00  0.00           H
HETATM 3757 H12Y POPES 122      73.380  22.320  93.510  1.00  0.00           H
HETATM 3758 C313 POPES 122      73.320  22.450  91.350  1.00  0.00           C
HETATM 3759 H13X POPES 122      72.990  21.800  90.500  1.00  0.00           H
HETATM 3760 H13Y POPES 122      74.420  22.440  91.500  1.00  0.00           H
HETATM 3761 C314 POPES 122      72.920  23.880  91.040  1.00  0.00           C
HETATM 3762 H14X POPES 122      73.110  24.500  91.940  1.00  0.00           H
HETATM 3763 H14Y POPES 122      71.840  23.940  90.820  1.00  0.00           H
HETATM 3764 C315 POPES 122      73.770  24.450  89.930  1.00  0.00           C
HETATM 3765 H15X POPES 122      73.460  23.880  89.020  1.00  0.00           H
HETATM 3766 H15Y POPES 122      74.820  24.260  90.200  1.00  0.00           H
HETATM 3767 C316 POPES 122      73.660  26.000  89.660  1.00  0.00           C
HETATM 3768 H16X POPES 122      73.780  26.540  90.620  1.00  0.00           H
HETATM 3769 H16Y POPES 122      72.700  26.330  89.220  1.00  0.00           H
HETATM 3770 H16Z POPES 122      74.500  26.210  88.960  1.00  0.00           H
HETATM 3771  N   POPET 123      35.700  56.830 102.150  1.00  0.00           N
HETATM 3772  HN1 POPET 123      35.090  57.610 102.450  1.00  0.00           H
HETATM 3773  HN2 POPET 123      35.880  56.880 101.120  1.00  0.00           H
HETATM 3774  HN3 POPET 123      35.290  55.890 102.320  1.00  0.00           H
HETATM 3775  C12 POPET 123      37.040  56.920 102.800  1.00  0.00           C
HETATM 3776 H12A POPET 123      37.460  57.930 102.610  1.00  0.00           H
HETATM 3777 H12B POPET 123      37.700  56.170 102.320  1.00  0.00           H
HETATM 3778  C11 POPET 123      36.900  56.560 104.210  1.00  0.00           C
HETATM 3779 H11A POPET 123      37.960  56.570 104.530  1.00  0.00           H
HETATM 3780 H11B POPET 123      36.630  55.490 104.390  1.00  0.00           H
HETATM 3781  P   POPET 123      36.620  58.530 105.850  1.00  0.00           P
HETATM 3782  O13 POPET 123      37.420  57.800 106.870  1.00  0.00           O
HETATM 3783  O14 POPET 123      35.590  59.490 106.350  1.00  0.00           O
HETATM 3784  O11 POPET 123      37.640  59.190 104.780  1.00  0.00           O
HETATM 3785  O12 POPET 123      36.020  57.420 104.870  1.00  0.00           O
HETATM 3786  C1  POPET 123      37.430  60.520 104.310  1.00  0.00           C
HETATM 3787  HA  POPET 123      37.850  61.300 104.980  1.00  0.00           H
HETATM 3788  HB  POPET 123      36.360  60.780 104.260  1.00  0.00           H
HETATM 3789  C2  POPET 123      38.150  60.730 103.020  1.00  0.00           C
HETATM 3790  HS  POPET 123      37.590  60.180 102.230  1.00  0.00           H
HETATM 3791  O21 POPET 123      39.520  60.310 103.130  1.00  0.00           O
HETATM 3792  C21 POPET 123      40.050  59.720 102.050  1.00  0.00           C
HETATM 3793  O22 POPET 123      39.510  59.340 100.980  1.00  0.00           O
HETATM 3794  C22 POPET 123      41.480  59.530 102.450  1.00  0.00           C
HETATM 3795  H2R POPET 123      41.350  58.680 103.160  1.00  0.00           H
HETATM 3796  H2S POPET 123      41.920  60.430 102.940  1.00  0.00           H
HETATM 3797  C3  POPET 123      38.030  62.250 102.570  1.00  0.00           C
HETATM 3798  HX  POPET 123      38.610  62.790 103.340  1.00  0.00           H
HETATM 3799  HY  POPET 123      36.990  62.640 102.630  1.00  0.00           H
HETATM 3800  O31 POPET 123      38.710  62.450 101.350  1.00  0.00           O
HETATM 3801  C31 POPET 123      37.930  62.080 100.270  1.00  0.00           C
HETATM 3802  O32 POPET 123      36.780  61.620 100.480  1.00  0.00           O
HETATM 3803  C32 POPET 123      38.730  62.370  98.970  1.00  0.00           C
HETATM 3804  H2X POPET 123      39.350  61.490  98.720  1.00  0.00           H
HETATM 3805  H2Y POPET 123      39.400  63.220  99.240  1.00  0.00           H
HETATM 3806  C23 POPET 123      42.340  59.180 101.250  1.00  0.00           C
HETATM 3807  H3R POPET 123      42.520  60.130 100.700  1.00  0.00           H
HETATM 3808  H3S POPET 123      41.780  58.430 100.670  1.00  0.00           H
HETATM 3809  C24 POPET 123      43.710  58.560 101.500  1.00  0.00           C
HETATM 3810  H4R POPET 123      43.670  57.470 101.750  1.00  0.00           H
HETATM 3811  H4S POPET 123      44.270  59.070 102.310  1.00  0.00           H
HETATM 3812  C25 POPET 123      44.600  58.530 100.190  1.00  0.00           C
HETATM 3813  H5R POPET 123      45.660  58.260 100.380  1.00  0.00           H
HETATM 3814  H5S POPET 123      44.560  59.540  99.730  1.00  0.00           H
HETATM 3815  C26 POPET 123      44.010  57.440  99.210  1.00  0.00           C
HETATM 3816  H6R POPET 123      43.020  57.820  98.890  1.00  0.00           H
HETATM 3817  H6S POPET 123      43.980  56.490  99.790  1.00  0.00           H
HETATM 3818  C27 POPET 123      44.970  57.280  97.990  1.00  0.00           C
HETATM 3819  H7R POPET 123      45.990  56.980  98.300  1.00  0.00           H
HETATM 3820  H7S POPET 123      45.020  58.270  97.490  1.00  0.00           H
HETATM 3821  C28 POPET 123      44.270  56.290  97.050  1.00  0.00           C
HETATM 3822  H8R POPET 123      43.350  56.830  96.730  1.00  0.00           H
HETATM 3823  H8S POPET 123      43.800  55.380  97.480  1.00  0.00           H
HETATM 3824  C29 POPET 123      45.160  55.900  95.910  1.00  0.00           C
HETATM 3825  H91 POPET 123      46.160  55.600  96.270  1.00  0.00           H
HETATM 3826 C210 POPET 123      44.940  56.130  94.630  1.00  0.00           C
HETATM 3827 H101 POPET 123      45.600  55.870  93.790  1.00  0.00           H
HETATM 3828 C211 POPET 123      43.540  56.500  94.060  1.00  0.00           C
HETATM 3829 H11R POPET 123      43.640  56.850  93.010  1.00  0.00           H
HETATM 3830 H11S POPET 123      43.200  57.280  94.780  1.00  0.00           H
HETATM 3831 C212 POPET 123      42.400  55.470  94.160  1.00  0.00           C
HETATM 3832 H12R POPET 123      41.800  55.660  95.070  1.00  0.00           H
HETATM 3833 H12S POPET 123      42.840  54.460  94.320  1.00  0.00           H
HETATM 3834 C213 POPET 123      41.440  55.570  92.970  1.00  0.00           C
HETATM 3835 H13R POPET 123      40.750  54.710  92.870  1.00  0.00           H
HETATM 3836 H13S POPET 123      42.060  55.540  92.040  1.00  0.00           H
HETATM 3837 C214 POPET 123      40.580  56.870  92.920  1.00  0.00           C
HETATM 3838 H14R POPET 123      41.370  57.650  92.850  1.00  0.00           H
HETATM 3839 H14S POPET 123      40.040  57.050  93.870  1.00  0.00           H
HETATM 3840 C215 POPET 123      39.610  57.070  91.720  1.00  0.00           C
HETATM 3841 H15R POPET 123      39.130  58.060  91.840  1.00  0.00           H
HETATM 3842 H15S POPET 123      40.250  57.140  90.810  1.00  0.00           H
HETATM 3843 C216 POPET 123      38.550  55.980  91.530  1.00  0.00           C
HETATM 3844 H16R POPET 123      37.900  56.040  92.440  1.00  0.00           H
HETATM 3845 H16S POPET 123      38.910  54.930  91.570  1.00  0.00           H
HETATM 3846 C217 POPET 123      37.550  56.140  90.370  1.00  0.00           C
HETATM 3847 H17R POPET 123      37.240  57.170  90.090  1.00  0.00           H
HETATM 3848 H17S POPET 123      36.690  55.530  90.720  1.00  0.00           H
HETATM 3849 C218 POPET 123      38.170  55.440  89.050  1.00  0.00           C
HETATM 3850 H18R POPET 123      37.550  55.570  88.140  1.00  0.00           H
HETATM 3851 H18S POPET 123      38.180  54.340  89.200  1.00  0.00           H
HETATM 3852 H18T POPET 123      39.200  55.800  88.810  1.00  0.00           H
HETATM 3853  C33 POPET 123      37.780  62.860  97.770  1.00  0.00           C
HETATM 3854  H3X POPET 123      36.950  63.520  98.090  1.00  0.00           H
HETATM 3855  H3Y POPET 123      37.330  61.910  97.400  1.00  0.00           H
HETATM 3856  C34 POPET 123      38.570  63.450  96.580  1.00  0.00           C
HETATM 3857  H4X POPET 123      37.910  63.470  95.690  1.00  0.00           H
HETATM 3858  H4Y POPET 123      39.430  62.810  96.280  1.00  0.00           H
HETATM 3859  C35 POPET 123      39.240  64.800  96.800  1.00  0.00           C
HETATM 3860  H5X POPET 123      40.010  64.650  97.590  1.00  0.00           H
HETATM 3861  H5Y POPET 123      38.450  65.470  97.200  1.00  0.00           H
HETATM 3862  C36 POPET 123      39.850  65.390  95.450  1.00  0.00           C
HETATM 3863  H6X POPET 123      40.170  66.420  95.740  1.00  0.00           H
HETATM 3864  H6Y POPET 123      39.020  65.540  94.730  1.00  0.00           H
HETATM 3865  C37 POPET 123      40.990  64.580  94.830  1.00  0.00           C
HETATM 3866  H7X POPET 123      40.620  63.550  94.650  1.00  0.00           H
HETATM 3867  H7Y POPET 123      41.800  64.510  95.580  1.00  0.00           H
HETATM 3868  C38 POPET 123      41.650  65.320  93.620  1.00  0.00           C
HETATM 3869  H8X POPET 123      42.510  64.660  93.400  1.00  0.00           H
HETATM 3870  H8Y POPET 123      42.030  66.260  94.090  1.00  0.00           H
HETATM 3871  C39 POPET 123      40.640  65.420  92.390  1.00  0.00           C
HETATM 3872  H9X POPET 123      39.940  66.270  92.460  1.00  0.00           H
HETATM 3873  H9Y POPET 123      40.110  64.440  92.420  1.00  0.00           H
HETATM 3874 C310 POPET 123      41.280  65.540  90.910  1.00  0.00           C
HETATM 3875 H10X POPET 123      42.160  66.210  91.000  1.00  0.00           H
HETATM 3876 H10Y POPET 123      40.440  65.940  90.300  1.00  0.00           H
HETATM 3877 C311 POPET 123      41.800  64.190  90.270  1.00  0.00           C
HETATM 3878 H11X POPET 123      42.490  63.480  90.770  1.00  0.00           H
HETATM 3879 H11Y POPET 123      42.490  64.570  89.490  1.00  0.00           H
HETATM 3880 C312 POPET 123      40.650  63.410  89.620  1.00  0.00           C
HETATM 3881 H12X POPET 123      40.100  64.100  88.940  1.00  0.00           H
HETATM 3882 H12Y POPET 123      39.950  63.170  90.450  1.00  0.00           H
HETATM 3883 C313 POPET 123      41.210  62.180  88.850  1.00  0.00           C
HETATM 3884 H13X POPET 123      41.810  61.560  89.550  1.00  0.00           H
HETATM 3885 H13Y POPET 123      41.920  62.430  88.030  1.00  0.00           H
HETATM 3886 C314 POPET 123      40.070  61.420  88.300  1.00  0.00           C
HETATM 3887 H14X POPET 123      39.560  62.130  87.610  1.00  0.00           H
HETATM 3888 H14Y POPET 123      39.320  61.220  89.100  1.00  0.00           H
HETATM 3889 C315 POPET 123      40.580  60.150  87.660  1.00  0.00           C
HETATM 3890 H15X POPET 123      41.300  59.680  88.370  1.00  0.00           H
HETATM 3891 H15Y POPET 123      41.260  60.540  86.860  1.00  0.00           H
HETATM 3892 C316 POPET 123      39.610  59.280  86.980  1.00  0.00           C
HETATM 3893 H16X POPET 123      39.220  58.570  87.750  1.00  0.00           H
HETATM 3894 H16Y POPET 123      40.180  58.700  86.220  1.00  0.00           H
HETATM 3895 H16Z POPET 123      38.780  59.810  86.470  1.00  0.00           H
HETATM 3896  N   POPEU 124      54.660  69.370 108.250  1.00  0.00           N
HETATM 3897  HN1 POPEU 124      53.730  69.830 108.240  1.00  0.00           H
HETATM 3898  HN2 POPEU 124      55.410  70.100 108.290  1.00  0.00           H
HETATM 3899  HN3 POPEU 124      54.740  68.850 107.350  1.00  0.00           H
HETATM 3900  C12 POPEU 124      54.720  68.510 109.520  1.00  0.00           C
HETATM 3901 H12A POPEU 124      54.590  69.130 110.440  1.00  0.00           H
HETATM 3902 H12B POPEU 124      55.680  67.960 109.560  1.00  0.00           H
HETATM 3903  C11 POPEU 124      53.550  67.430 109.560  1.00  0.00           C
HETATM 3904 H11A POPEU 124      53.610  67.030 110.600  1.00  0.00           H
HETATM 3905 H11B POPEU 124      53.880  66.690 108.800  1.00  0.00           H
HETATM 3906  P   POPEU 124      50.970  67.230 109.070  1.00  0.00           P
HETATM 3907  O13 POPEU 124      49.820  67.940 109.610  1.00  0.00           O
HETATM 3908  O14 POPEU 124      51.040  65.820 109.460  1.00  0.00           O
HETATM 3909  O11 POPEU 124      51.010  67.280 107.550  1.00  0.00           O
HETATM 3910  O12 POPEU 124      52.280  68.020 109.380  1.00  0.00           O
HETATM 3911  C1  POPEU 124      51.240  68.510 106.900  1.00  0.00           C
HETATM 3912  HA  POPEU 124      52.250  68.560 106.450  1.00  0.00           H
HETATM 3913  HB  POPEU 124      51.000  69.410 107.510  1.00  0.00           H
HETATM 3914  C2  POPEU 124      50.180  68.670 105.750  1.00  0.00           C
HETATM 3915  HS  POPEU 124      49.870  67.670 105.370  1.00  0.00           H
HETATM 3916  O21 POPEU 124      50.570  69.550 104.650  1.00  0.00           O
HETATM 3917  C21 POPEU 124      51.440  69.150 103.780  1.00  0.00           C
HETATM 3918  O22 POPEU 124      52.040  68.100 103.870  1.00  0.00           O
HETATM 3919  C22 POPEU 124      51.400  69.940 102.380  1.00  0.00           C
HETATM 3920  H2R POPEU 124      51.310  71.020 102.630  1.00  0.00           H
HETATM 3921  H2S POPEU 124      50.480  69.540 101.910  1.00  0.00           H
HETATM 3922  C3  POPEU 124      48.860  69.270 106.310  1.00  0.00           C
HETATM 3923  HX  POPEU 124      49.000  70.370 106.350  1.00  0.00           H
HETATM 3924  HY  POPEU 124      48.620  68.870 107.320  1.00  0.00           H
HETATM 3925  O31 POPEU 124      47.790  68.910 105.390  1.00  0.00           O
HETATM 3926  C31 POPEU 124      46.630  69.630 105.500  1.00  0.00           C
HETATM 3927  O32 POPEU 124      46.360  70.400 106.420  1.00  0.00           O
HETATM 3928  C32 POPEU 124      45.770  69.290 104.220  1.00  0.00           C
HETATM 3929  H2X POPEU 124      45.050  70.110 104.010  1.00  0.00           H
HETATM 3930  H2Y POPEU 124      45.170  68.430 104.550  1.00  0.00           H
HETATM 3931  C23 POPEU 124      52.670  69.680 101.500  1.00  0.00           C
HETATM 3932  H3R POPEU 124      53.070  68.640 101.580  1.00  0.00           H
HETATM 3933  H3S POPEU 124      53.550  70.150 101.990  1.00  0.00           H
HETATM 3934  C24 POPEU 124      52.480  70.030 100.070  1.00  0.00           C
HETATM 3935  H4R POPEU 124      53.500  70.060  99.620  1.00  0.00           H
HETATM 3936  H4S POPEU 124      51.940  70.990  99.920  1.00  0.00           H
HETATM 3937  C25 POPEU 124      51.670  68.910  99.400  1.00  0.00           C
HETATM 3938  H5R POPEU 124      50.780  68.620  99.990  1.00  0.00           H
HETATM 3939  H5S POPEU 124      52.390  68.070  99.420  1.00  0.00           H
HETATM 3940  C26 POPEU 124      51.270  69.100  97.970  1.00  0.00           C
HETATM 3941  H6R POPEU 124      51.630  68.260  97.330  1.00  0.00           H
HETATM 3942  H6S POPEU 124      51.760  70.030  97.640  1.00  0.00           H
HETATM 3943  C27 POPEU 124      49.740  69.190  97.780  1.00  0.00           C
HETATM 3944  H7R POPEU 124      49.420  70.210  98.070  1.00  0.00           H
HETATM 3945  H7S POPEU 124      49.280  68.440  98.460  1.00  0.00           H
HETATM 3946  C28 POPEU 124      49.210  68.770  96.370  1.00  0.00           C
HETATM 3947  H8R POPEU 124      48.120  68.930  96.250  1.00  0.00           H
HETATM 3948  H8S POPEU 124      49.580  67.720  96.300  1.00  0.00           H
HETATM 3949  C29 POPEU 124      49.780  69.710  95.430  1.00  0.00           C
HETATM 3950  H91 POPEU 124      49.400  70.740  95.520  1.00  0.00           H
HETATM 3951 C210 POPEU 124      50.700  69.480  94.500  1.00  0.00           C
HETATM 3952 H101 POPEU 124      50.940  70.200  93.710  1.00  0.00           H
HETATM 3953 C211 POPEU 124      51.340  68.130  94.220  1.00  0.00           C
HETATM 3954 H11R POPEU 124      51.020  67.300  94.880  1.00  0.00           H
HETATM 3955 H11S POPEU 124      52.430  68.190  94.410  1.00  0.00           H
HETATM 3956 C212 POPEU 124      50.870  67.640  92.790  1.00  0.00           C
HETATM 3957 H12R POPEU 124      51.270  68.300  92.000  1.00  0.00           H
HETATM 3958 H12S POPEU 124      49.760  67.660  92.790  1.00  0.00           H
HETATM 3959 C213 POPEU 124      51.470  66.290  92.440  1.00  0.00           C
HETATM 3960 H13R POPEU 124      52.550  66.380  92.650  1.00  0.00           H
HETATM 3961 H13S POPEU 124      51.100  65.520  93.150  1.00  0.00           H
HETATM 3962 C214 POPEU 124      51.390  65.780  91.000  1.00  0.00           C
HETATM 3963 H14R POPEU 124      51.290  66.590  90.240  1.00  0.00           H
HETATM 3964 H14S POPEU 124      50.610  64.990  90.910  1.00  0.00           H
HETATM 3965 C215 POPEU 124      52.770  65.080  90.720  1.00  0.00           C
HETATM 3966 H15R POPEU 124      53.150  64.460  91.560  1.00  0.00           H
HETATM 3967 H15S POPEU 124      53.550  65.870  90.780  1.00  0.00           H
HETATM 3968 C216 POPEU 124      52.660  64.110  89.570  1.00  0.00           C
HETATM 3969 H16R POPEU 124      51.780  63.460  89.730  1.00  0.00           H
HETATM 3970 H16S POPEU 124      53.520  63.410  89.480  1.00  0.00           H
HETATM 3971 C217 POPEU 124      52.610  64.760  88.160  1.00  0.00           C
HETATM 3972 H17R POPEU 124      53.610  65.150  87.870  1.00  0.00           H
HETATM 3973 H17S POPEU 124      51.980  65.670  88.230  1.00  0.00           H
HETATM 3974 C218 POPEU 124      52.090  63.750  87.070  1.00  0.00           C
HETATM 3975 H18R POPEU 124      52.440  64.130  86.090  1.00  0.00           H
HETATM 3976 H18S POPEU 124      51.000  63.600  86.910  1.00  0.00           H
HETATM 3977 H18T POPEU 124      52.520  62.740  87.190  1.00  0.00           H
HETATM 3978  C33 POPEU 124      46.590  68.840 103.000  1.00  0.00           C
HETATM 3979  H3X POPEU 124      47.330  68.020 103.190  1.00  0.00           H
HETATM 3980  H3Y POPEU 124      47.160  69.560 102.380  1.00  0.00           H
HETATM 3981  C34 POPEU 124      45.560  68.320 102.010  1.00  0.00           C
HETATM 3982  H4X POPEU 124      44.770  69.090 101.870  1.00  0.00           H
HETATM 3983  H4Y POPEU 124      45.010  67.440 102.430  1.00  0.00           H
HETATM 3984  C35 POPEU 124      46.100  67.990 100.630  1.00  0.00           C
HETATM 3985  H5X POPEU 124      47.070  67.440 100.550  1.00  0.00           H
HETATM 3986  H5Y POPEU 124      46.440  68.990 100.280  1.00  0.00           H
HETATM 3987  C36 POPEU 124      45.050  67.470  99.610  1.00  0.00           C
HETATM 3988  H6X POPEU 124      44.180  68.150  99.610  1.00  0.00           H
HETATM 3989  H6Y POPEU 124      44.730  66.440  99.870  1.00  0.00           H
HETATM 3990  C37 POPEU 124      45.620  67.520  98.190  1.00  0.00           C
HETATM 3991  H7X POPEU 124      46.270  66.640  98.010  1.00  0.00           H
HETATM 3992  H7Y POPEU 124      46.200  68.430  97.930  1.00  0.00           H
HETATM 3993  C38 POPEU 124      44.490  67.320  97.090  1.00  0.00           C
HETATM 3994  H8X POPEU 124      43.790  68.180  97.010  1.00  0.00           H
HETATM 3995  H8Y POPEU 124      43.890  66.440  97.410  1.00  0.00           H
HETATM 3996  C39 POPEU 124      44.970  66.880  95.700  1.00  0.00           C
HETATM 3997  H9X POPEU 124      44.120  66.540  95.080  1.00  0.00           H
HETATM 3998  H9Y POPEU 124      45.700  66.050  95.740  1.00  0.00           H
HETATM 3999 C310 POPEU 124      45.680  68.050  94.920  1.00  0.00           C
HETATM 4000 H10X POPEU 124      46.190  68.680  95.680  1.00  0.00           H
HETATM 4001 H10Y POPEU 124      44.860  68.630  94.450  1.00  0.00           H
HETATM 4002 C311 POPEU 124      46.730  67.720  93.890  1.00  0.00           C
HETATM 4003 H11X POPEU 124      47.470  67.110  94.450  1.00  0.00           H
HETATM 4004 H11Y POPEU 124      47.220  68.650  93.510  1.00  0.00           H
HETATM 4005 C312 POPEU 124      46.140  67.090  92.640  1.00  0.00           C
HETATM 4006 H12X POPEU 124      45.490  67.810  92.100  1.00  0.00           H
HETATM 4007 H12Y POPEU 124      45.570  66.180  92.930  1.00  0.00           H
HETATM 4008 C313 POPEU 124      47.060  66.550  91.520  1.00  0.00           C
HETATM 4009 H13X POPEU 124      47.810  65.800  91.880  1.00  0.00           H
HETATM 4010 H13Y POPEU 124      47.710  67.360  91.130  1.00  0.00           H
HETATM 4011 C314 POPEU 124      46.260  65.770  90.410  1.00  0.00           C
HETATM 4012 H14X POPEU 124      45.750  66.610  89.890  1.00  0.00           H
HETATM 4013 H14Y POPEU 124      45.470  65.160  90.890  1.00  0.00           H
HETATM 4014 C315 POPEU 124      47.010  65.030  89.300  1.00  0.00           C
HETATM 4015 H15X POPEU 124      47.750  65.720  88.860  1.00  0.00           H
HETATM 4016 H15Y POPEU 124      46.330  64.710  88.480  1.00  0.00           H
HETATM 4017 C316 POPEU 124      47.810  63.790  89.770  1.00  0.00           C
HETATM 4018 H16X POPEU 124      48.560  63.970  90.580  1.00  0.00           H
HETATM 4019 H16Y POPEU 124      48.400  63.420  88.910  1.00  0.00           H
HETATM 4020 H16Z POPEU 124      47.020  63.040  89.980  1.00  0.00           H
HETATM 4021  N   POPEV 125      59.200  43.210 109.860  1.00  0.00           N
HETATM 4022  HN1 POPEV 125      59.670  44.070 109.510  1.00  0.00           H
HETATM 4023  HN2 POPEV 125      58.320  43.470 110.340  1.00  0.00           H
HETATM 4024  HN3 POPEV 125      59.760  42.750 110.600  1.00  0.00           H
HETATM 4025  C12 POPEV 125      58.980  42.240 108.640  1.00  0.00           C
HETATM 4026 H12A POPEV 125      58.760  41.240 109.060  1.00  0.00           H
HETATM 4027 H12B POPEV 125      59.910  42.190 108.040  1.00  0.00           H
HETATM 4028  C11 POPEV 125      57.730  42.560 107.830  1.00  0.00           C
HETATM 4029 H11A POPEV 125      56.880  42.960 108.430  1.00  0.00           H
HETATM 4030 H11B POPEV 125      57.300  41.630 107.410  1.00  0.00           H
HETATM 4031  P   POPEV 125      56.990  43.800 105.570  1.00  0.00           P
HETATM 4032  O13 POPEV 125      56.620  42.510 104.940  1.00  0.00           O
HETATM 4033  O14 POPEV 125      57.600  44.840 104.740  1.00  0.00           O
HETATM 4034  O11 POPEV 125      55.730  44.420 106.340  1.00  0.00           O
HETATM 4035  O12 POPEV 125      58.010  43.540 106.790  1.00  0.00           O
HETATM 4036  C1  POPEV 125      55.830  45.630 107.120  1.00  0.00           C
HETATM 4037  HA  POPEV 125      56.850  45.850 107.480  1.00  0.00           H
HETATM 4038  HB  POPEV 125      55.150  45.580 108.000  1.00  0.00           H
HETATM 4039  C2  POPEV 125      55.360  46.970 106.370  1.00  0.00           C
HETATM 4040  HS  POPEV 125      54.340  46.810 105.970  1.00  0.00           H
HETATM 4041  O21 POPEV 125      56.170  47.380 105.290  1.00  0.00           O
HETATM 4042  C21 POPEV 125      55.830  46.990 103.990  1.00  0.00           C
HETATM 4043  O22 POPEV 125      54.810  46.390 103.840  1.00  0.00           O
HETATM 4044  C22 POPEV 125      56.700  47.580 102.910  1.00  0.00           C
HETATM 4045  H2R POPEV 125      57.620  46.960 103.000  1.00  0.00           H
HETATM 4046  H2S POPEV 125      56.880  48.660 103.100  1.00  0.00           H
HETATM 4047  C3  POPEV 125      55.250  48.180 107.260  1.00  0.00           C
HETATM 4048  HX  POPEV 125      56.230  48.330 107.760  1.00  0.00           H
HETATM 4049  HY  POPEV 125      54.590  48.030 108.140  1.00  0.00           H
HETATM 4050  O31 POPEV 125      54.910  49.360 106.540  1.00  0.00           O
HETATM 4051  C31 POPEV 125      53.660  49.560 106.050  1.00  0.00           C
HETATM 4052  O32 POPEV 125      52.680  48.890 106.330  1.00  0.00           O
HETATM 4053  C32 POPEV 125      53.610  50.750 105.130  1.00  0.00           C
HETATM 4054  H2X POPEV 125      54.570  51.310 105.190  1.00  0.00           H
HETATM 4055  H2Y POPEV 125      52.780  51.400 105.490  1.00  0.00           H
HETATM 4056  C23 POPEV 125      56.120  47.320 101.470  1.00  0.00           C
HETATM 4057  H3R POPEV 125      55.220  47.950 101.370  1.00  0.00           H
HETATM 4058  H3S POPEV 125      55.750  46.270 101.380  1.00  0.00           H
HETATM 4059  C24 POPEV 125      57.110  47.800 100.380  1.00  0.00           C
HETATM 4060  H4R POPEV 125      56.650  47.440  99.440  1.00  0.00           H
HETATM 4061  H4S POPEV 125      58.100  47.300 100.430  1.00  0.00           H
HETATM 4062  C25 POPEV 125      57.420  49.330 100.380  1.00  0.00           C
HETATM 4063  H5R POPEV 125      58.060  49.600 101.250  1.00  0.00           H
HETATM 4064  H5S POPEV 125      56.410  49.760 100.540  1.00  0.00           H
HETATM 4065  C26 POPEV 125      57.800  49.810  98.960  1.00  0.00           C
HETATM 4066  H6R POPEV 125      57.450  50.860  98.940  1.00  0.00           H
HETATM 4067  H6S POPEV 125      57.150  49.200  98.290  1.00  0.00           H
HETATM 4068  C27 POPEV 125      59.240  49.560  98.570  1.00  0.00           C
HETATM 4069  H7R POPEV 125      59.460  48.480  98.680  1.00  0.00           H
HETATM 4070  H7S POPEV 125      59.940  50.120  99.210  1.00  0.00           H
HETATM 4071  C28 POPEV 125      59.530  49.980  97.100  1.00  0.00           C
HETATM 4072  H8R POPEV 125      58.770  49.410  96.530  1.00  0.00           H
HETATM 4073  H8S POPEV 125      60.510  49.600  96.750  1.00  0.00           H
HETATM 4074  C29 POPEV 125      59.350  51.470  96.800  1.00  0.00           C
HETATM 4075  H91 POPEV 125      58.810  52.070  97.550  1.00  0.00           H
HETATM 4076 C210 POPEV 125      60.030  52.160  95.900  1.00  0.00           C
HETATM 4077 H101 POPEV 125      59.820  53.230  95.780  1.00  0.00           H
HETATM 4078 C211 POPEV 125      60.980  51.630  94.890  1.00  0.00           C
HETATM 4079 H11R POPEV 125      61.780  50.990  95.320  1.00  0.00           H
HETATM 4080 H11S POPEV 125      61.370  52.540  94.390  1.00  0.00           H
HETATM 4081 C212 POPEV 125      60.290  50.730  93.860  1.00  0.00           C
HETATM 4082 H12R POPEV 125      59.430  51.210  93.340  1.00  0.00           H
HETATM 4083 H12S POPEV 125      59.870  49.850  94.380  1.00  0.00           H
HETATM 4084 C213 POPEV 125      61.150  50.220  92.790  1.00  0.00           C
HETATM 4085 H13R POPEV 125      61.900  49.550  93.260  1.00  0.00           H
HETATM 4086 H13S POPEV 125      61.570  51.090  92.230  1.00  0.00           H
HETATM 4087 C214 POPEV 125      60.390  49.410  91.710  1.00  0.00           C
HETATM 4088 H14R POPEV 125      59.640  49.990  91.140  1.00  0.00           H
HETATM 4089 H14S POPEV 125      59.830  48.530  92.100  1.00  0.00           H
HETATM 4090 C215 POPEV 125      61.410  48.980  90.570  1.00  0.00           C
HETATM 4091 H15R POPEV 125      61.710  47.920  90.740  1.00  0.00           H
HETATM 4092 H15S POPEV 125      62.410  49.470  90.590  1.00  0.00           H
HETATM 4093 C216 POPEV 125      60.820  49.180  89.250  1.00  0.00           C
HETATM 4094 H16R POPEV 125      60.550  50.250  89.100  1.00  0.00           H
HETATM 4095 H16S POPEV 125      59.850  48.640  89.250  1.00  0.00           H
HETATM 4096 C217 POPEV 125      61.720  48.780  88.010  1.00  0.00           C
HETATM 4097 H17R POPEV 125      62.670  49.340  88.130  1.00  0.00           H
HETATM 4098 H17S POPEV 125      61.250  49.130  87.070  1.00  0.00           H
HETATM 4099 C218 POPEV 125      61.950  47.220  87.950  1.00  0.00           C
HETATM 4100 H18R POPEV 125      61.010  46.650  87.820  1.00  0.00           H
HETATM 4101 H18S POPEV 125      62.440  46.850  88.880  1.00  0.00           H
HETATM 4102 H18T POPEV 125      62.640  46.980  87.110  1.00  0.00           H
HETATM 4103  C33 POPEV 125      53.230  50.290 103.730  1.00  0.00           C
HETATM 4104  H3X POPEV 125      52.190  49.890 103.690  1.00  0.00           H
HETATM 4105  H3Y POPEV 125      53.940  49.490 103.450  1.00  0.00           H
HETATM 4106  C34 POPEV 125      53.460  51.380 102.710  1.00  0.00           C
HETATM 4107  H4X POPEV 125      54.520  51.720 102.700  1.00  0.00           H
HETATM 4108  H4Y POPEV 125      52.700  52.130 103.020  1.00  0.00           H
HETATM 4109  C35 POPEV 125      53.230  50.810 101.260  1.00  0.00           C
HETATM 4110  H5X POPEV 125      52.230  50.330 101.280  1.00  0.00           H
HETATM 4111  H5Y POPEV 125      53.920  50.010 100.920  1.00  0.00           H
HETATM 4112  C36 POPEV 125      53.130  51.970 100.230  1.00  0.00           C
HETATM 4113  H6X POPEV 125      52.960  52.950 100.720  1.00  0.00           H
HETATM 4114  H6Y POPEV 125      52.240  51.680  99.620  1.00  0.00           H
HETATM 4115  C37 POPEV 125      54.400  52.050  99.420  1.00  0.00           C
HETATM 4116  H7X POPEV 125      54.550  51.030  99.000  1.00  0.00           H
HETATM 4117  H7Y POPEV 125      55.280  52.410  99.990  1.00  0.00           H
HETATM 4118  C38 POPEV 125      54.310  52.990  98.150  1.00  0.00           C
HETATM 4119  H8X POPEV 125      54.110  54.050  98.410  1.00  0.00           H
HETATM 4120  H8Y POPEV 125      53.470  52.590  97.530  1.00  0.00           H
HETATM 4121  C39 POPEV 125      55.520  52.830  97.310  1.00  0.00           C
HETATM 4122  H9X POPEV 125      55.790  51.780  97.080  1.00  0.00           H
HETATM 4123  H9Y POPEV 125      56.420  53.210  97.840  1.00  0.00           H
HETATM 4124 C310 POPEV 125      55.280  53.500  95.870  1.00  0.00           C
HETATM 4125 H10X POPEV 125      55.260  54.600  96.020  1.00  0.00           H
HETATM 4126 H10Y POPEV 125      54.220  53.290  95.600  1.00  0.00           H
HETATM 4127 C311 POPEV 125      56.220  53.050  94.740  1.00  0.00           C
HETATM 4128 H11X POPEV 125      56.160  51.950  94.650  1.00  0.00           H
HETATM 4129 H11Y POPEV 125      57.300  53.130  95.010  1.00  0.00           H
HETATM 4130 C312 POPEV 125      55.900  53.600  93.330  1.00  0.00           C
HETATM 4131 H12X POPEV 125      55.990  54.700  93.220  1.00  0.00           H
HETATM 4132 H12Y POPEV 125      54.860  53.200  93.230  1.00  0.00           H
HETATM 4133 C313 POPEV 125      56.740  53.010  92.170  1.00  0.00           C
HETATM 4134 H13X POPEV 125      56.550  51.920  92.040  1.00  0.00           H
HETATM 4135 H13Y POPEV 125      57.790  53.330  92.310  1.00  0.00           H
HETATM 4136 C314 POPEV 125      56.460  53.560  90.760  1.00  0.00           C
HETATM 4137 H14X POPEV 125      56.540  54.650  90.990  1.00  0.00           H
HETATM 4138 H14Y POPEV 125      55.410  53.360  90.460  1.00  0.00           H
HETATM 4139 C315 POPEV 125      57.410  53.260  89.550  1.00  0.00           C
HETATM 4140 H15X POPEV 125      57.210  53.970  88.730  1.00  0.00           H
HETATM 4141 H15Y POPEV 125      57.090  52.240  89.240  1.00  0.00           H
HETATM 4142 C316 POPEV 125      58.890  53.260  89.840  1.00  0.00           C
HETATM 4143 H16X POPEV 125      59.380  52.800  88.960  1.00  0.00           H
HETATM 4144 H16Y POPEV 125      59.240  52.750  90.760  1.00  0.00           H
HETATM 4145 H16Z POPEV 125      59.170  54.330  89.930  1.00  0.00           H
HETATM 4146  N   POPEW 126      89.950  56.730 108.170  1.00  0.00           N
HETATM 4147  HN1 POPEW 126      90.570  55.910 108.020  1.00  0.00           H
HETATM 4148  HN2 POPEW 126      90.470  57.210 108.930  1.00  0.00           H
HETATM 4149  HN3 POPEW 126      89.090  56.280 108.550  1.00  0.00           H
HETATM 4150  C12 POPEW 126      89.680  57.500 106.910  1.00  0.00           C
HETATM 4151 H12A POPEW 126      90.660  57.910 106.560  1.00  0.00           H
HETATM 4152 H12B POPEW 126      89.170  58.440 107.200  1.00  0.00           H
HETATM 4153  C11 POPEW 126      88.780  56.770 105.850  1.00  0.00           C
HETATM 4154 H11A POPEW 126      89.390  55.920 105.470  1.00  0.00           H
HETATM 4155 H11B POPEW 126      88.700  57.420 104.950  1.00  0.00           H
HETATM 4156  P   POPEW 126      86.710  55.170 105.990  1.00  0.00           P
HETATM 4157  O13 POPEW 126      85.330  55.410 106.300  1.00  0.00           O
HETATM 4158  O14 POPEW 126      87.310  54.000 106.680  1.00  0.00           O
HETATM 4159  O11 POPEW 126      87.010  55.090 104.400  1.00  0.00           O
HETATM 4160  O12 POPEW 126      87.530  56.440 106.420  1.00  0.00           O
HETATM 4161  C1  POPEW 126      86.080  55.790 103.490  1.00  0.00           C
HETATM 4162  HA  POPEW 126      86.670  56.330 102.720  1.00  0.00           H
HETATM 4163  HB  POPEW 126      85.500  56.600 104.010  1.00  0.00           H
HETATM 4164  C2  POPEW 126      85.150  54.830 102.750  1.00  0.00           C
HETATM 4165  HS  POPEW 126      84.620  54.240 103.530  1.00  0.00           H
HETATM 4166  O21 POPEW 126      85.880  53.940 101.920  1.00  0.00           O
HETATM 4167  C21 POPEW 126      85.250  52.750 101.640  1.00  0.00           C
HETATM 4168  O22 POPEW 126      84.160  52.390 102.080  1.00  0.00           O
HETATM 4169  C22 POPEW 126      86.070  51.870 100.690  1.00  0.00           C
HETATM 4170  H2R POPEW 126      85.650  50.850 100.780  1.00  0.00           H
HETATM 4171  H2S POPEW 126      87.130  51.850 101.010  1.00  0.00           H
HETATM 4172  C3  POPEW 126      84.040  55.650 102.040  1.00  0.00           C
HETATM 4173  HX  POPEW 126      83.660  56.410 102.760  1.00  0.00           H
HETATM 4174  HY  POPEW 126      83.150  55.010 101.830  1.00  0.00           H
HETATM 4175  O31 POPEW 126      84.560  56.310 100.870  1.00  0.00           O
HETATM 4176  C31 POPEW 126      84.330  55.680  99.740  1.00  0.00           C
HETATM 4177  O32 POPEW 126      83.580  54.700  99.610  1.00  0.00           O
HETATM 4178  C32 POPEW 126      85.110  56.370  98.600  1.00  0.00           C
HETATM 4179  H2X POPEW 126      86.170  56.110  98.820  1.00  0.00           H
HETATM 4180  H2Y POPEW 126      84.860  57.440  98.730  1.00  0.00           H
HETATM 4181  C23 POPEW 126      85.800  52.180  99.220  1.00  0.00           C
HETATM 4182  H3R POPEW 126      86.100  53.240  99.120  1.00  0.00           H
HETATM 4183  H3S POPEW 126      84.730  52.120  98.910  1.00  0.00           H
HETATM 4184  C24 POPEW 126      86.540  51.080  98.420  1.00  0.00           C
HETATM 4185  H4R POPEW 126      86.260  50.120  98.900  1.00  0.00           H
HETATM 4186  H4S POPEW 126      87.600  51.360  98.610  1.00  0.00           H
HETATM 4187  C25 POPEW 126      86.160  51.220  96.950  1.00  0.00           C
HETATM 4188  H5R POPEW 126      86.260  52.260  96.570  1.00  0.00           H
HETATM 4189  H5S POPEW 126      85.110  50.930  96.740  1.00  0.00           H
HETATM 4190  C26 POPEW 126      87.060  50.320  96.040  1.00  0.00           C
HETATM 4191  H6R POPEW 126      86.940  49.240  96.260  1.00  0.00           H
HETATM 4192  H6S POPEW 126      88.090  50.690  96.220  1.00  0.00           H
HETATM 4193  C27 POPEW 126      86.690  50.550  94.590  1.00  0.00           C
HETATM 4194  H7R POPEW 126      87.020  51.560  94.280  1.00  0.00           H
HETATM 4195  H7S POPEW 126      85.580  50.530  94.520  1.00  0.00           H
HETATM 4196  C28 POPEW 126      87.110  49.450  93.640  1.00  0.00           C
HETATM 4197  H8R POPEW 126      86.740  48.430  93.870  1.00  0.00           H
HETATM 4198  H8S POPEW 126      88.220  49.400  93.640  1.00  0.00           H
HETATM 4199  C29 POPEW 126      86.550  49.890  92.280  1.00  0.00           C
HETATM 4200  H91 POPEW 126      85.530  50.270  92.370  1.00  0.00           H
HETATM 4201 C210 POPEW 126      87.140  49.900  91.060  1.00  0.00           C
HETATM 4202 H101 POPEW 126      86.480  50.060  90.200  1.00  0.00           H
HETATM 4203 C211 POPEW 126      88.480  49.310  90.870  1.00  0.00           C
HETATM 4204 H11R POPEW 126      88.980  49.060  91.830  1.00  0.00           H
HETATM 4205 H11S POPEW 126      89.160  49.960  90.280  1.00  0.00           H
HETATM 4206 C212 POPEW 126      88.510  47.970  90.150  1.00  0.00           C
HETATM 4207 H12R POPEW 126      89.600  47.740  90.090  1.00  0.00           H
HETATM 4208 H12S POPEW 126      88.180  48.100  89.090  1.00  0.00           H
HETATM 4209 C213 POPEW 126      87.730  46.880  90.910  1.00  0.00           C
HETATM 4210 H13R POPEW 126      86.650  46.970  90.670  1.00  0.00           H
HETATM 4211 H13S POPEW 126      87.910  47.050  91.990  1.00  0.00           H
HETATM 4212 C214 POPEW 126      88.190  45.460  90.490  1.00  0.00           C
HETATM 4213 H14R POPEW 126      87.680  44.700  91.120  1.00  0.00           H
HETATM 4214 H14S POPEW 126      89.280  45.410  90.700  1.00  0.00           H
HETATM 4215 C215 POPEW 126      87.930  45.020  89.060  1.00  0.00           C
HETATM 4216 H15R POPEW 126      88.470  45.700  88.370  1.00  0.00           H
HETATM 4217 H15S POPEW 126      86.840  45.190  88.920  1.00  0.00           H
HETATM 4218 C216 POPEW 126      88.250  43.610  88.610  1.00  0.00           C
HETATM 4219 H16R POPEW 126      87.760  42.930  89.340  1.00  0.00           H
HETATM 4220 H16S POPEW 126      89.360  43.480  88.600  1.00  0.00           H
HETATM 4221 C217 POPEW 126      87.690  43.380  87.220  1.00  0.00           C
HETATM 4222 H17R POPEW 126      88.230  44.060  86.520  1.00  0.00           H
HETATM 4223 H17S POPEW 126      86.610  43.660  87.200  1.00  0.00           H
HETATM 4224 C218 POPEW 126      87.900  41.950  86.730  1.00  0.00           C
HETATM 4225 H18R POPEW 126      87.510  41.140  87.390  1.00  0.00           H
HETATM 4226 H18S POPEW 126      88.990  41.800  86.630  1.00  0.00           H
HETATM 4227 H18T POPEW 126      87.420  41.860  85.730  1.00  0.00           H
HETATM 4228  C33 POPEW 126      84.700  56.010  97.160  1.00  0.00           C
HETATM 4229  H3X POPEW 126      83.600  56.090  97.040  1.00  0.00           H
HETATM 4230  H3Y POPEW 126      84.900  54.940  96.960  1.00  0.00           H
HETATM 4231  C34 POPEW 126      85.280  56.920  96.070  1.00  0.00           C
HETATM 4232  H4X POPEW 126      86.380  57.090  96.160  1.00  0.00           H
HETATM 4233  H4Y POPEW 126      84.910  57.960  96.200  1.00  0.00           H
HETATM 4234  C35 POPEW 126      84.770  56.480  94.660  1.00  0.00           C
HETATM 4235  H5X POPEW 126      84.920  55.410  94.430  1.00  0.00           H
HETATM 4236  H5Y POPEW 126      85.530  56.990  94.030  1.00  0.00           H
HETATM 4237  C36 POPEW 126      83.300  56.920  94.310  1.00  0.00           C
HETATM 4238  H6X POPEW 126      83.360  58.030  94.330  1.00  0.00           H
HETATM 4239  H6Y POPEW 126      82.640  56.550  95.120  1.00  0.00           H
HETATM 4240  C37 POPEW 126      82.930  56.290  92.930  1.00  0.00           C
HETATM 4241  H7X POPEW 126      81.910  55.940  92.700  1.00  0.00           H
HETATM 4242  H7Y POPEW 126      83.650  55.450  92.820  1.00  0.00           H
HETATM 4243  C38 POPEW 126      83.260  57.310  91.810  1.00  0.00           C
HETATM 4244  H8X POPEW 126      84.280  57.120  91.420  1.00  0.00           H
HETATM 4245  H8Y POPEW 126      83.420  58.330  92.220  1.00  0.00           H
HETATM 4246  C39 POPEW 126      82.360  57.350  90.620  1.00  0.00           C
HETATM 4247  H9X POPEW 126      81.340  57.520  91.010  1.00  0.00           H
HETATM 4248  H9Y POPEW 126      82.290  56.330  90.170  1.00  0.00           H
HETATM 4249 C310 POPEW 126      82.720  58.470  89.610  1.00  0.00           C
HETATM 4250 H10X POPEW 126      83.810  58.610  89.490  1.00  0.00           H
HETATM 4251 H10Y POPEW 126      82.340  59.410  90.070  1.00  0.00           H
HETATM 4252 C311 POPEW 126      82.110  58.100  88.280  1.00  0.00           C
HETATM 4253 H11X POPEW 126      81.020  57.900  88.410  1.00  0.00           H
HETATM 4254 H11Y POPEW 126      82.640  57.180  88.000  1.00  0.00           H
HETATM 4255 C312 POPEW 126      82.450  59.090  87.170  1.00  0.00           C
HETATM 4256 H12X POPEW 126      83.530  59.040  86.930  1.00  0.00           H
HETATM 4257 H12Y POPEW 126      82.220  60.130  87.500  1.00  0.00           H
HETATM 4258 C313 POPEW 126      81.760  58.690  85.820  1.00  0.00           C
HETATM 4259 H13X POPEW 126      80.670  58.770  86.000  1.00  0.00           H
HETATM 4260 H13Y POPEW 126      81.810  57.600  85.640  1.00  0.00           H
HETATM 4261 C314 POPEW 126      82.200  59.580  84.730  1.00  0.00           C
HETATM 4262 H14X POPEW 126      83.280  59.480  84.520  1.00  0.00           H
HETATM 4263 H14Y POPEW 126      82.000  60.630  85.050  1.00  0.00           H
HETATM 4264 C315 POPEW 126      81.410  59.380  83.400  1.00  0.00           C
HETATM 4265 H15X POPEW 126      81.180  60.390  83.010  1.00  0.00           H
HETATM 4266 H15Y POPEW 126      80.440  58.880  83.600  1.00  0.00           H
HETATM 4267 C316 POPEW 126      82.100  58.440  82.360  1.00  0.00           C
HETATM 4268 H16X POPEW 126      82.300  57.410  82.700  1.00  0.00           H
HETATM 4269 H16Y POPEW 126      83.050  59.000  82.170  1.00  0.00           H
HETATM 4270 H16Z POPEW 126      81.620  58.400  81.360  1.00  0.00           H
HETATM 4271  N   POPEX 127      69.660  60.970 108.730  1.00  0.00           N
HETATM 4272  HN1 POPEX 127      70.460  61.210 108.110  1.00  0.00           H
HETATM 4273  HN2 POPEX 127      68.720  60.830 108.320  1.00  0.00           H
HETATM 4274  HN3 POPEX 127      69.480  61.680 109.470  1.00  0.00           H
HETATM 4275  C12 POPEX 127      70.080  59.780 109.520  1.00  0.00           C
HETATM 4276 H12A POPEX 127      69.300  59.410 110.230  1.00  0.00           H
HETATM 4277 H12B POPEX 127      70.990  60.130 110.050  1.00  0.00           H
HETATM 4278  C11 POPEX 127      70.520  58.630 108.480  1.00  0.00           C
HETATM 4279 H11A POPEX 127      69.770  58.650 107.660  1.00  0.00           H
HETATM 4280 H11B POPEX 127      70.420  57.660 109.020  1.00  0.00           H
HETATM 4281  P   POPEX 127      72.270  59.800 106.850  1.00  0.00           P
HETATM 4282  O13 POPEX 127      73.620  59.390 106.320  1.00  0.00           O
HETATM 4283  O14 POPEX 127      72.090  61.170 107.420  1.00  0.00           O
HETATM 4284  O11 POPEX 127      71.090  59.630 105.800  1.00  0.00           O
HETATM 4285  O12 POPEX 127      71.840  58.770 107.980  1.00  0.00           O
HETATM 4286  C1  POPEX 127      71.140  58.350 105.140  1.00  0.00           C
HETATM 4287  HA  POPEX 127      71.170  57.550 105.910  1.00  0.00           H
HETATM 4288  HB  POPEX 127      72.100  58.250 104.590  1.00  0.00           H
HETATM 4289  C2  POPEX 127      69.920  58.100 104.240  1.00  0.00           C
HETATM 4290  HS  POPEX 127      69.530  57.060 104.330  1.00  0.00           H
HETATM 4291  O21 POPEX 127      70.100  58.450 102.870  1.00  0.00           O
HETATM 4292  C21 POPEX 127      71.050  57.750 102.220  1.00  0.00           C
HETATM 4293  O22 POPEX 127      71.770  56.870 102.680  1.00  0.00           O
HETATM 4294  C22 POPEX 127      71.090  58.330 100.790  1.00  0.00           C
HETATM 4295  H2R POPEX 127      71.110  59.420 100.960  1.00  0.00           H
HETATM 4296  H2S POPEX 127      70.180  58.020 100.230  1.00  0.00           H
HETATM 4297  C3  POPEX 127      68.650  58.960 104.710  1.00  0.00           C
HETATM 4298  HX  POPEX 127      69.050  60.000 104.670  1.00  0.00           H
HETATM 4299  HY  POPEX 127      68.460  58.660 105.760  1.00  0.00           H
HETATM 4300  O31 POPEX 127      67.500  58.860 103.820  1.00  0.00           O
HETATM 4301  C31 POPEX 127      66.850  57.690 103.910  1.00  0.00           C
HETATM 4302  O32 POPEX 127      66.960  56.850 104.780  1.00  0.00           O
HETATM 4303  C32 POPEX 127      65.770  57.770 102.820  1.00  0.00           C
HETATM 4304  H2X POPEX 127      65.210  58.720 102.970  1.00  0.00           H
HETATM 4305  H2Y POPEX 127      65.130  56.910 103.120  1.00  0.00           H
HETATM 4306  C23 POPEX 127      72.350  57.800 100.010  1.00  0.00           C
HETATM 4307  H3R POPEX 127      72.100  56.720  99.870  1.00  0.00           H
HETATM 4308  H3S POPEX 127      73.260  57.890 100.630  1.00  0.00           H
HETATM 4309  C24 POPEX 127      72.600  58.530  98.640  1.00  0.00           C
HETATM 4310  H4R POPEX 127      72.510  59.630  98.750  1.00  0.00           H
HETATM 4311  H4S POPEX 127      71.900  58.250  97.830  1.00  0.00           H
HETATM 4312  C25 POPEX 127      74.000  58.430  97.990  1.00  0.00           C
HETATM 4313  H5R POPEX 127      74.370  57.380  98.000  1.00  0.00           H
HETATM 4314  H5S POPEX 127      74.790  59.060  98.450  1.00  0.00           H
HETATM 4315  C26 POPEX 127      74.160  58.950  96.550  1.00  0.00           C
HETATM 4316  H6R POPEX 127      73.380  58.430  95.950  1.00  0.00           H
HETATM 4317  H6S POPEX 127      75.120  58.710  96.050  1.00  0.00           H
HETATM 4318  C27 POPEX 127      73.850  60.490  96.420  1.00  0.00           C
HETATM 4319  H7R POPEX 127      74.480  60.990  97.180  1.00  0.00           H
HETATM 4320  H7S POPEX 127      72.790  60.660  96.700  1.00  0.00           H
HETATM 4321  C28 POPEX 127      74.010  61.100  95.040  1.00  0.00           C
HETATM 4322  H8R POPEX 127      73.360  62.000  95.080  1.00  0.00           H
HETATM 4323  H8S POPEX 127      73.500  60.420  94.320  1.00  0.00           H
HETATM 4324  C29 POPEX 127      75.490  61.150  94.670  1.00  0.00           C
HETATM 4325  H91 POPEX 127      76.070  60.570  95.400  1.00  0.00           H
HETATM 4326 C210 POPEX 127      76.090  61.710  93.580  1.00  0.00           C
HETATM 4327 H101 POPEX 127      77.170  61.490  93.510  1.00  0.00           H
HETATM 4328 C211 POPEX 127      75.340  62.560  92.480  1.00  0.00           C
HETATM 4329 H11R POPEX 127      75.700  63.610  92.510  1.00  0.00           H
HETATM 4330 H11S POPEX 127      74.270  62.680  92.750  1.00  0.00           H
HETATM 4331 C212 POPEX 127      75.470  61.820  91.130  1.00  0.00           C
HETATM 4332 H12R POPEX 127      75.460  60.720  91.290  1.00  0.00           H
HETATM 4333 H12S POPEX 127      76.470  62.140  90.760  1.00  0.00           H
HETATM 4334 C213 POPEX 127      74.450  62.190  90.070  1.00  0.00           C
HETATM 4335 H13R POPEX 127      74.420  63.290  89.940  1.00  0.00           H
HETATM 4336 H13S POPEX 127      73.430  61.950  90.460  1.00  0.00           H
HETATM 4337 C214 POPEX 127      74.660  61.390  88.740  1.00  0.00           C
HETATM 4338 H14R POPEX 127      74.920  60.350  89.010  1.00  0.00           H
HETATM 4339 H14S POPEX 127      75.550  61.920  88.340  1.00  0.00           H
HETATM 4340 C215 POPEX 127      73.500  61.230  87.700  1.00  0.00           C
HETATM 4341 H15R POPEX 127      73.310  62.250  87.280  1.00  0.00           H
HETATM 4342 H15S POPEX 127      72.720  60.650  88.230  1.00  0.00           H
HETATM 4343 C216 POPEX 127      73.870  60.310  86.490  1.00  0.00           C
HETATM 4344 H16R POPEX 127      74.190  59.350  86.930  1.00  0.00           H
HETATM 4345 H16S POPEX 127      74.720  60.730  85.920  1.00  0.00           H
HETATM 4346 C217 POPEX 127      72.680  60.230  85.430  1.00  0.00           C
HETATM 4347 H17R POPEX 127      72.480  61.220  84.970  1.00  0.00           H
HETATM 4348 H17S POPEX 127      71.750  60.050  86.000  1.00  0.00           H
HETATM 4349 C218 POPEX 127      72.980  59.250  84.290  1.00  0.00           C
HETATM 4350 H18R POPEX 127      72.200  59.290  83.500  1.00  0.00           H
HETATM 4351 H18S POPEX 127      73.000  58.180  84.590  1.00  0.00           H
HETATM 4352 H18T POPEX 127      74.010  59.460  83.930  1.00  0.00           H
HETATM 4353  C33 POPEX 127      66.460  57.940 101.450  1.00  0.00           C
HETATM 4354  H3X POPEX 127      67.270  57.190 101.320  1.00  0.00           H
HETATM 4355  H3Y POPEX 127      66.920  58.950 101.540  1.00  0.00           H
HETATM 4356  C34 POPEX 127      65.450  57.910 100.270  1.00  0.00           C
HETATM 4357  H4X POPEX 127      64.510  58.480 100.470  1.00  0.00           H
HETATM 4358  H4Y POPEX 127      65.260  56.830 100.110  1.00  0.00           H
HETATM 4359  C35 POPEX 127      66.130  58.470  99.060  1.00  0.00           C
HETATM 4360  H5X POPEX 127      67.120  57.980  99.060  1.00  0.00           H
HETATM 4361  H5Y POPEX 127      66.170  59.570  99.220  1.00  0.00           H
HETATM 4362  C36 POPEX 127      65.440  58.280  97.750  1.00  0.00           C
HETATM 4363  H6X POPEX 127      64.550  58.940  97.620  1.00  0.00           H
HETATM 4364  H6Y POPEX 127      65.020  57.260  97.850  1.00  0.00           H
HETATM 4365  C37 POPEX 127      66.340  58.390  96.560  1.00  0.00           C
HETATM 4366  H7X POPEX 127      67.260  57.760  96.600  1.00  0.00           H
HETATM 4367  H7Y POPEX 127      66.650  59.440  96.370  1.00  0.00           H
HETATM 4368  C38 POPEX 127      65.740  57.940  95.290  1.00  0.00           C
HETATM 4369  H8X POPEX 127      64.800  58.520  95.170  1.00  0.00           H
HETATM 4370  H8Y POPEX 127      65.530  56.850  95.360  1.00  0.00           H
HETATM 4371  C39 POPEX 127      66.560  58.300  94.070  1.00  0.00           C
HETATM 4372  H9X POPEX 127      67.630  58.020  94.210  1.00  0.00           H
HETATM 4373  H9Y POPEX 127      66.600  59.410  93.960  1.00  0.00           H
HETATM 4374 C310 POPEX 127      66.050  57.750  92.780  1.00  0.00           C
HETATM 4375 H10X POPEX 127      64.940  57.690  92.750  1.00  0.00           H
HETATM 4376 H10Y POPEX 127      66.230  56.650  92.770  1.00  0.00           H
HETATM 4377 C311 POPEX 127      66.700  58.290  91.510  1.00  0.00           C
HETATM 4378 H11X POPEX 127      67.800  58.200  91.550  1.00  0.00           H
HETATM 4379 H11Y POPEX 127      66.400  59.360  91.460  1.00  0.00           H
HETATM 4380 C312 POPEX 127      66.060  57.670  90.280  1.00  0.00           C
HETATM 4381 H12X POPEX 127      64.960  57.810  90.310  1.00  0.00           H
HETATM 4382 H12Y POPEX 127      66.410  56.620  90.280  1.00  0.00           H
HETATM 4383 C313 POPEX 127      66.730  58.220  89.040  1.00  0.00           C
HETATM 4384 H13X POPEX 127      67.820  58.010  89.000  1.00  0.00           H
HETATM 4385 H13Y POPEX 127      66.710  59.330  89.060  1.00  0.00           H
HETATM 4386 C314 POPEX 127      66.080  57.690  87.740  1.00  0.00           C
HETATM 4387 H14X POPEX 127      66.190  56.580  87.740  1.00  0.00           H
HETATM 4388 H14Y POPEX 127      66.740  58.070  86.930  1.00  0.00           H
HETATM 4389 C315 POPEX 127      64.570  57.900  87.470  1.00  0.00           C
HETATM 4390 H15X POPEX 127      64.360  58.990  87.420  1.00  0.00           H
HETATM 4391 H15Y POPEX 127      64.010  57.530  88.360  1.00  0.00           H
HETATM 4392 C316 POPEX 127      64.090  57.270  86.210  1.00  0.00           C
HETATM 4393 H16X POPEX 127      64.780  57.590  85.400  1.00  0.00           H
HETATM 4394 H16Y POPEX 127      63.080  57.680  86.050  1.00  0.00           H
HETATM 4395 H16Z POPEX 127      64.090  56.160  86.160  1.00  0.00           H
HETATM 4396  N   POPEY 128      45.080  83.860 107.220  1.00  0.00           N
HETATM 4397  HN1 POPEY 128      45.210  84.890 107.200  1.00  0.00           H
HETATM 4398  HN2 POPEY 128      44.080  83.640 107.360  1.00  0.00           H
HETATM 4399  HN3 POPEY 128      45.600  83.480 108.040  1.00  0.00           H
HETATM 4400  C12 POPEY 128      45.370  83.220 105.860  1.00  0.00           C
HETATM 4401 H12A POPEY 128      46.130  83.920 105.430  1.00  0.00           H
HETATM 4402 H12B POPEY 128      44.460  83.340 105.230  1.00  0.00           H
HETATM 4403  C11 POPEY 128      45.910  81.830 105.930  1.00  0.00           C
HETATM 4404 H11A POPEY 128      46.780  81.840 106.610  1.00  0.00           H
HETATM 4405 H11B POPEY 128      46.320  81.500 104.950  1.00  0.00           H
HETATM 4406  P   POPEY 128      45.270  79.380 106.340  1.00  0.00           P
HETATM 4407  O13 POPEY 128      44.090  78.630 106.830  1.00  0.00           O
HETATM 4408  O14 POPEY 128      46.560  79.160 106.980  1.00  0.00           O
HETATM 4409  O11 POPEY 128      45.380  79.150 104.800  1.00  0.00           O
HETATM 4410  O12 POPEY 128      44.990  80.910 106.500  1.00  0.00           O
HETATM 4411  C1  POPEY 128      44.350  78.790 103.920  1.00  0.00           C
HETATM 4412  HA  POPEY 128      43.430  79.240 104.350  1.00  0.00           H
HETATM 4413  HB  POPEY 128      44.230  77.690 103.790  1.00  0.00           H
HETATM 4414  C2  POPEY 128      44.490  79.350 102.470  1.00  0.00           C
HETATM 4415  HS  POPEY 128      43.500  79.400 101.990  1.00  0.00           H
HETATM 4416  O21 POPEY 128      45.490  78.630 101.740  1.00  0.00           O
HETATM 4417  C21 POPEY 128      44.980  77.500 101.240  1.00  0.00           C
HETATM 4418  O22 POPEY 128      43.870  77.010 101.530  1.00  0.00           O
HETATM 4419  C22 POPEY 128      45.860  76.820 100.340  1.00  0.00           C
HETATM 4420  H2R POPEY 128      45.820  75.760 100.670  1.00  0.00           H
HETATM 4421  H2S POPEY 128      46.910  77.140 100.520  1.00  0.00           H
HETATM 4422  C3  POPEY 128      44.830  80.880 102.550  1.00  0.00           C
HETATM 4423  HX  POPEY 128      45.820  81.010 103.030  1.00  0.00           H
HETATM 4424  HY  POPEY 128      44.070  81.180 103.300  1.00  0.00           H
HETATM 4425  O31 POPEY 128      44.690  81.460 101.270  1.00  0.00           O
HETATM 4426  C31 POPEY 128      44.520  82.810 101.350  1.00  0.00           C
HETATM 4427  O32 POPEY 128      44.460  83.450 102.370  1.00  0.00           O
HETATM 4428  C32 POPEY 128      44.620  83.460  99.980  1.00  0.00           C
HETATM 4429  H2X POPEY 128      45.560  83.090  99.530  1.00  0.00           H
HETATM 4430  H2Y POPEY 128      44.900  84.490 100.260  1.00  0.00           H
HETATM 4431  C23 POPEY 128      45.280  76.840  98.930  1.00  0.00           C
HETATM 4432  H3R POPEY 128      44.220  76.490  98.930  1.00  0.00           H
HETATM 4433  H3S POPEY 128      45.870  76.300  98.160  1.00  0.00           H
HETATM 4434  C24 POPEY 128      45.310  78.280  98.300  1.00  0.00           C
HETATM 4435  H4R POPEY 128      46.340  78.690  98.310  1.00  0.00           H
HETATM 4436  H4S POPEY 128      44.750  78.930  99.010  1.00  0.00           H
HETATM 4437  C25 POPEY 128      44.780  78.420  96.970  1.00  0.00           C
HETATM 4438  H5R POPEY 128      45.310  77.660  96.350  1.00  0.00           H
HETATM 4439  H5S POPEY 128      45.070  79.410  96.570  1.00  0.00           H
HETATM 4440  C26 POPEY 128      43.250  78.270  96.950  1.00  0.00           C
HETATM 4441  H6R POPEY 128      42.770  78.940  97.700  1.00  0.00           H
HETATM 4442  H6S POPEY 128      43.100  77.220  97.270  1.00  0.00           H
HETATM 4443  C27 POPEY 128      42.650  78.510  95.600  1.00  0.00           C
HETATM 4444  H7R POPEY 128      43.280  77.960  94.860  1.00  0.00           H
HETATM 4445  H7S POPEY 128      42.650  79.570  95.260  1.00  0.00           H
HETATM 4446  C28 POPEY 128      41.210  78.060  95.490  1.00  0.00           C
HETATM 4447  H8R POPEY 128      40.560  78.780  96.040  1.00  0.00           H
HETATM 4448  H8S POPEY 128      41.050  77.090  96.000  1.00  0.00           H
HETATM 4449  C29 POPEY 128      40.740  78.170  94.020  1.00  0.00           C
HETATM 4450  H91 POPEY 128      40.800  79.200  93.640  1.00  0.00           H
HETATM 4451 C210 POPEY 128      40.630  77.070  93.220  1.00  0.00           C
HETATM 4452 H101 POPEY 128      40.350  77.220  92.170  1.00  0.00           H
HETATM 4453 C211 POPEY 128      40.900  75.560  93.530  1.00  0.00           C
HETATM 4454 H11R POPEY 128      41.210  75.360  94.570  1.00  0.00           H
HETATM 4455 H11S POPEY 128      41.750  75.180  92.910  1.00  0.00           H
HETATM 4456 C212 POPEY 128      39.680  74.690  93.170  1.00  0.00           C
HETATM 4457 H12R POPEY 128      38.900  75.060  93.860  1.00  0.00           H
HETATM 4458 H12S POPEY 128      39.940  73.620  93.290  1.00  0.00           H
HETATM 4459 C213 POPEY 128      39.130  74.750  91.730  1.00  0.00           C
HETATM 4460 H13R POPEY 128      40.000  74.720  91.040  1.00  0.00           H
HETATM 4461 H13S POPEY 128      38.580  75.700  91.570  1.00  0.00           H
HETATM 4462 C214 POPEY 128      38.100  73.670  91.480  1.00  0.00           C
HETATM 4463 H14R POPEY 128      37.550  73.320  92.380  1.00  0.00           H
HETATM 4464 H14S POPEY 128      38.650  72.740  91.260  1.00  0.00           H
HETATM 4465 C215 POPEY 128      37.310  74.000  90.250  1.00  0.00           C
HETATM 4466 H15R POPEY 128      36.920  73.070  89.780  1.00  0.00           H
HETATM 4467 H15S POPEY 128      37.950  74.530  89.510  1.00  0.00           H
HETATM 4468 C216 POPEY 128      36.110  74.940  90.450  1.00  0.00           C
HETATM 4469 H16R POPEY 128      36.460  75.840  90.990  1.00  0.00           H
HETATM 4470 H16S POPEY 128      35.350  74.470  91.100  1.00  0.00           H
HETATM 4471 C217 POPEY 128      35.470  75.340  89.060  1.00  0.00           C
HETATM 4472 H17R POPEY 128      36.290  75.560  88.360  1.00  0.00           H
HETATM 4473 H17S POPEY 128      34.980  76.320  89.210  1.00  0.00           H
HETATM 4474 C218 POPEY 128      34.450  74.330  88.670  1.00  0.00           C
HETATM 4475 H18R POPEY 128      35.060  73.540  88.180  1.00  0.00           H
HETATM 4476 H18S POPEY 128      33.740  74.720  87.900  1.00  0.00           H
HETATM 4477 H18T POPEY 128      33.780  73.960  89.470  1.00  0.00           H
HETATM 4478  C33 POPEY 128      43.410  83.530  99.070  1.00  0.00           C
HETATM 4479  H3X POPEY 128      43.780  84.150  98.230  1.00  0.00           H
HETATM 4480  H3Y POPEY 128      42.570  84.050  99.590  1.00  0.00           H
HETATM 4481  C34 POPEY 128      42.990  82.110  98.660  1.00  0.00           C
HETATM 4482  H4X POPEY 128      42.370  81.540  99.390  1.00  0.00           H
HETATM 4483  H4Y POPEY 128      43.900  81.520  98.440  1.00  0.00           H
HETATM 4484  C35 POPEY 128      42.250  82.070  97.270  1.00  0.00           C
HETATM 4485  H5X POPEY 128      41.860  81.030  97.240  1.00  0.00           H
HETATM 4486  H5Y POPEY 128      42.950  82.210  96.420  1.00  0.00           H
HETATM 4487  C36 POPEY 128      41.120  83.120  97.120  1.00  0.00           C
HETATM 4488  H6X POPEY 128      41.720  84.050  97.120  1.00  0.00           H
HETATM 4489  H6Y POPEY 128      40.410  83.190  97.970  1.00  0.00           H
HETATM 4490  C37 POPEY 128      40.340  82.940  95.790  1.00  0.00           C
HETATM 4491  H7X POPEY 128      39.830  81.960  95.660  1.00  0.00           H
HETATM 4492  H7Y POPEY 128      41.030  83.010  94.920  1.00  0.00           H
HETATM 4493  C38 POPEY 128      39.190  83.970  95.770  1.00  0.00           C
HETATM 4494  H8X POPEY 128      39.590  85.000  95.620  1.00  0.00           H
HETATM 4495  H8Y POPEY 128      38.720  84.020  96.780  1.00  0.00           H
HETATM 4496  C39 POPEY 128      38.110  83.790  94.680  1.00  0.00           C
HETATM 4497  H9X POPEY 128      37.340  84.570  94.880  1.00  0.00           H
HETATM 4498  H9Y POPEY 128      37.600  82.810  94.720  1.00  0.00           H
HETATM 4499 C310 POPEY 128      38.600  84.080  93.240  1.00  0.00           C
HETATM 4500 H10X POPEY 128      38.730  83.080  92.770  1.00  0.00           H
HETATM 4501 H10Y POPEY 128      39.600  84.550  93.360  1.00  0.00           H
HETATM 4502 C311 POPEY 128      37.530  84.930  92.430  1.00  0.00           C
HETATM 4503 H11X POPEY 128      37.390  85.880  93.000  1.00  0.00           H
HETATM 4504 H11Y POPEY 128      36.680  84.220  92.500  1.00  0.00           H
HETATM 4505 C312 POPEY 128      38.100  85.150  91.010  1.00  0.00           C
HETATM 4506 H12X POPEY 128      39.060  85.680  91.210  1.00  0.00           H
HETATM 4507 H12Y POPEY 128      37.540  85.960  90.510  1.00  0.00           H
HETATM 4508 C313 POPEY 128      38.220  83.920  90.140  1.00  0.00           C
HETATM 4509 H13X POPEY 128      37.270  83.350  90.140  1.00  0.00           H
HETATM 4510 H13Y POPEY 128      38.910  83.160  90.560  1.00  0.00           H
HETATM 4511 C314 POPEY 128      38.780  84.120  88.690  1.00  0.00           C
HETATM 4512 H14X POPEY 128      38.910  83.090  88.300  1.00  0.00           H
HETATM 4513 H14Y POPEY 128      39.770  84.580  88.920  1.00  0.00           H
HETATM 4514 C315 POPEY 128      37.880  85.020  87.790  1.00  0.00           C
HETATM 4515 H15X POPEY 128      38.220  85.180  86.740  1.00  0.00           H
HETATM 4516 H15Y POPEY 128      37.730  86.010  88.260  1.00  0.00           H
HETATM 4517 C316 POPEY 128      36.420  84.480  87.680  1.00  0.00           C
HETATM 4518 H16X POPEY 128      36.040  84.770  86.680  1.00  0.00           H
HETATM 4519 H16Y POPEY 128      35.700  84.750  88.480  1.00  0.00           H
HETATM 4520 H16Z POPEY 128      36.430  83.370  87.630  1.00  0.00           H
HETATM 4521  N   POPEZ 129      68.740  30.090 112.290  1.00  0.00           N
HETATM 4522  HN1 POPEZ 129      68.300  30.860 111.750  1.00  0.00           H
HETATM 4523  HN2 POPEZ 129      68.630  30.330 113.290  1.00  0.00           H
HETATM 4524  HN3 POPEZ 129      69.760  30.080 112.100  1.00  0.00           H
HETATM 4525  C12 POPEZ 129      68.190  28.730 111.930  1.00  0.00           C
HETATM 4526 H12A POPEZ 129      67.080  28.690 111.990  1.00  0.00           H
HETATM 4527 H12B POPEZ 129      68.710  27.990 112.580  1.00  0.00           H
HETATM 4528  C11 POPEZ 129      68.740  28.600 110.500  1.00  0.00           C
HETATM 4529 H11A POPEZ 129      68.640  27.540 110.180  1.00  0.00           H
HETATM 4530 H11B POPEZ 129      69.830  28.820 110.410  1.00  0.00           H
HETATM 4531  P   POPEZ 129      67.330  29.320 108.310  1.00  0.00           P
HETATM 4532  O13 POPEZ 129      66.190  30.290 108.290  1.00  0.00           O
HETATM 4533  O14 POPEZ 129      67.110  27.860 108.160  1.00  0.00           O
HETATM 4534  O11 POPEZ 129      68.380  29.750 107.230  1.00  0.00           O
HETATM 4535  O12 POPEZ 129      68.120  29.540 109.680  1.00  0.00           O
HETATM 4536  C1  POPEZ 129      69.470  30.670 107.560  1.00  0.00           C
HETATM 4537  HA  POPEZ 129      70.370  30.070 107.820  1.00  0.00           H
HETATM 4538  HB  POPEZ 129      69.240  31.370 108.390  1.00  0.00           H
HETATM 4539  C2  POPEZ 129      69.880  31.460 106.290  1.00  0.00           C
HETATM 4540  HS  POPEZ 129      69.150  32.280 106.180  1.00  0.00           H
HETATM 4541  O21 POPEZ 129      70.110  30.580 105.150  1.00  0.00           O
HETATM 4542  C21 POPEZ 129      69.580  30.960 103.980  1.00  0.00           C
HETATM 4543  O22 POPEZ 129      68.960  32.030 103.840  1.00  0.00           O
HETATM 4544  C22 POPEZ 129      70.110  30.110 102.750  1.00  0.00           C
HETATM 4545  H2R POPEZ 129      69.440  29.240 102.570  1.00  0.00           H
HETATM 4546  H2S POPEZ 129      71.160  29.890 103.050  1.00  0.00           H
HETATM 4547  C3  POPEZ 129      71.230  32.160 106.630  1.00  0.00           C
HETATM 4548  HX  POPEZ 129      72.020  31.380 106.730  1.00  0.00           H
HETATM 4549  HY  POPEZ 129      71.190  32.620 107.640  1.00  0.00           H
HETATM 4550  O31 POPEZ 129      71.690  33.120 105.660  1.00  0.00           O
HETATM 4551  C31 POPEZ 129      71.020  34.350 105.540  1.00  0.00           C
HETATM 4552  O32 POPEZ 129      70.080  34.650 106.230  1.00  0.00           O
HETATM 4553  C32 POPEZ 129      71.690  35.310 104.600  1.00  0.00           C
HETATM 4554  H2X POPEZ 129      72.240  34.710 103.840  1.00  0.00           H
HETATM 4555  H2Y POPEZ 129      72.440  35.770 105.280  1.00  0.00           H
HETATM 4556  C23 POPEZ 129      70.160  30.940 101.430  1.00  0.00           C
HETATM 4557  H3R POPEZ 129      71.110  30.690 100.920  1.00  0.00           H
HETATM 4558  H3S POPEZ 129      70.250  32.020 101.670  1.00  0.00           H
HETATM 4559  C24 POPEZ 129      68.910  30.720 100.570  1.00  0.00           C
HETATM 4560  H4R POPEZ 129      68.000  31.070 101.090  1.00  0.00           H
HETATM 4561  H4S POPEZ 129      68.610  29.650 100.450  1.00  0.00           H
HETATM 4562  C25 POPEZ 129      69.020  31.320  99.120  1.00  0.00           C
HETATM 4563  H5R POPEZ 129      69.880  30.800  98.640  1.00  0.00           H
HETATM 4564  H5S POPEZ 129      69.350  32.380  99.150  1.00  0.00           H
HETATM 4565  C26 POPEZ 129      67.810  31.290  98.260  1.00  0.00           C
HETATM 4566  H6R POPEZ 129      66.910  31.340  98.920  1.00  0.00           H
HETATM 4567  H6S POPEZ 129      67.660  30.210  98.020  1.00  0.00           H
HETATM 4568  C27 POPEZ 129      67.590  32.210  97.070  1.00  0.00           C
HETATM 4569  H7R POPEZ 129      68.470  32.110  96.410  1.00  0.00           H
HETATM 4570  H7S POPEZ 129      67.410  33.260  97.380  1.00  0.00           H
HETATM 4571  C28 POPEZ 129      66.290  31.910  96.250  1.00  0.00           C
HETATM 4572  H8R POPEZ 129      65.480  31.800  97.010  1.00  0.00           H
HETATM 4573  H8S POPEZ 129      66.390  30.900  95.800  1.00  0.00           H
HETATM 4574  C29 POPEZ 129      65.980  32.910  95.190  1.00  0.00           C
HETATM 4575  H91 POPEZ 129      65.680  33.910  95.540  1.00  0.00           H
HETATM 4576 C210 POPEZ 129      66.050  32.820  93.840  1.00  0.00           C
HETATM 4577 H101 POPEZ 129      65.730  33.640  93.180  1.00  0.00           H
HETATM 4578 C211 POPEZ 129      66.470  31.540  93.160  1.00  0.00           C
HETATM 4579 H11R POPEZ 129      65.520  31.090  92.790  1.00  0.00           H
HETATM 4580 H11S POPEZ 129      66.810  30.710  93.820  1.00  0.00           H
HETATM 4581 C212 POPEZ 129      67.420  31.780  91.960  1.00  0.00           C
HETATM 4582 H12R POPEZ 129      66.970  32.540  91.280  1.00  0.00           H
HETATM 4583 H12S POPEZ 129      67.470  30.860  91.350  1.00  0.00           H
HETATM 4584 C213 POPEZ 129      68.850  32.250  92.350  1.00  0.00           C
HETATM 4585 H13R POPEZ 129      69.180  31.490  93.080  1.00  0.00           H
HETATM 4586 H13S POPEZ 129      68.820  33.260  92.830  1.00  0.00           H
HETATM 4587 C214 POPEZ 129      69.880  32.240  91.300  1.00  0.00           C
HETATM 4588 H14R POPEZ 129      69.990  31.240  90.830  1.00  0.00           H
HETATM 4589 H14S POPEZ 129      70.860  32.500  91.760  1.00  0.00           H
HETATM 4590 C215 POPEZ 129      69.760  33.290  90.140  1.00  0.00           C
HETATM 4591 H15R POPEZ 129      70.220  34.240  90.510  1.00  0.00           H
HETATM 4592 H15S POPEZ 129      68.680  33.470  89.990  1.00  0.00           H
HETATM 4593 C216 POPEZ 129      70.530  32.870  88.860  1.00  0.00           C
HETATM 4594 H16R POPEZ 129      70.030  32.030  88.340  1.00  0.00           H
HETATM 4595 H16S POPEZ 129      71.540  32.510  89.110  1.00  0.00           H
HETATM 4596 C217 POPEZ 129      70.450  34.090  87.850  1.00  0.00           C
HETATM 4597 H17R POPEZ 129      70.880  34.970  88.360  1.00  0.00           H
HETATM 4598 H17S POPEZ 129      69.410  34.290  87.510  1.00  0.00           H
HETATM 4599 C218 POPEZ 129      71.340  33.900  86.590  1.00  0.00           C
HETATM 4600 H18R POPEZ 129      71.100  34.670  85.830  1.00  0.00           H
HETATM 4601 H18S POPEZ 129      71.340  32.950  86.020  1.00  0.00           H
HETATM 4602 H18T POPEZ 129      72.410  34.090  86.820  1.00  0.00           H
HETATM 4603  C33 POPEZ 129      70.680  36.370 104.070  1.00  0.00           C
HETATM 4604  H3X POPEZ 129      71.280  37.230 103.700  1.00  0.00           H
HETATM 4605  H3Y POPEZ 129      70.020  36.700 104.900  1.00  0.00           H
HETATM 4606  C34 POPEZ 129      69.850  35.910 102.910  1.00  0.00           C
HETATM 4607  H4X POPEZ 129      69.290  36.780 102.490  1.00  0.00           H
HETATM 4608  H4Y POPEZ 129      69.180  35.070 103.190  1.00  0.00           H
HETATM 4609  C35 POPEZ 129      70.800  35.470 101.670  1.00  0.00           C
HETATM 4610  H5X POPEZ 129      71.410  34.580 101.940  1.00  0.00           H
HETATM 4611  H5Y POPEZ 129      71.380  36.420 101.580  1.00  0.00           H
HETATM 4612  C36 POPEZ 129      69.990  35.230 100.380  1.00  0.00           C
HETATM 4613  H6X POPEZ 129      69.430  36.140 100.090  1.00  0.00           H
HETATM 4614  H6Y POPEZ 129      69.400  34.310 100.580  1.00  0.00           H
HETATM 4615  C37 POPEZ 129      70.880  35.060  99.140  1.00  0.00           C
HETATM 4616  H7X POPEZ 129      71.310  34.040  99.270  1.00  0.00           H
HETATM 4617  H7Y POPEZ 129      71.700  35.800  99.020  1.00  0.00           H
HETATM 4618  C38 POPEZ 129      70.180  35.330  97.770  1.00  0.00           C
HETATM 4619  H8X POPEZ 129      69.940  36.410  97.730  1.00  0.00           H
HETATM 4620  H8Y POPEZ 129      69.210  34.770  97.760  1.00  0.00           H
HETATM 4621  C39 POPEZ 129      70.950  34.780  96.570  1.00  0.00           C
HETATM 4622  H9X POPEZ 129      71.350  33.770  96.790  1.00  0.00           H
HETATM 4623  H9Y POPEZ 129      71.840  35.420  96.370  1.00  0.00           H
HETATM 4624 C310 POPEZ 129      70.140  34.640  95.250  1.00  0.00           C
HETATM 4625 H10X POPEZ 129      69.240  33.990  95.380  1.00  0.00           H
HETATM 4626 H10Y POPEZ 129      70.780  34.320  94.390  1.00  0.00           H
HETATM 4627 C311 POPEZ 129      69.610  35.960  94.710  1.00  0.00           C
HETATM 4628 H11X POPEZ 129      70.460  36.640  94.500  1.00  0.00           H
HETATM 4629 H11Y POPEZ 129      69.020  36.440  95.520  1.00  0.00           H
HETATM 4630 C312 POPEZ 129      68.830  35.990  93.410  1.00  0.00           C
HETATM 4631 H12X POPEZ 129      68.040  35.210  93.490  1.00  0.00           H
HETATM 4632 H12Y POPEZ 129      69.430  35.610  92.560  1.00  0.00           H
HETATM 4633 C313 POPEZ 129      68.160  37.310  93.010  1.00  0.00           C
HETATM 4634 H13X POPEZ 129      68.970  37.960  92.630  1.00  0.00           H
HETATM 4635 H13Y POPEZ 129      67.650  37.700  93.910  1.00  0.00           H
HETATM 4636 C314 POPEZ 129      67.040  37.310  91.940  1.00  0.00           C
HETATM 4637 H14X POPEZ 129      66.420  38.220  92.040  1.00  0.00           H
HETATM 4638 H14Y POPEZ 129      66.330  36.460  92.070  1.00  0.00           H
HETATM 4639 C315 POPEZ 129      67.570  37.170  90.500  1.00  0.00           C
HETATM 4640 H15X POPEZ 129      66.680  36.680  90.050  1.00  0.00           H
HETATM 4641 H15Y POPEZ 129      68.430  36.480  90.400  1.00  0.00           H
HETATM 4642 C316 POPEZ 129      67.860  38.500  89.760  1.00  0.00           C
HETATM 4643 H16X POPEZ 129      68.740  39.040  90.160  1.00  0.00           H
HETATM 4644 H16Y POPEZ 129      67.020  39.180  90.010  1.00  0.00           H
HETATM 4645 H16Z POPEZ 129      67.760  38.360  88.660  1.00  0.00           H
HETATM 4646  N   POPEa 130      31.390  11.750 102.580  1.00  0.00           N
HETATM 4647  HN1 POPEa 130      30.950  11.950 101.660  1.00  0.00           H
HETATM 4648  HN2 POPEa 130      32.200  12.410 102.660  1.00  0.00           H
HETATM 4649  HN3 POPEa 130      31.590  10.730 102.640  1.00  0.00           H
HETATM 4650  C12 POPEa 130      30.500  12.100 103.740  1.00  0.00           C
HETATM 4651 H12A POPEa 130      30.830  13.000 104.310  1.00  0.00           H
HETATM 4652 H12B POPEa 130      30.570  11.240 104.440  1.00  0.00           H
HETATM 4653  C11 POPEa 130      29.040  12.440 103.410  1.00  0.00           C
HETATM 4654 H11A POPEa 130      29.030  13.370 102.810  1.00  0.00           H
HETATM 4655 H11B POPEa 130      28.440  12.660 104.320  1.00  0.00           H
HETATM 4656  P   POPEa 130      27.050  11.150 102.390  1.00  0.00           P
HETATM 4657  O13 POPEa 130      26.540  12.470 102.140  1.00  0.00           O
HETATM 4658  O14 POPEa 130      26.410  10.420 103.520  1.00  0.00           O
HETATM 4659  O11 POPEa 130      27.000  10.260 101.090  1.00  0.00           O
HETATM 4660  O12 POPEa 130      28.580  11.280 102.670  1.00  0.00           O
HETATM 4661  C1  POPEa 130      28.170   9.920 100.300  1.00  0.00           C
HETATM 4662  HA  POPEa 130      28.220   8.840 100.050  1.00  0.00           H
HETATM 4663  HB  POPEa 130      29.110  10.220 100.810  1.00  0.00           H
HETATM 4664  C2  POPEa 130      28.100  10.710  98.950  1.00  0.00           C
HETATM 4665  HS  POPEa 130      28.880  10.270  98.290  1.00  0.00           H
HETATM 4666  O21 POPEa 130      28.090  12.140  99.010  1.00  0.00           O
HETATM 4667  C21 POPEa 130      29.070  12.820  99.600  1.00  0.00           C
HETATM 4668  O22 POPEa 130      30.050  12.300 100.090  1.00  0.00           O
HETATM 4669  C22 POPEa 130      28.830  14.330  99.780  1.00  0.00           C
HETATM 4670  H2R POPEa 130      29.740  14.810 100.210  1.00  0.00           H
HETATM 4671  H2S POPEa 130      28.080  14.380 100.590  1.00  0.00           H
HETATM 4672  C3  POPEa 130      26.900  10.110  98.170  1.00  0.00           C
HETATM 4673  HX  POPEa 130      25.960  10.410  98.700  1.00  0.00           H
HETATM 4674  HY  POPEa 130      27.070   9.020  98.310  1.00  0.00           H
HETATM 4675  O31 POPEa 130      27.030  10.330  96.740  1.00  0.00           O
HETATM 4676  C31 POPEa 130      26.540  11.490  96.440  1.00  0.00           C
HETATM 4677  O32 POPEa 130      26.100  12.300  97.230  1.00  0.00           O
HETATM 4678  C32 POPEa 130      26.670  11.690  94.900  1.00  0.00           C
HETATM 4679  H2X POPEa 130      25.890  11.150  94.330  1.00  0.00           H
HETATM 4680  H2Y POPEa 130      27.600  11.200  94.520  1.00  0.00           H
HETATM 4681  C23 POPEa 130      28.360  14.970  98.530  1.00  0.00           C
HETATM 4682  H3R POPEa 130      28.120  16.050  98.560  1.00  0.00           H
HETATM 4683  H3S POPEa 130      27.400  14.440  98.400  1.00  0.00           H
HETATM 4684  C24 POPEa 130      29.270  14.700  97.270  1.00  0.00           C
HETATM 4685  H4R POPEa 130      28.680  15.120  96.420  1.00  0.00           H
HETATM 4686  H4S POPEa 130      29.390  13.620  97.030  1.00  0.00           H
HETATM 4687  C25 POPEa 130      30.630  15.400  97.350  1.00  0.00           C
HETATM 4688  H5R POPEa 130      31.280  14.940  98.120  1.00  0.00           H
HETATM 4689  H5S POPEa 130      30.510  16.450  97.710  1.00  0.00           H
HETATM 4690  C26 POPEa 130      31.300  15.200  95.950  1.00  0.00           C
HETATM 4691  H6R POPEa 130      30.750  15.670  95.100  1.00  0.00           H
HETATM 4692  H6S POPEa 130      31.330  14.110  95.740  1.00  0.00           H
HETATM 4693  C27 POPEa 130      32.720  15.620  96.100  1.00  0.00           C
HETATM 4694  H7R POPEa 130      33.130  14.990  96.920  1.00  0.00           H
HETATM 4695  H7S POPEa 130      32.730  16.660  96.490  1.00  0.00           H
HETATM 4696  C28 POPEa 130      33.540  15.450  94.790  1.00  0.00           C
HETATM 4697  H8R POPEa 130      33.470  14.400  94.420  1.00  0.00           H
HETATM 4698  H8S POPEa 130      34.520  15.830  95.130  1.00  0.00           H
HETATM 4699  C29 POPEa 130      33.050  16.360  93.700  1.00  0.00           C
HETATM 4700  H91 POPEa 130      32.560  17.280  94.060  1.00  0.00           H
HETATM 4701 C210 POPEa 130      32.910  16.200  92.340  1.00  0.00           C
HETATM 4702 H101 POPEa 130      32.620  17.020  91.660  1.00  0.00           H
HETATM 4703 C211 POPEa 130      33.390  14.980  91.640  1.00  0.00           C
HETATM 4704 H11R POPEa 130      33.840  14.260  92.350  1.00  0.00           H
HETATM 4705 H11S POPEa 130      34.270  15.190  90.990  1.00  0.00           H
HETATM 4706 C212 POPEa 130      32.310  14.280  90.910  1.00  0.00           C
HETATM 4707 H12R POPEa 130      31.580  13.870  91.650  1.00  0.00           H
HETATM 4708 H12S POPEa 130      32.730  13.360  90.450  1.00  0.00           H
HETATM 4709 C213 POPEa 130      31.460  15.190  90.000  1.00  0.00           C
HETATM 4710 H13R POPEa 130      32.030  15.700  89.200  1.00  0.00           H
HETATM 4711 H13S POPEa 130      30.890  15.780  90.740  1.00  0.00           H
HETATM 4712 C214 POPEa 130      30.430  14.330  89.280  1.00  0.00           C
HETATM 4713 H14R POPEa 130      29.830  13.640  89.900  1.00  0.00           H
HETATM 4714 H14S POPEa 130      31.010  13.710  88.560  1.00  0.00           H
HETATM 4715 C215 POPEa 130      29.440  15.210  88.570  1.00  0.00           C
HETATM 4716 H15R POPEa 130      29.940  16.050  88.040  1.00  0.00           H
HETATM 4717 H15S POPEa 130      28.760  15.700  89.300  1.00  0.00           H
HETATM 4718 C216 POPEa 130      28.570  14.540  87.520  1.00  0.00           C
HETATM 4719 H16R POPEa 130      29.250  14.110  86.750  1.00  0.00           H
HETATM 4720 H16S POPEa 130      28.050  15.430  87.090  1.00  0.00           H
HETATM 4721 C217 POPEa 130      27.550  13.550  88.170  1.00  0.00           C
HETATM 4722 H17R POPEa 130      27.000  14.150  88.930  1.00  0.00           H
HETATM 4723 H17S POPEa 130      27.890  12.640  88.700  1.00  0.00           H
HETATM 4724 C218 POPEa 130      26.390  13.120  87.200  1.00  0.00           C
HETATM 4725 H18R POPEa 130      26.890  12.610  86.340  1.00  0.00           H
HETATM 4726 H18S POPEa 130      25.950  14.040  86.770  1.00  0.00           H
HETATM 4727 H18T POPEa 130      25.650  12.430  87.650  1.00  0.00           H
HETATM 4728  C33 POPEa 130      26.630  13.190  94.600  1.00  0.00           C
HETATM 4729  H3X POPEa 130      27.520  13.530  95.170  1.00  0.00           H
HETATM 4730  H3Y POPEa 130      25.700  13.610  95.040  1.00  0.00           H
HETATM 4731  C34 POPEa 130      26.710  13.570  93.200  1.00  0.00           C
HETATM 4732  H4X POPEa 130      25.920  13.010  92.650  1.00  0.00           H
HETATM 4733  H4Y POPEa 130      27.710  13.230  92.860  1.00  0.00           H
HETATM 4734  C35 POPEa 130      26.550  15.140  93.060  1.00  0.00           C
HETATM 4735  H5X POPEa 130      25.710  15.500  93.690  1.00  0.00           H
HETATM 4736  H5Y POPEa 130      26.160  15.410  92.050  1.00  0.00           H
HETATM 4737  C36 POPEa 130      27.820  15.960  93.280  1.00  0.00           C
HETATM 4738  H6X POPEa 130      28.510  15.820  92.420  1.00  0.00           H
HETATM 4739  H6Y POPEa 130      28.360  15.760  94.230  1.00  0.00           H
HETATM 4740  C37 POPEa 130      27.430  17.390  93.170  1.00  0.00           C
HETATM 4741  H7X POPEa 130      27.180  17.750  94.190  1.00  0.00           H
HETATM 4742  H7Y POPEa 130      26.490  17.570  92.610  1.00  0.00           H
HETATM 4743  C38 POPEa 130      28.500  18.260  92.460  1.00  0.00           C
HETATM 4744  H8X POPEa 130      28.840  17.910  91.460  1.00  0.00           H
HETATM 4745  H8Y POPEa 130      29.450  18.250  93.040  1.00  0.00           H
HETATM 4746  C39 POPEa 130      27.930  19.620  92.160  1.00  0.00           C
HETATM 4747  H9X POPEa 130      27.940  20.360  93.000  1.00  0.00           H
HETATM 4748  H9Y POPEa 130      26.830  19.590  91.980  1.00  0.00           H
HETATM 4749 C310 POPEa 130      28.610  20.280  90.930  1.00  0.00           C
HETATM 4750 H10X POPEa 130      29.710  20.280  91.050  1.00  0.00           H
HETATM 4751 H10Y POPEa 130      28.400  21.350  91.160  1.00  0.00           H
HETATM 4752 C311 POPEa 130      28.130  19.670  89.620  1.00  0.00           C
HETATM 4753 H11X POPEa 130      27.030  19.820  89.550  1.00  0.00           H
HETATM 4754 H11Y POPEa 130      28.290  18.570  89.610  1.00  0.00           H
HETATM 4755 C312 POPEa 130      28.860  20.200  88.390  1.00  0.00           C
HETATM 4756 H12X POPEa 130      28.450  19.880  87.410  1.00  0.00           H
HETATM 4757 H12Y POPEa 130      29.870  19.760  88.520  1.00  0.00           H
HETATM 4758 C313 POPEa 130      28.980  21.720  88.330  1.00  0.00           C
HETATM 4759 H13X POPEa 130      29.790  22.160  88.950  1.00  0.00           H
HETATM 4760 H13Y POPEa 130      28.030  22.170  88.670  1.00  0.00           H
HETATM 4761 C314 POPEa 130      29.360  22.260  86.920  1.00  0.00           C
HETATM 4762 H14X POPEa 130      28.710  21.870  86.110  1.00  0.00           H
HETATM 4763 H14Y POPEa 130      30.420  22.010  86.700  1.00  0.00           H
HETATM 4764 C315 POPEa 130      29.460  23.750  86.850  1.00  0.00           C
HETATM 4765 H15X POPEa 130      29.790  24.260  87.780  1.00  0.00           H
HETATM 4766 H15Y POPEa 130      28.370  23.870  86.710  1.00  0.00           H
HETATM 4767 C316 POPEa 130      30.180  24.300  85.610  1.00  0.00           C
HETATM 4768 H16X POPEa 130      29.720  24.080  84.620  1.00  0.00           H
HETATM 4769 H16Y POPEa 130      31.220  23.920  85.550  1.00  0.00           H
HETATM 4770 H16Z POPEa 130      30.300  25.400  85.710  1.00  0.00           H
HETATM 4771  N   POPEb 131      95.210  44.690 109.540  1.00  0.00           N
HETATM 4772  HN1 POPEb 131      95.070  44.780 110.570  1.00  0.00           H
HETATM 4773  HN2 POPEb 131      94.350  44.540 108.960  1.00  0.00           H
HETATM 4774  HN3 POPEb 131      95.790  43.880 109.260  1.00  0.00           H
HETATM 4775  C12 POPEb 131      96.040  45.870 109.140  1.00  0.00           C
HETATM 4776 H12A POPEb 131      97.040  45.820 109.610  1.00  0.00           H
HETATM 4777 H12B POPEb 131      95.450  46.740 109.520  1.00  0.00           H
HETATM 4778  C11 POPEb 131      96.270  45.940 107.550  1.00  0.00           C
HETATM 4779 H11A POPEb 131      96.970  45.120 107.280  1.00  0.00           H
HETATM 4780 H11B POPEb 131      96.760  46.880 107.230  1.00  0.00           H
HETATM 4781  P   POPEb 131      94.550  46.630 105.510  1.00  0.00           P
HETATM 4782  O13 POPEb 131      95.720  47.300 104.930  1.00  0.00           O
HETATM 4783  O14 POPEb 131      93.390  47.460 105.870  1.00  0.00           O
HETATM 4784  O11 POPEb 131      94.010  45.550 104.610  1.00  0.00           O
HETATM 4785  O12 POPEb 131      94.990  45.810 106.880  1.00  0.00           O
HETATM 4786  C1  POPEb 131      93.250  45.880 103.390  1.00  0.00           C
HETATM 4787  HA  POPEb 131      92.790  46.880 103.280  1.00  0.00           H
HETATM 4788  HB  POPEb 131      92.440  45.110 103.410  1.00  0.00           H
HETATM 4789  C2  POPEb 131      94.150  45.700 102.200  1.00  0.00           C
HETATM 4790  HS  POPEb 131      94.860  46.550 102.250  1.00  0.00           H
HETATM 4791  O21 POPEb 131      93.410  45.800 100.970  1.00  0.00           O
HETATM 4792  C21 POPEb 131      94.000  46.330  99.980  1.00  0.00           C
HETATM 4793  O22 POPEb 131      95.060  46.930  99.950  1.00  0.00           O
HETATM 4794  C22 POPEb 131      93.320  45.830  98.700  1.00  0.00           C
HETATM 4795  H2R POPEb 131      92.340  46.340  98.620  1.00  0.00           H
HETATM 4796  H2S POPEb 131      93.100  44.750  98.840  1.00  0.00           H
HETATM 4797  C3  POPEb 131      94.990  44.430 102.310  1.00  0.00           C
HETATM 4798  HX  POPEb 131      94.330  43.530 102.320  1.00  0.00           H
HETATM 4799  HY  POPEb 131      95.550  44.460 103.260  1.00  0.00           H
HETATM 4800  O31 POPEb 131      95.810  44.170 101.160  1.00  0.00           O
HETATM 4801  C31 POPEb 131      96.980  44.650 101.110  1.00  0.00           C
HETATM 4802  O32 POPEb 131      97.570  45.240 102.000  1.00  0.00           O
HETATM 4803  C32 POPEb 131      97.480  44.420  99.680  1.00  0.00           C
HETATM 4804  H2X POPEb 131      96.620  44.160  99.030  1.00  0.00           H
HETATM 4805  H2Y POPEb 131      98.050  43.470  99.720  1.00  0.00           H
HETATM 4806  C23 POPEb 131      94.130  46.150  97.430  1.00  0.00           C
HETATM 4807  H3R POPEb 131      95.120  45.660  97.570  1.00  0.00           H
HETATM 4808  H3S POPEb 131      94.360  47.210  97.170  1.00  0.00           H
HETATM 4809  C24 POPEb 131      93.470  45.520  96.150  1.00  0.00           C
HETATM 4810  H4R POPEb 131      92.400  45.800  96.030  1.00  0.00           H
HETATM 4811  H4S POPEb 131      93.250  44.450  96.350  1.00  0.00           H
HETATM 4812  C25 POPEb 131      94.300  45.820  94.870  1.00  0.00           C
HETATM 4813  H5R POPEb 131      94.010  45.080  94.100  1.00  0.00           H
HETATM 4814  H5S POPEb 131      95.390  45.790  95.070  1.00  0.00           H
HETATM 4815  C26 POPEb 131      94.010  47.180  94.100  1.00  0.00           C
HETATM 4816  H6R POPEb 131      94.290  47.970  94.830  1.00  0.00           H
HETATM 4817  H6S POPEb 131      92.910  47.190  93.920  1.00  0.00           H
HETATM 4818  C27 POPEb 131      94.810  47.260  92.700  1.00  0.00           C
HETATM 4819  H7R POPEb 131      94.640  46.290  92.190  1.00  0.00           H
HETATM 4820  H7S POPEb 131      95.860  47.280  93.070  1.00  0.00           H
HETATM 4821  C28 POPEb 131      94.530  48.530  91.840  1.00  0.00           C
HETATM 4822  H8R POPEb 131      95.230  48.560  90.980  1.00  0.00           H
HETATM 4823  H8S POPEb 131      94.700  49.430  92.470  1.00  0.00           H
HETATM 4824  C29 POPEb 131      93.050  48.580  91.450  1.00  0.00           C
HETATM 4825  H91 POPEb 131      92.760  47.790  90.740  1.00  0.00           H
HETATM 4826 C210 POPEb 131      92.260  49.650  91.600  1.00  0.00           C
HETATM 4827 H101 POPEb 131      91.250  49.440  91.220  1.00  0.00           H
HETATM 4828 C211 POPEb 131      92.620  51.000  92.200  1.00  0.00           C
HETATM 4829 H11R POPEb 131      92.340  51.840  91.520  1.00  0.00           H
HETATM 4830 H11S POPEb 131      93.730  51.070  92.290  1.00  0.00           H
HETATM 4831 C212 POPEb 131      91.840  51.220  93.470  1.00  0.00           C
HETATM 4832 H12R POPEb 131      90.780  50.890  93.450  1.00  0.00           H
HETATM 4833 H12S POPEb 131      91.820  52.300  93.720  1.00  0.00           H
HETATM 4834 C213 POPEb 131      92.480  50.500  94.730  1.00  0.00           C
HETATM 4835 H13R POPEb 131      93.410  50.980  95.110  1.00  0.00           H
HETATM 4836 H13S POPEb 131      92.760  49.530  94.250  1.00  0.00           H
HETATM 4837 C214 POPEb 131      91.510  50.300  95.940  1.00  0.00           C
HETATM 4838 H14R POPEb 131      90.590  49.830  95.520  1.00  0.00           H
HETATM 4839 H14S POPEb 131      91.140  51.220  96.440  1.00  0.00           H
HETATM 4840 C215 POPEb 131      92.230  49.400  97.030  1.00  0.00           C
HETATM 4841 H15R POPEb 131      93.180  49.880  97.370  1.00  0.00           H
HETATM 4842 H15S POPEb 131      92.420  48.500  96.410  1.00  0.00           H
HETATM 4843 C216 POPEb 131      91.410  49.280  98.230  1.00  0.00           C
HETATM 4844 H16R POPEb 131      91.190  50.280  98.670  1.00  0.00           H
HETATM 4845 H16S POPEb 131      91.930  48.620  98.960  1.00  0.00           H
HETATM 4846 C217 POPEb 131      90.050  48.620  98.010  1.00  0.00           C
HETATM 4847 H17R POPEb 131      90.300  47.720  97.420  1.00  0.00           H
HETATM 4848 H17S POPEb 131      89.430  49.350  97.440  1.00  0.00           H
HETATM 4849 C218 POPEb 131      89.260  48.140  99.220  1.00  0.00           C
HETATM 4850 H18R POPEb 131      89.040  49.060  99.800  1.00  0.00           H
HETATM 4851 H18S POPEb 131      89.840  47.510  99.930  1.00  0.00           H
HETATM 4852 H18T POPEb 131      88.290  47.640  98.980  1.00  0.00           H
HETATM 4853  C33 POPEb 131      98.240  45.570  98.980  1.00  0.00           C
HETATM 4854  H3X POPEb 131      99.090  46.120  99.460  1.00  0.00           H
HETATM 4855  H3Y POPEb 131      97.560  46.410  98.740  1.00  0.00           H
HETATM 4856  C34 POPEb 131      98.870  45.110  97.650  1.00  0.00           C
HETATM 4857  H4X POPEb 131      99.400  44.150  97.840  1.00  0.00           H
HETATM 4858  H4Y POPEb 131      99.580  45.910  97.330  1.00  0.00           H
HETATM 4859  C35 POPEb 131      97.890  44.930  96.460  1.00  0.00           C
HETATM 4860  H5X POPEb 131      97.250  45.840  96.470  1.00  0.00           H
HETATM 4861  H5Y POPEb 131      97.400  43.940  96.560  1.00  0.00           H
HETATM 4862  C36 POPEb 131      98.570  44.760  95.100  1.00  0.00           C
HETATM 4863  H6X POPEb 131      99.400  44.070  95.370  1.00  0.00           H
HETATM 4864  H6Y POPEb 131      99.000  45.770  94.930  1.00  0.00           H
HETATM 4865  C37 POPEb 131      97.790  44.190  93.810  1.00  0.00           C
HETATM 4866  H7X POPEb 131      97.050  44.960  93.510  1.00  0.00           H
HETATM 4867  H7Y POPEb 131      97.340  43.210  94.060  1.00  0.00           H
HETATM 4868  C38 POPEb 131      98.660  44.030  92.600  1.00  0.00           C
HETATM 4869  H8X POPEb 131      99.390  43.200  92.740  1.00  0.00           H
HETATM 4870  H8Y POPEb 131      99.380  44.850  92.390  1.00  0.00           H
HETATM 4871  C39 POPEb 131      97.780  43.860  91.320  1.00  0.00           C
HETATM 4872  H9X POPEb 131      97.310  44.860  91.180  1.00  0.00           H
HETATM 4873  H9Y POPEb 131      97.080  43.020  91.540  1.00  0.00           H
HETATM 4874 C310 POPEb 131      98.570  43.680  90.080  1.00  0.00           C
HETATM 4875 H10X POPEb 131      98.800  42.590  90.110  1.00  0.00           H
HETATM 4876 H10Y POPEb 131      99.520  44.250  90.020  1.00  0.00           H
HETATM 4877 C311 POPEb 131      97.880  43.820  88.750  1.00  0.00           C
HETATM 4878 H11X POPEb 131      97.260  44.730  88.880  1.00  0.00           H
HETATM 4879 H11Y POPEb 131      97.160  42.970  88.750  1.00  0.00           H
HETATM 4880 C312 POPEb 131      98.880  43.970  87.600  1.00  0.00           C
HETATM 4881 H12X POPEb 131      99.660  43.180  87.490  1.00  0.00           H
HETATM 4882 H12Y POPEb 131      99.410  44.950  87.600  1.00  0.00           H
HETATM 4883 C313 POPEb 131      98.070  43.890  86.280  1.00  0.00           C
HETATM 4884 H13X POPEb 131      98.700  44.430  85.540  1.00  0.00           H
HETATM 4885 H13Y POPEb 131      97.250  44.620  86.440  1.00  0.00           H
HETATM 4886 C314 POPEb 131      97.570  42.490  85.770  1.00  0.00           C
HETATM 4887 H14X POPEb 131      96.820  42.020  86.440  1.00  0.00           H
HETATM 4888 H14Y POPEb 131      98.340  41.700  85.650  1.00  0.00           H
HETATM 4889 C315 POPEb 131      96.910  42.540  84.380  1.00  0.00           C
HETATM 4890 H15X POPEb 131      97.780  42.670  83.700  1.00  0.00           H
HETATM 4891 H15Y POPEb 131      96.240  43.390  84.150  1.00  0.00           H
HETATM 4892 C316 POPEb 131      96.250  41.200  84.070  1.00  0.00           C
HETATM 4893 H16X POPEb 131      95.820  41.330  83.060  1.00  0.00           H
HETATM 4894 H16Y POPEb 131      95.370  41.070  84.740  1.00  0.00           H
HETATM 4895 H16Z POPEb 131      97.070  40.450  84.120  1.00  0.00           H
HETATM 4896  N   POPEc 132      40.570  34.100 104.840  1.00  0.00           N
HETATM 4897  HN1 POPEc 132      41.430  34.140 104.260  1.00  0.00           H
HETATM 4898  HN2 POPEc 132      40.240  35.060 105.060  1.00  0.00           H
HETATM 4899  HN3 POPEc 132      40.900  33.730 105.760  1.00  0.00           H
HETATM 4900  C12 POPEc 132      39.420  33.310 104.220  1.00  0.00           C
HETATM 4901 H12A POPEc 132      38.540  33.480 104.870  1.00  0.00           H
HETATM 4902 H12B POPEc 132      39.680  32.230 104.210  1.00  0.00           H
HETATM 4903  C11 POPEc 132      39.160  33.890 102.820  1.00  0.00           C
HETATM 4904 H11A POPEc 132      38.400  33.230 102.350  1.00  0.00           H
HETATM 4905 H11B POPEc 132      40.060  33.940 102.170  1.00  0.00           H
HETATM 4906  P   POPEc 132      37.290  35.900 102.890  1.00  0.00           P
HETATM 4907  O13 POPEc 132      37.410  37.380 102.910  1.00  0.00           O
HETATM 4908  O14 POPEc 132      36.310  35.370 103.890  1.00  0.00           O
HETATM 4909  O11 POPEc 132      36.770  35.580 101.470  1.00  0.00           O
HETATM 4910  O12 POPEc 132      38.780  35.280 102.900  1.00  0.00           O
HETATM 4911  C1  POPEc 132      36.120  34.340 101.020  1.00  0.00           C
HETATM 4912  HA  POPEc 132      35.060  34.660 100.930  1.00  0.00           H
HETATM 4913  HB  POPEc 132      36.120  33.480 101.720  1.00  0.00           H
HETATM 4914  C2  POPEc 132      36.760  33.850  99.750  1.00  0.00           C
HETATM 4915  HS  POPEc 132      37.760  33.490 100.080  1.00  0.00           H
HETATM 4916  O21 POPEc 132      36.830  34.790  98.660  1.00  0.00           O
HETATM 4917  C21 POPEc 132      38.000  34.840  97.990  1.00  0.00           C
HETATM 4918  O22 POPEc 132      38.970  34.230  98.310  1.00  0.00           O
HETATM 4919  C22 POPEc 132      37.930  35.800  96.860  1.00  0.00           C
HETATM 4920  H2R POPEc 132      38.160  36.750  97.390  1.00  0.00           H
HETATM 4921  H2S POPEc 132      36.900  35.820  96.460  1.00  0.00           H
HETATM 4922  C3  POPEc 132      36.020  32.650  99.090  1.00  0.00           C
HETATM 4923  HX  POPEc 132      35.070  32.980  98.620  1.00  0.00           H
HETATM 4924  HY  POPEc 132      35.830  31.800  99.790  1.00  0.00           H
HETATM 4925  O31 POPEc 132      36.800  32.040  97.970  1.00  0.00           O
HETATM 4926  C31 POPEc 132      37.680  31.130  98.340  1.00  0.00           C
HETATM 4927  O32 POPEc 132      37.740  30.580  99.440  1.00  0.00           O
HETATM 4928  C32 POPEc 132      38.580  30.680  97.090  1.00  0.00           C
HETATM 4929  H2X POPEc 132      38.960  31.530  96.490  1.00  0.00           H
HETATM 4930  H2Y POPEc 132      37.920  30.110  96.400  1.00  0.00           H
HETATM 4931  C23 POPEc 132      38.910  35.540  95.680  1.00  0.00           C
HETATM 4932  H3R POPEc 132      38.560  34.590  95.210  1.00  0.00           H
HETATM 4933  H3S POPEc 132      39.900  35.500  96.180  1.00  0.00           H
HETATM 4934  C24 POPEc 132      38.880  36.650  94.580  1.00  0.00           C
HETATM 4935  H4R POPEc 132      39.050  37.580  95.160  1.00  0.00           H
HETATM 4936  H4S POPEc 132      37.910  36.650  94.030  1.00  0.00           H
HETATM 4937  C25 POPEc 132      39.990  36.560  93.540  1.00  0.00           C
HETATM 4938  H5R POPEc 132      40.980  36.610  94.040  1.00  0.00           H
HETATM 4939  H5S POPEc 132      39.960  37.470  92.900  1.00  0.00           H
HETATM 4940  C26 POPEc 132      39.920  35.280  92.680  1.00  0.00           C
HETATM 4941  H6R POPEc 132      38.890  35.030  92.330  1.00  0.00           H
HETATM 4942  H6S POPEc 132      40.200  34.410  93.320  1.00  0.00           H
HETATM 4943  C27 POPEc 132      40.780  35.380  91.400  1.00  0.00           C
HETATM 4944  H7R POPEc 132      41.830  35.670  91.640  1.00  0.00           H
HETATM 4945  H7S POPEc 132      40.380  36.230  90.810  1.00  0.00           H
HETATM 4946  C28 POPEc 132      40.940  34.200  90.440  1.00  0.00           C
HETATM 4947  H8R POPEc 132      41.160  33.250  90.980  1.00  0.00           H
HETATM 4948  H8S POPEc 132      41.770  34.430  89.740  1.00  0.00           H
HETATM 4949  C29 POPEc 132      39.700  33.950  89.520  1.00  0.00           C
HETATM 4950  H91 POPEc 132      39.100  34.850  89.340  1.00  0.00           H
HETATM 4951 C210 POPEc 132      39.480  32.860  88.740  1.00  0.00           C
HETATM 4952 H101 POPEc 132      38.560  32.850  88.150  1.00  0.00           H
HETATM 4953 C211 POPEc 132      40.340  31.670  88.580  1.00  0.00           C
HETATM 4954 H11R POPEc 132      39.740  30.860  89.060  1.00  0.00           H
HETATM 4955 H11S POPEc 132      41.290  31.900  89.110  1.00  0.00           H
HETATM 4956 C212 POPEc 132      40.640  31.290  87.120  1.00  0.00           C
HETATM 4957 H12R POPEc 132      41.600  30.740  87.080  1.00  0.00           H
HETATM 4958 H12S POPEc 132      40.830  32.180  86.480  1.00  0.00           H
HETATM 4959 C213 POPEc 132      39.620  30.440  86.420  1.00  0.00           C
HETATM 4960 H13R POPEc 132      38.610  30.900  86.420  1.00  0.00           H
HETATM 4961 H13S POPEc 132      39.650  29.410  86.830  1.00  0.00           H
HETATM 4962 C214 POPEc 132      39.980  30.290  84.840  1.00  0.00           C
HETATM 4963 H14R POPEc 132      40.460  29.330  84.560  1.00  0.00           H
HETATM 4964 H14S POPEc 132      40.730  31.100  84.740  1.00  0.00           H
HETATM 4965 C215 POPEc 132      38.820  30.610  83.920  1.00  0.00           C
HETATM 4966 H15R POPEc 132      39.210  30.760  82.890  1.00  0.00           H
HETATM 4967 H15S POPEc 132      38.440  31.570  84.320  1.00  0.00           H
HETATM 4968 C216 POPEc 132      37.750  29.490  83.960  1.00  0.00           C
HETATM 4969 H16R POPEc 132      37.040  29.520  84.820  1.00  0.00           H
HETATM 4970 H16S POPEc 132      38.130  28.480  84.210  1.00  0.00           H
HETATM 4971 C217 POPEc 132      36.950  29.320  82.650  1.00  0.00           C
HETATM 4972 H17R POPEc 132      36.470  30.250  82.290  1.00  0.00           H
HETATM 4973 H17S POPEc 132      36.250  28.480  82.870  1.00  0.00           H
HETATM 4974 C218 POPEc 132      37.750  28.930  81.380  1.00  0.00           C
HETATM 4975 H18R POPEc 132      38.070  27.870  81.360  1.00  0.00           H
HETATM 4976 H18S POPEc 132      38.680  29.540  81.390  1.00  0.00           H
HETATM 4977 H18T POPEc 132      37.230  29.290  80.460  1.00  0.00           H
HETATM 4978  C33 POPEc 132      39.800  29.860  97.540  1.00  0.00           C
HETATM 4979  H3X POPEc 132      39.390  29.060  98.190  1.00  0.00           H
HETATM 4980  H3Y POPEc 132      40.490  30.510  98.110  1.00  0.00           H
HETATM 4981  C34 POPEc 132      40.430  29.210  96.260  1.00  0.00           C
HETATM 4982  H4X POPEc 132      40.580  30.010  95.500  1.00  0.00           H
HETATM 4983  H4Y POPEc 132      39.830  28.430  95.750  1.00  0.00           H
HETATM 4984  C35 POPEc 132      41.880  28.810  96.500  1.00  0.00           C
HETATM 4985  H5X POPEc 132      42.010  27.880  97.100  1.00  0.00           H
HETATM 4986  H5Y POPEc 132      42.350  29.610  97.110  1.00  0.00           H
HETATM 4987  C36 POPEc 132      42.690  28.720  95.200  1.00  0.00           C
HETATM 4988  H6X POPEc 132      42.510  29.590  94.530  1.00  0.00           H
HETATM 4989  H6Y POPEc 132      42.500  27.840  94.550  1.00  0.00           H
HETATM 4990  C37 POPEc 132      44.230  28.700  95.420  1.00  0.00           C
HETATM 4991  H7X POPEc 132      44.540  27.890  96.120  1.00  0.00           H
HETATM 4992  H7Y POPEc 132      44.560  29.700  95.780  1.00  0.00           H
HETATM 4993  C38 POPEc 132      44.920  28.430  94.030  1.00  0.00           C
HETATM 4994  H8X POPEc 132      44.650  29.200  93.280  1.00  0.00           H
HETATM 4995  H8Y POPEc 132      44.610  27.410  93.720  1.00  0.00           H
HETATM 4996  C39 POPEc 132      46.450  28.310  94.100  1.00  0.00           C
HETATM 4997  H9X POPEc 132      46.700  27.410  94.700  1.00  0.00           H
HETATM 4998  H9Y POPEc 132      46.770  29.230  94.620  1.00  0.00           H
HETATM 4999 C310 POPEc 132      47.210  28.150  92.840  1.00  0.00           C
HETATM 5000 H10X POPEc 132      48.310  28.220  92.950  1.00  0.00           H
HETATM 5001 H10Y POPEc 132      46.860  28.900  92.100  1.00  0.00           H
HETATM 5002 C311 POPEc 132      47.030  26.720  92.200  1.00  0.00           C
HETATM 5003 H11X POPEc 132      45.970  26.530  91.920  1.00  0.00           H
HETATM 5004 H11Y POPEc 132      47.470  26.020  92.940  1.00  0.00           H
HETATM 5005 C312 POPEc 132      47.680  26.460  90.820  1.00  0.00           C
HETATM 5006 H12X POPEc 132      47.610  27.430  90.290  1.00  0.00           H
HETATM 5007 H12Y POPEc 132      47.220  25.650  90.210  1.00  0.00           H
HETATM 5008 C313 POPEc 132      49.160  26.160  91.050  1.00  0.00           C
HETATM 5009 H13X POPEc 132      49.150  25.160  91.530  1.00  0.00           H
HETATM 5010 H13Y POPEc 132      49.720  26.820  91.750  1.00  0.00           H
HETATM 5011 C314 POPEc 132      49.890  25.920  89.750  1.00  0.00           C
HETATM 5012 H14X POPEc 132      50.290  26.870  89.320  1.00  0.00           H
HETATM 5013 H14Y POPEc 132      49.180  25.450  89.040  1.00  0.00           H
HETATM 5014 C315 POPEc 132      51.150  24.990  89.880  1.00  0.00           C
HETATM 5015 H15X POPEc 132      50.880  24.050  90.400  1.00  0.00           H
HETATM 5016 H15Y POPEc 132      51.840  25.670  90.440  1.00  0.00           H
HETATM 5017 C316 POPEc 132      51.660  24.690  88.510  1.00  0.00           C
HETATM 5018 H16X POPEc 132      51.880  25.660  88.010  1.00  0.00           H
HETATM 5019 H16Y POPEc 132      51.100  23.960  87.900  1.00  0.00           H
HETATM 5020 H16Z POPEc 132      52.740  24.420  88.580  1.00  0.00           H
HETATM 5021  N   POPEd 133      94.240  68.640 107.340  1.00  0.00           N
HETATM 5022  HN1 POPEd 133      93.760  68.780 106.420  1.00  0.00           H
HETATM 5023  HN2 POPEd 133      94.820  67.780 107.300  1.00  0.00           H
HETATM 5024  HN3 POPEd 133      93.460  68.540 108.020  1.00  0.00           H
HETATM 5025  C12 POPEd 133      95.100  69.830 107.610  1.00  0.00           C
HETATM 5026 H12A POPEd 133      96.020  69.680 107.020  1.00  0.00           H
HETATM 5027 H12B POPEd 133      95.440  69.800 108.670  1.00  0.00           H
HETATM 5028  C11 POPEd 133      94.400  71.230 107.470  1.00  0.00           C
HETATM 5029 H11A POPEd 133      95.090  71.960 107.010  1.00  0.00           H
HETATM 5030 H11B POPEd 133      94.080  71.590 108.480  1.00  0.00           H
HETATM 5031  P   POPEd 133      92.290  72.440 106.540  1.00  0.00           P
HETATM 5032  O13 POPEd 133      92.860  73.650 107.130  1.00  0.00           O
HETATM 5033  O14 POPEd 133      90.880  72.030 106.970  1.00  0.00           O
HETATM 5034  O11 POPEd 133      92.240  72.620 104.990  1.00  0.00           O
HETATM 5035  O12 POPEd 133      93.210  71.210 106.700  1.00  0.00           O
HETATM 5036  C1  POPEd 133      91.960  71.520 104.200  1.00  0.00           C
HETATM 5037  HA  POPEd 133      91.160  70.850 104.580  1.00  0.00           H
HETATM 5038  HB  POPEd 133      92.840  70.850 104.150  1.00  0.00           H
HETATM 5039  C2  POPEd 133      91.590  71.990 102.780  1.00  0.00           C
HETATM 5040  HS  POPEd 133      90.540  72.360 102.780  1.00  0.00           H
HETATM 5041  O21 POPEd 133      92.000  71.010 101.800  1.00  0.00           O
HETATM 5042  C21 POPEd 133      90.910  70.510 101.130  1.00  0.00           C
HETATM 5043  O22 POPEd 133      89.780  70.880 101.310  1.00  0.00           O
HETATM 5044  C22 POPEd 133      91.450  69.450 100.200  1.00  0.00           C
HETATM 5045  H2R POPEd 133      91.480  68.550 100.850  1.00  0.00           H
HETATM 5046  H2S POPEd 133      92.460  69.790  99.900  1.00  0.00           H
HETATM 5047  C3  POPEd 133      92.480  73.200 102.360  1.00  0.00           C
HETATM 5048  HX  POPEd 133      93.530  72.880 102.570  1.00  0.00           H
HETATM 5049  HY  POPEd 133      92.210  74.050 103.020  1.00  0.00           H
HETATM 5050  O31 POPEd 133      92.240  73.570 100.940  1.00  0.00           O
HETATM 5051  C31 POPEd 133      93.000  74.560 100.550  1.00  0.00           C
[truncated: 16,567,915 more chars]
